# Supplementary material for: Identification and functional analysis of ovarian lncRNAs during different egg laying periods in Taihe Black-Bone Chickens
Source: Front Physiol. 2024 Feb 15;15:1358682. doi: 10.3389/fphys.2024.1358682 (PMC10902129; doi:10.3389/fphys.2024.1358682)
Supplement: Supplementary file 1 [file DataSheet1.ZIP]

Archive with 7 entries (7 files):
- supplementary tables/Supplementary Table S1 Pre_vs_Late.co-expession-CAD_GO_enrichment_result.xls
- supplementary tables/Supplementary Table S2 Pre_vs_Peak.co-expession-CAD_GO_enrichment_result.xls
- supplementary tables/Supplementary Table S3 Pre_vs_Peak.co-location-CAD_GO_enrichment_result.xls
- supplementary tables/Supplementary Table S4 Late_vs_Peak.co-expession-CAD_GO_enrichment_result.xls
- supplementary tables/Supplementary Table S5 Pre_vs_Peak.mRNA.diffgene.xls
- supplementary tables/Supplementary Table S6 Pre_vs_Late.mRNA.diffgene.xls
- supplementary tables/Supplementary Table S7 Late_vs_Peak.mRNA.diffgene.xls
