# Supplementary material for: Identification and functional analysis of ovarian lncRNAs during different egg laying periods in Taihe Black-Bone Chickens
Source: Front Physiol. 2024 Feb 15;15:1358682. doi: 10.3389/fphys.2024.1358682 (PMC10902129; doi:10.3389/fphys.2024.1358682)
Supplement: Supplementary file 1 [file DataSheet1.ZIP › supplementary tables/Supplementary Table S1 Pre_vs_Late.co-expession-CAD_GO_enrichment_result.xls]

GO_accession	Description	Term_type	Over_represented_pValue	Corrected_pValue	CAD_item	CAD_list	Bg_item	Bg_list	Gene_names
GO:0097458	neuron part	cellular_component	3.1993e-10	5.6566e-06	29	126	964	15035	ENSGALG00000015089,ENSGALG00000007047,ENSGALG00000009003,ENSGALG00000039690,ENSGALG00000004448,ENSGALG00000032958,ENSGALG00000042626,ENSGALG00000016905,ENSGALG00000041225,ENSGALG00000032415,ENSGALG00000003014,ENSGALG00000042308,ENSGALG00000002015,ENSGALG00000039659,ENSGALG00000006221,ENSGALG00000008177,ENSGALG00000009289,ENSGALG00000014726,ENSGALG00000004917,ENSGALG00000036925,ENSGALG00000014967,…
GO:0044456	synapse part	cellular_component	5.721e-10	5.6566e-06	21	126	520	15035	ENSGALG00000009289,ENSGALG00000008177,ENSGALG00000039659,ENSGALG00000036925,ENSGALG00000014726,ENSGALG00000004917,ENSGALG00000012894,ENSGALG00000003005,ENSGALG00000014967,ENSGALG00000001693,ENSGALG00000002864,ENSGALG00000009134,ENSGALG00000003560,ENSGALG00000009003,ENSGALG00000015089,ENSGALG00000032958,ENSGALG00000041225,ENSGALG00000016905,ENSGALG00000042626,ENSGALG00000042308,ENSGALG00000003014
GO:0045202	synapse	cellular_component	4.7514e-09	3.1319e-05	23	126	699	15035	ENSGALG00000003560,ENSGALG00000009134,ENSGALG00000002864,ENSGALG00000014967,ENSGALG00000004642,ENSGALG00000001693,ENSGALG00000003005,ENSGALG00000012894,ENSGALG00000014726,ENSGALG00000004917,ENSGALG00000036925,ENSGALG00000039659,ENSGALG00000008177,ENSGALG00000009289,ENSGALG00000003014,ENSGALG00000042308,ENSGALG00000042626,ENSGALG00000016905,ENSGALG00000041225,ENSGALG00000004526,ENSGALG00000032958,…
GO:0015844	monoamine transport	biological_process	9.8719e-09	4.8804e-05	8	126	52	15035	ENSGALG00000009289,ENSGALG00000008177,ENSGALG00000003560,ENSGALG00000002015,ENSGALG00000042626,ENSGALG00000001693,ENSGALG00000010820,ENSGALG00000013604
GO:0015837	amine transport	biological_process	8.6421e-08	0.0003418	7	126	45	15035	ENSGALG00000002015,ENSGALG00000013604,ENSGALG00000009289,ENSGALG00000015055,ENSGALG00000042626,ENSGALG00000010820,ENSGALG00000001693
GO:0007610	behavior	biological_process	2.9103e-07	0.00095917	15	126	373	15035	ENSGALG00000040045,ENSGALG00000013604,ENSGALG00000032415,ENSGALG00000042626,ENSGALG00000016905,ENSGALG00000003005,ENSGALG00000002015,ENSGALG00000003014,ENSGALG00000009003,ENSGALG00000009289,ENSGALG00000040905,ENSGALG00000016296,ENSGALG00000004526,ENSGALG00000033432,ENSGALG00000015305
GO:0043005	neuron projection	cellular_component	5.8037e-07	0.0016395	20	126	693	15035	ENSGALG00000009289,ENSGALG00000006221,ENSGALG00000013604,ENSGALG00000012894,ENSGALG00000003005,ENSGALG00000001693,ENSGALG00000014967,ENSGALG00000011040,ENSGALG00000003560,ENSGALG00000003899,ENSGALG00000039690,ENSGALG00000009003,ENSGALG00000015089,ENSGALG00000032958,ENSGALG00000004448,ENSGALG00000041225,ENSGALG00000042626,ENSGALG00000002015,ENSGALG00000042308,ENSGALG00000003014
GO:0098793	presynapse	cellular_component	6.6658e-07	0.0016477	12	126	252	15035	ENSGALG00000003560,ENSGALG00000042308,ENSGALG00000001693,ENSGALG00000042626,ENSGALG00000014967,ENSGALG00000036925,ENSGALG00000032958,ENSGALG00000004917,ENSGALG00000014726,ENSGALG00000009003,ENSGALG00000009289,ENSGALG00000039659
GO:0015696	ammonium transport	biological_process	1.2454e-06	0.0027363	7	126	66	15035	ENSGALG00000015055,ENSGALG00000009289,ENSGALG00000008177,ENSGALG00000042626,ENSGALG00000001693,ENSGALG00000002015,ENSGALG00000003560
GO:0043025	neuronal cell body	cellular_component	1.937e-06	0.0038305	10	126	182	15035	ENSGALG00000004448,ENSGALG00000007047,ENSGALG00000039690,ENSGALG00000003560,ENSGALG00000003899,ENSGALG00000042308,ENSGALG00000002015,ENSGALG00000042626,ENSGALG00000013604,ENSGALG00000032415
GO:0097060	synaptic membrane	cellular_component	2.5798e-06	0.0046377	10	126	198	15035	ENSGALG00000003005,ENSGALG00000016905,ENSGALG00000012894,ENSGALG00000041225,ENSGALG00000003014,ENSGALG00000003560,ENSGALG00000002864,ENSGALG00000015089,ENSGALG00000009003,ENSGALG00000036925
GO:0015850	organic hydroxy compound transport	biological_process	4.9655e-06	0.0081828	9	126	151	15035	ENSGALG00000001693,ENSGALG00000010820,ENSGALG00000042626,ENSGALG00000013604,ENSGALG00000003560,ENSGALG00000002015,ENSGALG00000007047,ENSGALG00000009289,ENSGALG00000008177
GO:0006836	neurotransmitter transport	biological_process	6.8854e-06	0.010474	9	126	166	15035	ENSGALG00000004917,ENSGALG00000008177,ENSGALG00000009003,ENSGALG00000009289,ENSGALG00000003560,ENSGALG00000002015,ENSGALG00000001693,ENSGALG00000042626,ENSGALG00000012894
GO:0044297	cell body	cellular_component	8.2099e-06	0.011161	10	126	213	15035	ENSGALG00000013604,ENSGALG00000032415,ENSGALG00000042626,ENSGALG00000002015,ENSGALG00000003560,ENSGALG00000003899,ENSGALG00000042308,ENSGALG00000039690,ENSGALG00000007047,ENSGALG00000004448
GO:0098810	neurotransmitter reuptake	biological_process	8.4663e-06	0.011161	4	126	17	15035	ENSGALG00000008177,ENSGALG00000009289,ENSGALG00000001693,ENSGALG00000003560
GO:0036477	somatodendritic compartment	cellular_component	9.7328e-06	0.012029	13	126	376	15035	ENSGALG00000042626,ENSGALG00000013604,ENSGALG00000032415,ENSGALG00000012894,ENSGALG00000003899,ENSGALG00000003560,ENSGALG00000042308,ENSGALG00000002015,ENSGALG00000007047,ENSGALG00000006221,ENSGALG00000039690,ENSGALG00000009003,ENSGALG00000004448
GO:0008504	monoamine transmembrane transporter activity	molecular_function	1.2028e-05	0.013991	3	126	6	15035	ENSGALG00000003560,ENSGALG00000009289,ENSGALG00000001693
GO:0051937	catecholamine transport	biological_process	1.3849e-05	0.015214	5	126	38	15035	ENSGALG00000010820,ENSGALG00000042626,ENSGALG00000013604,ENSGALG00000003560,ENSGALG00000002015
GO:0001505	regulation of neurotransmitter levels	biological_process	2.1126e-05	0.021988	9	126	190	15035	ENSGALG00000042626,ENSGALG00000001693,ENSGALG00000012894,ENSGALG00000003560,ENSGALG00000002015,ENSGALG00000009003,ENSGALG00000008177,ENSGALG00000009289,ENSGALG00000004917
GO:0030534	adult behavior	biological_process	2.2912e-05	0.022654	7	126	107	15035	ENSGALG00000040905,ENSGALG00000016905,ENSGALG00000003005,ENSGALG00000040045,ENSGALG00000032415,ENSGALG00000003014,ENSGALG00000002015
GO:0099537	trans-synaptic signaling	biological_process	2.7927e-05	0.026108	13	126	421	15035	ENSGALG00000004526,ENSGALG00000015305,ENSGALG00000004917,ENSGALG00000008177,ENSGALG00000009003,ENSGALG00000002015,ENSGALG00000003014,ENSGALG00000003560,ENSGALG00000012894,ENSGALG00000041225,ENSGALG00000003005,ENSGALG00000042626,ENSGALG00000014967
GO:0051610	serotonin uptake	biological_process	3.0567e-05	0.026108	3	126	8	15035	ENSGALG00000001693,ENSGALG00000008177,ENSGALG00000009289
GO:0099536	synaptic signaling	biological_process	3.0951e-05	0.026108	13	126	425	15035	ENSGALG00000004526,ENSGALG00000004917,ENSGALG00000015305,ENSGALG00000008177,ENSGALG00000009003,ENSGALG00000002015,ENSGALG00000003560,ENSGALG00000003014,ENSGALG00000041225,ENSGALG00000012894,ENSGALG00000014967,ENSGALG00000042626,ENSGALG00000003005
GO:0070382	exocytic vesicle	cellular_component	3.1686e-05	0.026108	7	126	111	15035	ENSGALG00000009289,ENSGALG00000009003,ENSGALG00000001693,ENSGALG00000042626,ENSGALG00000014967,ENSGALG00000032958,ENSGALG00000014726
GO:0007626	locomotory behavior	biological_process	3.4794e-05	0.027522	8	126	156	15035	ENSGALG00000002015,ENSGALG00000040045,ENSGALG00000032415,ENSGALG00000003005,ENSGALG00000004526,ENSGALG00000009003,ENSGALG00000009289,ENSGALG00000040905
GO:0098590	plasma membrane region	cellular_component	3.8405e-05	0.02921	15	126	561	15035	ENSGALG00000040038,ENSGALG00000041225,ENSGALG00000012894,ENSGALG00000003005,ENSGALG00000016905,ENSGALG00000002864,ENSGALG00000003560,ENSGALG00000003899,ENSGALG00000003014,ENSGALG00000042308,ENSGALG00000008177,ENSGALG00000009003,ENSGALG00000015089,ENSGALG00000007305,ENSGALG00000036925
GO:0008519	ammonium transmembrane transporter activity	molecular_function	4.7928e-05	0.035103	4	126	24	15035	ENSGALG00000003560,ENSGALG00000001693,ENSGALG00000015055,ENSGALG00000009289
GO:0050433	regulation of catecholamine secretion	biological_process	6.1454e-05	0.042661	4	126	26	15035	ENSGALG00000013604,ENSGALG00000042626,ENSGALG00000010820,ENSGALG00000002015
GO:0001504	neurotransmitter uptake	biological_process	6.3372e-05	0.042661	4	126	27	15035	ENSGALG00000001693,ENSGALG00000009289,ENSGALG00000008177,ENSGALG00000003560
GO:0044459	plasma membrane part	cellular_component	6.472e-05	0.042661	28	126	1599	15035	ENSGALG00000003014,ENSGALG00000042308,ENSGALG00000007620,ENSGALG00000028871,ENSGALG00000016905,ENSGALG00000016699,ENSGALG00000041225,ENSGALG00000040038,ENSGALG00000029917,ENSGALG00000016296,ENSGALG00000032958,ENSGALG00000015089,ENSGALG00000007305,ENSGALG00000009003,ENSGALG00000030372,ENSGALG00000008166,ENSGALG00000003560,ENSGALG00000003899,ENSGALG00000011040,ENSGALG00000038405,ENSGALG00000002864,…
GO:0015842	aminergic neurotransmitter loading into synaptic vesicle	biological_process	7.4889e-05	0.045387	2	126	2	15035	ENSGALG00000009289,ENSGALG00000001693
GO:0060084	synaptic transmission involved in micturition	biological_process	7.5575e-05	0.045387	2	126	2	15035	ENSGALG00000003014,ENSGALG00000003005
GO:0044425	membrane part	cellular_component	7.5741e-05	0.045387	59	126	4629	15035	ENSGALG00000052981,ENSGALG00000008166,ENSGALG00000052653,ENSGALG00000008381,ENSGALG00000016128,ENSGALG00000024031,ENSGALG00000041225,ENSGALG00000021303,ENSGALG00000040045,ENSGALG00000032415,ENSGALG00000029917,ENSGALG00000042626,ENSGALG00000028871,ENSGALG00000000337,ENSGALG00000003014,ENSGALG00000012748,ENSGALG00000028602,ENSGALG00000044449,ENSGALG00000012894,ENSGALG00000008032,ENSGALG00000003005,…
GO:0050432	catecholamine secretion	biological_process	8.0674e-05	0.046921	4	126	28	15035	ENSGALG00000002015,ENSGALG00000042626,ENSGALG00000010820,ENSGALG00000013604
GO:0042493	response to drug	biological_process	9.4798e-05	0.053561	13	126	452	15035	ENSGALG00000007047,ENSGALG00000009289,ENSGALG00000029836,ENSGALG00000008177,ENSGALG00000000607,ENSGALG00000003560,ENSGALG00000003014,ENSGALG00000002015,ENSGALG00000003005,ENSGALG00000042626,ENSGALG00000028871,ENSGALG00000012894,ENSGALG00000040045
GO:0007268	chemical synaptic transmission	biological_process	0.00010732	0.056778	12	126	414	15035	ENSGALG00000015305,ENSGALG00000004917,ENSGALG00000004526,ENSGALG00000009003,ENSGALG00000003560,ENSGALG00000003014,ENSGALG00000002015,ENSGALG00000003005,ENSGALG00000042626,ENSGALG00000014967,ENSGALG00000012894,ENSGALG00000041225
GO:0098916	anterograde trans-synaptic signaling	biological_process	0.00010732	0.056778	12	126	414	15035	ENSGALG00000042626,ENSGALG00000014967,ENSGALG00000003005,ENSGALG00000041225,ENSGALG00000012894,ENSGALG00000003014,ENSGALG00000003560,ENSGALG00000002015,ENSGALG00000009003,ENSGALG00000004917,ENSGALG00000015305,ENSGALG00000004526
GO:0099503	secretory vesicle	cellular_component	0.00010911	0.056778	9	126	227	15035	ENSGALG00000042626,ENSGALG00000001693,ENSGALG00000010820,ENSGALG00000014967,ENSGALG00000040045,ENSGALG00000009289,ENSGALG00000009003,ENSGALG00000014726,ENSGALG00000032958
GO:0008021	synaptic vesicle	cellular_component	0.00011227	0.056928	6	126	95	15035	ENSGALG00000009289,ENSGALG00000009003,ENSGALG00000014967,ENSGALG00000001693,ENSGALG00000032958,ENSGALG00000014726
GO:0006837	serotonin transport	biological_process	0.00012149	0.06006	3	126	12	15035	ENSGALG00000001693,ENSGALG00000009289,ENSGALG00000008177
GO:0120025	plasma membrane bounded cell projection	cellular_component	0.00013754	0.06634	22	126	1156	15035	ENSGALG00000004448,ENSGALG00000032958,ENSGALG00000008381,ENSGALG00000015089,ENSGALG00000007305,ENSGALG00000009003,ENSGALG00000039690,ENSGALG00000003014,ENSGALG00000042308,ENSGALG00000002015,ENSGALG00000042626,ENSGALG00000041225,ENSGALG00000006221,ENSGALG00000009289,ENSGALG00000003560,ENSGALG00000003899,ENSGALG00000011040,ENSGALG00000014967,ENSGALG00000001693,ENSGALG00000003005,ENSGALG00000012894,…
GO:0060073	micturition	biological_process	0.00014287	0.06727	2	126	3	15035	ENSGALG00000003014,ENSGALG00000003005
GO:0051960	regulation of nervous system development	biological_process	0.00016785	0.077193	14	126	568	15035	ENSGALG00000015305,ENSGALG00000004448,ENSGALG00000004526,ENSGALG00000008614,ENSGALG00000009003,ENSGALG00000039690,ENSGALG00000008177,ENSGALG00000003899,ENSGALG00000042308,ENSGALG00000000607,ENSGALG00000002864,ENSGALG00000042626,ENSGALG00000016905,ENSGALG00000009488
GO:0042995	cell projection	cellular_component	0.00017459	0.077497	22	126	1175	15035	ENSGALG00000011040,ENSGALG00000003560,ENSGALG00000003899,ENSGALG00000012894,ENSGALG00000013604,ENSGALG00000003005,ENSGALG00000001693,ENSGALG00000014967,ENSGALG00000009289,ENSGALG00000006221,ENSGALG00000002015,ENSGALG00000042308,ENSGALG00000003014,ENSGALG00000041225,ENSGALG00000042626,ENSGALG00000032958,ENSGALG00000008381,ENSGALG00000004448,ENSGALG00000009003,ENSGALG00000039690,ENSGALG00000007305,…
GO:0060284	regulation of cell development	biological_process	0.00017635	0.077497	14	126	568	15035	ENSGALG00000039690,ENSGALG00000008177,ENSGALG00000009003,ENSGALG00000007047,ENSGALG00000008614,ENSGALG00000004526,ENSGALG00000004448,ENSGALG00000015305,ENSGALG00000016905,ENSGALG00000042626,ENSGALG00000034831,ENSGALG00000042308,ENSGALG00000000607,ENSGALG00000003899
GO:0033604	negative regulation of catecholamine secretion	biological_process	0.00022844	0.098202	2	126	3	15035	ENSGALG00000042626,ENSGALG00000010820
GO:0007267	cell-cell signaling	biological_process	0.00024416	0.10273	18	126	882	15035	ENSGALG00000003560,ENSGALG00000013604,ENSGALG00000012894,ENSGALG00000014967,ENSGALG00000003005,ENSGALG00000004917,ENSGALG00000015305,ENSGALG00000008177,ENSGALG00000002015,ENSGALG00000003014,ENSGALG00000042308,ENSGALG00000041225,ENSGALG00000010820,ENSGALG00000042626,ENSGALG00000004526,ENSGALG00000008381,ENSGALG00000009003,ENSGALG00000007047
GO:0007399	nervous system development	biological_process	0.00025329	0.10435	24	126	1388	15035	ENSGALG00000003899,ENSGALG00000000607,ENSGALG00000002864,ENSGALG00000009488,ENSGALG00000015305,ENSGALG00000039659,ENSGALG00000008614,ENSGALG00000008177,ENSGALG00000003014,ENSGALG00000042308,ENSGALG00000007620,ENSGALG00000042626,ENSGALG00000016905,ENSGALG00000032415,ENSGALG00000043662,ENSGALG00000010490,ENSGALG00000016296,ENSGALG00000001502,ENSGALG00000004448,ENSGALG00000004526,ENSGALG00000009003,…
GO:0032501	multicellular organismal process	biological_process	0.00029875	0.12032	51	126	4009	15035	ENSGALG00000042308,ENSGALG00000007620,ENSGALG00000016905,ENSGALG00000016067,ENSGALG00000016833,ENSGALG00000030545,ENSGALG00000010490,ENSGALG00000036346,ENSGALG00000016296,ENSGALG00000004526,ENSGALG00000040905,ENSGALG00000032854,ENSGALG00000007305,ENSGALG00000009003,ENSGALG00000030372,ENSGALG00000003560,ENSGALG00000000607,ENSGALG00000002864,ENSGALG00000009042,ENSGALG00000009488,ENSGALG00000015305,…
GO:0031224	intrinsic component of membrane	cellular_component	0.00030422	0.12032	50	126	3873	15035	ENSGALG00000009349,ENSGALG00000030372,ENSGALG00000039151,ENSGALG00000030545,ENSGALG00000016296,ENSGALG00000000695,ENSGALG00000016905,ENSGALG00000040038,ENSGALG00000016699,ENSGALG00000042308,ENSGALG00000038543,ENSGALG00000039611,ENSGALG00000006633,ENSGALG00000009289,ENSGALG00000015055,ENSGALG00000036925,ENSGALG00000053200,ENSGALG00000002570,ENSGALG00000029151,ENSGALG00000014967,ENSGALG00000001693,…
GO:0023061	signal release	biological_process	0.00032883	0.1275	9	126	268	15035	ENSGALG00000012894,ENSGALG00000013604,ENSGALG00000010820,ENSGALG00000042626,ENSGALG00000002015,ENSGALG00000003560,ENSGALG00000009003,ENSGALG00000007047,ENSGALG00000004917
GO:0051952	regulation of amine transport	biological_process	0.00037456	0.14244	4	126	41	15035	ENSGALG00000002015,ENSGALG00000013604,ENSGALG00000010820,ENSGALG00000042626
GO:0016021	integral component of membrane	cellular_component	0.00042911	0.15424	49	126	3816	15035	ENSGALG00000003014,ENSGALG00000040045,ENSGALG00000032415,ENSGALG00000029917,ENSGALG00000021303,ENSGALG00000041225,ENSGALG00000000337,ENSGALG00000028871,ENSGALG00000042626,ENSGALG00000008381,ENSGALG00000024031,ENSGALG00000016128,ENSGALG00000008166,ENSGALG00000052981,ENSGALG00000052653,ENSGALG00000038405,ENSGALG00000011040,ENSGALG00000012894,ENSGALG00000003005,ENSGALG00000008032,ENSGALG00000044449,…
GO:0086023	adenylate cyclase-activating adrenergic receptor signaling pathway involved in heart process	biological_process	0.00043703	0.15424	2	126	4	15035	ENSGALG00000010820,ENSGALG00000008177
GO:0051971	positive regulation of transmission of nerve impulse	biological_process	0.00043746	0.15424	2	126	4	15035	ENSGALG00000003005,ENSGALG00000004526
GO:0005335	serotonin:sodium symporter activity	molecular_function	0.00044458	0.15424	2	126	4	15035	ENSGALG00000009289,ENSGALG00000001693
GO:0015222	serotonin transmembrane transporter activity	molecular_function	0.00044458	0.15424	2	126	4	15035	ENSGALG00000001693,ENSGALG00000009289
GO:0004888	transmembrane signaling receptor activity	molecular_function	0.00046164	0.1574	16	126	748	15035	ENSGALG00000016296,ENSGALG00000052981,ENSGALG00000007047,ENSGALG00000003014,ENSGALG00000042308,ENSGALG00000007620,ENSGALG00000016699,ENSGALG00000021303,ENSGALG00000044449,ENSGALG00000053200,ENSGALG00000002570,ENSGALG00000038405,ENSGALG00000000607,ENSGALG00000012894,ENSGALG00000008032,ENSGALG00000003005
GO:0015464	acetylcholine receptor activity	molecular_function	0.00051722	0.17251	3	126	19	15035	ENSGALG00000003005,ENSGALG00000012894,ENSGALG00000003014
GO:0050767	regulation of neurogenesis	biological_process	0.00052343	0.17251	12	126	490	15035	ENSGALG00000042626,ENSGALG00000016905,ENSGALG00000003899,ENSGALG00000000607,ENSGALG00000042308,ENSGALG00000009003,ENSGALG00000039690,ENSGALG00000008177,ENSGALG00000008614,ENSGALG00000004448,ENSGALG00000004526,ENSGALG00000015305
GO:0030133	transport vesicle	cellular_component	0.0005475	0.17749	7	126	172	15035	ENSGALG00000014726,ENSGALG00000032958,ENSGALG00000014967,ENSGALG00000042626,ENSGALG00000001693,ENSGALG00000009289,ENSGALG00000009003
GO:0033555	multicellular organismal response to stress	biological_process	0.0005728	0.18269	4	126	47	15035	ENSGALG00000040045,ENSGALG00000008177,ENSGALG00000015305,ENSGALG00000003560
GO:0099504	synaptic vesicle cycle	biological_process	0.00059362	0.18633	6	126	133	15035	ENSGALG00000009003,ENSGALG00000009289,ENSGALG00000012894,ENSGALG00000001693,ENSGALG00000042626,ENSGALG00000004917
GO:0044306	neuron projection terminus	cellular_component	0.00060958	0.18835	4	126	48	15035	ENSGALG00000032958,ENSGALG00000001693,ENSGALG00000015089,ENSGALG00000009289
GO:0005887	integral component of plasma membrane	cellular_component	0.00065627	0.19966	17	126	871	15035	ENSGALG00000002570,ENSGALG00000036925,ENSGALG00000038543,ENSGALG00000038405,ENSGALG00000002864,ENSGALG00000011040,ENSGALG00000003560,ENSGALG00000012894,ENSGALG00000003005,ENSGALG00000008032,ENSGALG00000008166,ENSGALG00000030372,ENSGALG00000003014,ENSGALG00000041225,ENSGALG00000016699,ENSGALG00000016905,ENSGALG00000028871
GO:0030424	axon	cellular_component	0.00068865	0.20633	9	126	300	15035	ENSGALG00000006221,ENSGALG00000009289,ENSGALG00000039690,ENSGALG00000009003,ENSGALG00000042308,ENSGALG00000002015,ENSGALG00000011040,ENSGALG00000001693,ENSGALG00000042626
GO:0050808	synapse organization	biological_process	0.00070585	0.20833	8	126	251	15035	ENSGALG00000003899,ENSGALG00000002015,ENSGALG00000002864,ENSGALG00000016905,ENSGALG00000009488,ENSGALG00000032415,ENSGALG00000004526,ENSGALG00000039659
GO:0035095	behavioral response to nicotine	biological_process	0.00071681	0.20845	2	126	5	15035	ENSGALG00000003014,ENSGALG00000003005
GO:0038023	signaling receptor activity	molecular_function	0.00075962	0.21628	17	126	863	15035	ENSGALG00000015305,ENSGALG00000002570,ENSGALG00000053200,ENSGALG00000044449,ENSGALG00000003005,ENSGALG00000008032,ENSGALG00000012894,ENSGALG00000000607,ENSGALG00000038405,ENSGALG00000007047,ENSGALG00000052981,ENSGALG00000016296,ENSGALG00000021303,ENSGALG00000016699,ENSGALG00000042308,ENSGALG00000007620,ENSGALG00000003014
GO:0045211	postsynaptic membrane	cellular_component	0.00076561	0.21628	6	126	143	15035	ENSGALG00000041225,ENSGALG00000012894,ENSGALG00000016905,ENSGALG00000003005,ENSGALG00000002864,ENSGALG00000003014
GO:0060089	molecular transducer activity	molecular_function	0.000779	0.21697	17	126	865	15035	ENSGALG00000053200,ENSGALG00000044449,ENSGALG00000002570,ENSGALG00000015305,ENSGALG00000038405,ENSGALG00000000607,ENSGALG00000012894,ENSGALG00000008032,ENSGALG00000003005,ENSGALG00000016296,ENSGALG00000052981,ENSGALG00000007047,ENSGALG00000003014,ENSGALG00000042308,ENSGALG00000007620,ENSGALG00000016699,ENSGALG00000021303
GO:0007611	learning or memory	biological_process	0.00086642	0.23796	6	126	141	15035	ENSGALG00000040045,ENSGALG00000013604,ENSGALG00000009003,ENSGALG00000042626,ENSGALG00000040905,ENSGALG00000004526
GO:0098794	postsynapse	cellular_component	0.00088626	0.24008	9	126	321	15035	ENSGALG00000009003,ENSGALG00000008177,ENSGALG00000012894,ENSGALG00000041225,ENSGALG00000016905,ENSGALG00000003005,ENSGALG00000002864,ENSGALG00000009134,ENSGALG00000003014
GO:0007269	neurotransmitter secretion	biological_process	0.0010101	0.26632	5	126	100	15035	ENSGALG00000042626,ENSGALG00000009003,ENSGALG00000012894,ENSGALG00000004917,ENSGALG00000002015
GO:0099643	signal release from synapse	biological_process	0.0010101	0.26632	5	126	100	15035	ENSGALG00000002015,ENSGALG00000004917,ENSGALG00000009003,ENSGALG00000012894,ENSGALG00000042626
GO:0031226	intrinsic component of plasma membrane	cellular_component	0.0010393	0.27034	17	126	910	15035	ENSGALG00000011040,ENSGALG00000038405,ENSGALG00000002864,ENSGALG00000003560,ENSGALG00000012894,ENSGALG00000008032,ENSGALG00000003005,ENSGALG00000036925,ENSGALG00000002570,ENSGALG00000038543,ENSGALG00000003014,ENSGALG00000041225,ENSGALG00000016699,ENSGALG00000028871,ENSGALG00000016905,ENSGALG00000030372,ENSGALG00000008166
GO:2001023	regulation of response to drug	biological_process	0.0010527	0.27034	4	126	54	15035	ENSGALG00000042626,ENSGALG00000007047,ENSGALG00000000607,ENSGALG00000002015
GO:0098700	neurotransmitter loading into synaptic vesicle	biological_process	0.0010714	0.27163	2	126	6	15035	ENSGALG00000001693,ENSGALG00000009289
GO:0045664	regulation of neuron differentiation	biological_process	0.0011385	0.28499	10	126	395	15035	ENSGALG00000039690,ENSGALG00000009003,ENSGALG00000008614,ENSGALG00000004448,ENSGALG00000004526,ENSGALG00000015305,ENSGALG00000042626,ENSGALG00000016905,ENSGALG00000003899,ENSGALG00000000607
GO:0015893	drug transport	biological_process	0.0012123	0.29967	6	126	140	15035	ENSGALG00000002015,ENSGALG00000003560,ENSGALG00000009289,ENSGALG00000007047,ENSGALG00000042626,ENSGALG00000028871
GO:0012506	vesicle membrane	cellular_component	0.0012558	0.30205	7	126	198	15035	ENSGALG00000028602,ENSGALG00000042626,ENSGALG00000001693,ENSGALG00000014967,ENSGALG00000009289,ENSGALG00000040045,ENSGALG00000008177
GO:0006812	cation transport	biological_process	0.0012567	0.30205	15	126	754	15035	ENSGALG00000003560,ENSGALG00000002207,ENSGALG00000011040,ENSGALG00000002015,ENSGALG00000038405,ENSGALG00000042626,ENSGALG00000028871,ENSGALG00000001693,ENSGALG00000013604,ENSGALG00000038543,ENSGALG00000007047,ENSGALG00000008177,ENSGALG00000009003,ENSGALG00000015055,ENSGALG00000009289
GO:0005886	plasma membrane	cellular_component	0.0012678	0.30205	37	126	2789	15035	ENSGALG00000003560,ENSGALG00000000607,ENSGALG00000002864,ENSGALG00000043582,ENSGALG00000004917,ENSGALG00000036925,ENSGALG00000002570,ENSGALG00000038543,ENSGALG00000008177,ENSGALG00000042308,ENSGALG00000000299,ENSGALG00000007620,ENSGALG00000016905,ENSGALG00000016699,ENSGALG00000040038,ENSGALG00000016296,ENSGALG00000032958,ENSGALG00000015089,ENSGALG00000007305,ENSGALG00000009003,ENSGALG00000030372,…
GO:0051969	regulation of transmission of nerve impulse	biological_process	0.0013575	0.31957	2	126	7	15035	ENSGALG00000003005,ENSGALG00000004526
GO:0007416	synapse assembly	biological_process	0.0013927	0.32401	5	126	111	15035	ENSGALG00000009488,ENSGALG00000016905,ENSGALG00000039659,ENSGALG00000002864,ENSGALG00000003899
GO:0048712	negative regulation of astrocyte differentiation	biological_process	0.0014363	0.3285	2	126	7	15035	ENSGALG00000000607,ENSGALG00000015305
GO:0005328	neurotransmitter:sodium symporter activity	molecular_function	0.0014452	0.3285	3	126	27	15035	ENSGALG00000001693,ENSGALG00000009289,ENSGALG00000003560
GO:0016020	membrane	cellular_component	0.0015761	0.35418	65	126	5821	15035	ENSGALG00000003014,ENSGALG00000041225,ENSGALG00000029917,ENSGALG00000040045,ENSGALG00000042626,ENSGALG00000008381,ENSGALG00000016128,ENSGALG00000052981,ENSGALG00000008166,ENSGALG00000052653,ENSGALG00000011040,ENSGALG00000038405,ENSGALG00000003899,ENSGALG00000002207,ENSGALG00000012894,ENSGALG00000008032,ENSGALG00000003005,ENSGALG00000042308,ENSGALG00000007620,ENSGALG00000016699,ENSGALG00000000695,…
GO:0010975	regulation of neuron projection development	biological_process	0.0016117	0.3578	8	126	284	15035	ENSGALG00000016905,ENSGALG00000042626,ENSGALG00000003899,ENSGALG00000008614,ENSGALG00000009003,ENSGALG00000039690,ENSGALG00000015305,ENSGALG00000004526
GO:0015872	dopamine transport	biological_process	0.0016412	0.3578	3	126	29	15035	ENSGALG00000003560,ENSGALG00000002015,ENSGALG00000042626
GO:0098981	cholinergic synapse	cellular_component	0.0016531	0.3578	2	126	8	15035	ENSGALG00000003005,ENSGALG00000012894
GO:0098917	retrograde trans-synaptic signaling	biological_process	0.0016646	0.3578	2	126	8	15035	ENSGALG00000008177,ENSGALG00000042626
GO:0050890	cognition	biological_process	0.0017604	0.37433	6	126	161	15035	ENSGALG00000040905,ENSGALG00000042626,ENSGALG00000009003,ENSGALG00000013604,ENSGALG00000040045,ENSGALG00000004526
GO:0065008	regulation of biological quality	biological_process	0.0018577	0.39082	33	126	2424	15035	ENSGALG00000016833,ENSGALG00000016905,ENSGALG00000004526,ENSGALG00000030545,ENSGALG00000009003,ENSGALG00000007305,ENSGALG00000032854,ENSGALG00000002864,ENSGALG00000000607,ENSGALG00000003560,ENSGALG00000009488,ENSGALG00000001693,ENSGALG00000002570,ENSGALG00000015305,ENSGALG00000004917,ENSGALG00000009289,ENSGALG00000008177,ENSGALG00000038543,ENSGALG00000034831,ENSGALG00000002015,ENSGALG00000003014,…
GO:0051953	negative regulation of amine transport	biological_process	0.0019393	0.40197	2	126	8	15035	ENSGALG00000010820,ENSGALG00000042626
GO:1901618	organic hydroxy compound transmembrane transporter activity	molecular_function	0.0019573	0.40197	3	126	30	15035	ENSGALG00000009289,ENSGALG00000001693,ENSGALG00000003560
GO:0086103	G-protein coupled receptor signaling pathway involved in heart process	biological_process	0.0019717	0.40197	2	126	8	15035	ENSGALG00000008177,ENSGALG00000010820
GO:0007186	G-protein coupled receptor signaling pathway	biological_process	0.0021108	0.42594	14	126	698	15035	ENSGALG00000008032,ENSGALG00000010820,ENSGALG00000013604,ENSGALG00000021303,ENSGALG00000012894,ENSGALG00000016699,ENSGALG00000000607,ENSGALG00000038405,ENSGALG00000007047,ENSGALG00000028602,ENSGALG00000052981,ENSGALG00000008177,ENSGALG00000002570,ENSGALG00000053200
GO:0046887	positive regulation of hormone secretion	biological_process	0.0021551	0.43048	4	126	65	15035	ENSGALG00000013604,ENSGALG00000007047,ENSGALG00000003560,ENSGALG00000004917
GO:0051963	regulation of synapse assembly	biological_process	0.0024257	0.47968	4	126	74	15035	ENSGALG00000009488,ENSGALG00000016905,ENSGALG00000002864,ENSGALG00000003899
GO:0071944	cell periphery	cellular_component	0.0024519	0.48006	37	126	2891	15035	ENSGALG00000008032,ENSGALG00000003005,ENSGALG00000012894,ENSGALG00000003899,ENSGALG00000002207,ENSGALG00000011040,ENSGALG00000038405,ENSGALG00000014726,ENSGALG00000028871,ENSGALG00000042626,ENSGALG00000041225,ENSGALG00000029917,ENSGALG00000003014,ENSGALG00000008166,ENSGALG00000052981,ENSGALG00000052653,ENSGALG00000043582,ENSGALG00000003560,ENSGALG00000000607,ENSGALG00000002864,ENSGALG00000038543,…
GO:0007154	cell communication	biological_process	0.0026908	0.51857	47	126	3941	15035	ENSGALG00000038405,ENSGALG00000011040,ENSGALG00000003899,ENSGALG00000012894,ENSGALG00000013604,ENSGALG00000003005,ENSGALG00000008032,ENSGALG00000044449,ENSGALG00000039145,ENSGALG00000014726,ENSGALG00000028602,ENSGALG00000002015,ENSGALG00000010915,ENSGALG00000003014,ENSGALG00000040045,ENSGALG00000032415,ENSGALG00000021303,ENSGALG00000041225,ENSGALG00000042626,ENSGALG00000010820,ENSGALG00000028871,…
GO:0032879	regulation of localization	biological_process	0.002701	0.51857	24	126	1619	15035	ENSGALG00000002015,ENSGALG00000042626,ENSGALG00000042360,ENSGALG00000010820,ENSGALG00000016833,ENSGALG00000040038,ENSGALG00000030545,ENSGALG00000007047,ENSGALG00000009003,ENSGALG00000003899,ENSGALG00000003034,ENSGALG00000003560,ENSGALG00000038405,ENSGALG00000011040,ENSGALG00000012894,ENSGALG00000013604,ENSGALG00000015305,ENSGALG00000004917,ENSGALG00000014726,ENSGALG00000002503,ENSGALG00000008614,…
GO:0120035	regulation of plasma membrane bounded cell projection organization	biological_process	0.0030365	0.57738	9	126	380	15035	ENSGALG00000015089,ENSGALG00000008614,ENSGALG00000009003,ENSGALG00000039690,ENSGALG00000015305,ENSGALG00000004526,ENSGALG00000042626,ENSGALG00000016905,ENSGALG00000003899
GO:0051962	positive regulation of nervous system development	biological_process	0.0030868	0.58135	8	126	305	15035	ENSGALG00000016905,ENSGALG00000042626,ENSGALG00000009488,ENSGALG00000042308,ENSGALG00000000607,ENSGALG00000002864,ENSGALG00000039690,ENSGALG00000004448
GO:0098839	postsynaptic density membrane	cellular_component	0.0032023	0.59741	3	126	42	15035	ENSGALG00000016905,ENSGALG00000041225,ENSGALG00000002864
GO:0008324	cation transmembrane transporter activity	molecular_function	0.0032848	0.60167	11	126	511	15035	ENSGALG00000009003,ENSGALG00000015055,ENSGALG00000009289,ENSGALG00000038543,ENSGALG00000011040,ENSGALG00000003560,ENSGALG00000003014,ENSGALG00000002207,ENSGALG00000001693,ENSGALG00000028871,ENSGALG00000003005
GO:0016079	synaptic vesicle exocytosis	biological_process	0.0033049	0.60167	4	126	79	15035	ENSGALG00000004917,ENSGALG00000009003,ENSGALG00000012894,ENSGALG00000042626
GO:0031344	regulation of cell projection organization	biological_process	0.0033466	0.60167	9	126	385	15035	ENSGALG00000015305,ENSGALG00000004526,ENSGALG00000015089,ENSGALG00000008614,ENSGALG00000039690,ENSGALG00000009003,ENSGALG00000003899,ENSGALG00000042626,ENSGALG00000016905
GO:2000179	positive regulation of neural precursor cell proliferation	biological_process	0.0033468	0.60167	3	126	36	15035	ENSGALG00000015305,ENSGALG00000000607,ENSGALG00000042308
GO:0051049	regulation of transport	biological_process	0.003623	0.64545	17	126	1011	15035	ENSGALG00000030545,ENSGALG00000007047,ENSGALG00000002015,ENSGALG00000042626,ENSGALG00000010820,ENSGALG00000040038,ENSGALG00000014726,ENSGALG00000004917,ENSGALG00000002503,ENSGALG00000038543,ENSGALG00000008177,ENSGALG00000003899,ENSGALG00000003560,ENSGALG00000038405,ENSGALG00000011040,ENSGALG00000013604,ENSGALG00000012894
GO:0031982	vesicle	cellular_component	0.0038596	0.68145	17	126	1005	15035	ENSGALG00000043172,ENSGALG00000014726,ENSGALG00000002503,ENSGALG00000028602,ENSGALG00000008177,ENSGALG00000009289,ENSGALG00000003899,ENSGALG00000001693,ENSGALG00000014967,ENSGALG00000004642,ENSGALG00000030545,ENSGALG00000032958,ENSGALG00000009003,ENSGALG00000010820,ENSGALG00000042626,ENSGALG00000040038,ENSGALG00000040045
GO:0023052	signaling	biological_process	0.0039257	0.68319	46	126	3905	15035	ENSGALG00000014967,ENSGALG00000012321,ENSGALG00000043582,ENSGALG00000000607,ENSGALG00000003560,ENSGALG00000003034,ENSGALG00000029836,ENSGALG00000003920,ENSGALG00000008177,ENSGALG00000015305,ENSGALG00000004917,ENSGALG00000002570,ENSGALG00000053200,ENSGALG00000016833,ENSGALG00000016699,ENSGALG00000042308,ENSGALG00000009003,ENSGALG00000004526,ENSGALG00000016296,ENSGALG00000036346,ENSGALG00000003005,…
GO:0030659	cytoplasmic vesicle membrane	cellular_component	0.0039385	0.68319	6	126	182	15035	ENSGALG00000009289,ENSGALG00000040045,ENSGALG00000042626,ENSGALG00000028602,ENSGALG00000014967,ENSGALG00000001693
GO:0031410	cytoplasmic vesicle	cellular_component	0.0040838	0.70224	16	126	925	15035	ENSGALG00000004642,ENSGALG00000001693,ENSGALG00000014967,ENSGALG00000003899,ENSGALG00000028602,ENSGALG00000009289,ENSGALG00000043172,ENSGALG00000014726,ENSGALG00000002503,ENSGALG00000010820,ENSGALG00000042626,ENSGALG00000040045,ENSGALG00000040038,ENSGALG00000009003,ENSGALG00000030545,ENSGALG00000032958
GO:0097708	intracellular vesicle	cellular_component	0.0042166	0.71882	16	126	928	15035	ENSGALG00000030545,ENSGALG00000032958,ENSGALG00000009003,ENSGALG00000042626,ENSGALG00000010820,ENSGALG00000040038,ENSGALG00000040045,ENSGALG00000043172,ENSGALG00000014726,ENSGALG00000002503,ENSGALG00000028602,ENSGALG00000009289,ENSGALG00000003899,ENSGALG00000001693,ENSGALG00000004642,ENSGALG00000014967
GO:0040034	regulation of development, heterochronic	biological_process	0.0043545	0.72965	2	126	12	15035	ENSGALG00000016067,ENSGALG00000015305
GO:0051589	negative regulation of neurotransmitter transport	biological_process	0.0044047	0.72965	2	126	13	15035	ENSGALG00000042626,ENSGALG00000008177
GO:1903530	regulation of secretion by cell	biological_process	0.0044367	0.72965	9	126	384	15035	ENSGALG00000013604,ENSGALG00000012894,ENSGALG00000010820,ENSGALG00000042626,ENSGALG00000002015,ENSGALG00000003560,ENSGALG00000007047,ENSGALG00000014726,ENSGALG00000004917
GO:0022857	transmembrane transporter activity	molecular_function	0.004466	0.72965	15	126	849	15035	ENSGALG00000009349,ENSGALG00000038543,ENSGALG00000009289,ENSGALG00000015055,ENSGALG00000009003,ENSGALG00000030545,ENSGALG00000003005,ENSGALG00000000695,ENSGALG00000014967,ENSGALG00000028871,ENSGALG00000001693,ENSGALG00000002207,ENSGALG00000003014,ENSGALG00000003560,ENSGALG00000011040
GO:0045956	positive regulation of calcium ion-dependent exocytosis	biological_process	0.0044888	0.72965	2	126	14	15035	ENSGALG00000004917,ENSGALG00000042626
GO:0048791	calcium ion-regulated exocytosis of neurotransmitter	biological_process	0.0045015	0.72965	2	126	13	15035	ENSGALG00000004917,ENSGALG00000042626
GO:0051588	regulation of neurotransmitter transport	biological_process	0.0045603	0.73317	4	126	85	15035	ENSGALG00000012894,ENSGALG00000008177,ENSGALG00000042626,ENSGALG00000002015
GO:0042166	acetylcholine binding	molecular_function	0.0046007	0.7337	2	126	12	15035	ENSGALG00000003014,ENSGALG00000003005
GO:0046903	secretion	biological_process	0.0047583	0.74799	12	126	616	15035	ENSGALG00000007305,ENSGALG00000007047,ENSGALG00000009003,ENSGALG00000015055,ENSGALG00000014726,ENSGALG00000004917,ENSGALG00000010820,ENSGALG00000042626,ENSGALG00000013604,ENSGALG00000012894,ENSGALG00000003560,ENSGALG00000002015
GO:0019226	transmission of nerve impulse	biological_process	0.0050005	0.74799	3	126	44	15035	ENSGALG00000003005,ENSGALG00000004526,ENSGALG00000011040
GO:0005326	neurotransmitter transporter activity	molecular_function	0.00515	0.74799	3	126	42	15035	ENSGALG00000001693,ENSGALG00000009289,ENSGALG00000003560
GO:0045055	regulated exocytosis	biological_process	0.0052373	0.74799	5	126	139	15035	ENSGALG00000010820,ENSGALG00000042626,ENSGALG00000012894,ENSGALG00000009003,ENSGALG00000004917
GO:0046883	regulation of hormone secretion	biological_process	0.005261	0.74799	5	126	135	15035	ENSGALG00000004917,ENSGALG00000003560,ENSGALG00000013604,ENSGALG00000007047,ENSGALG00000010820
GO:0098978	glutamatergic synapse	cellular_component	0.0052635	0.74799	6	126	208	15035	ENSGALG00000009134,ENSGALG00000002864,ENSGALG00000004526,ENSGALG00000042626,ENSGALG00000016905,ENSGALG00000009003
GO:0001975	response to amphetamine	biological_process	0.0052671	0.74799	2	126	13	15035	ENSGALG00000009289,ENSGALG00000040045
GO:0014075	response to amine	biological_process	0.0052671	0.74799	2	126	13	15035	ENSGALG00000040045,ENSGALG00000009289
GO:0010721	negative regulation of cell development	biological_process	0.005302	0.74799	6	126	196	15035	ENSGALG00000004526,ENSGALG00000000607,ENSGALG00000015305,ENSGALG00000039690,ENSGALG00000042626,ENSGALG00000007047
GO:0007188	adenylate cyclase-modulating G-protein coupled receptor signaling pathway	biological_process	0.0056027	0.74799	5	126	138	15035	ENSGALG00000010820,ENSGALG00000008177,ENSGALG00000012894,ENSGALG00000013604,ENSGALG00000000607
GO:0030672	synaptic vesicle membrane	cellular_component	0.0057938	0.74799	3	126	46	15035	ENSGALG00000001693,ENSGALG00000014967,ENSGALG00000009289
GO:0099501	exocytic vesicle membrane	cellular_component	0.0057938	0.74799	3	126	46	15035	ENSGALG00000009289,ENSGALG00000014967,ENSGALG00000001693
GO:1903429	regulation of cell maturation	biological_process	0.0058457	0.74799	2	126	14	15035	ENSGALG00000034831,ENSGALG00000007047
GO:0007271	synaptic transmission, cholinergic	biological_process	0.0058846	0.74799	2	126	14	15035	ENSGALG00000003014,ENSGALG00000003005
GO:0051954	positive regulation of amine transport	biological_process	0.0059782	0.74799	2	126	14	15035	ENSGALG00000042626,ENSGALG00000013604
GO:0051965	positive regulation of synapse assembly	biological_process	0.0060975	0.74799	3	126	48	15035	ENSGALG00000009488,ENSGALG00000016905,ENSGALG00000002864
GO:0005892	acetylcholine-gated channel complex	cellular_component	0.0062855	0.74799	2	126	14	15035	ENSGALG00000003005,ENSGALG00000003014
GO:0004930	G-protein coupled receptor activity	molecular_function	0.0063178	0.74799	10	126	466	15035	ENSGALG00000053200,ENSGALG00000002570,ENSGALG00000052981,ENSGALG00000007047,ENSGALG00000038405,ENSGALG00000000607,ENSGALG00000016699,ENSGALG00000021303,ENSGALG00000012894,ENSGALG00000008032
GO:0048265	response to pain	biological_process	0.0063528	0.74799	2	126	15	15035	ENSGALG00000040045,ENSGALG00000003560
GO:0009636	response to toxic substance	biological_process	0.0063597	0.74799	6	126	198	15035	ENSGALG00000003005,ENSGALG00000040045,ENSGALG00000009289,ENSGALG00000000607,ENSGALG00000003014,ENSGALG00000013094
GO:0060291	long-term synaptic potentiation	biological_process	0.0064292	0.74799	3	126	48	15035	ENSGALG00000015305,ENSGALG00000004526,ENSGALG00000009003
GO:0051046	regulation of secretion	biological_process	0.00672	0.74799	9	126	410	15035	ENSGALG00000007047,ENSGALG00000004917,ENSGALG00000014726,ENSGALG00000010820,ENSGALG00000042626,ENSGALG00000012894,ENSGALG00000013604,ENSGALG00000003560,ENSGALG00000002015
GO:0097366	response to bronchodilator	biological_process	0.0069463	0.74799	2	126	15	15035	ENSGALG00000040045,ENSGALG00000009289
GO:0051240	positive regulation of multicellular organismal process	biological_process	0.0070458	0.74799	16	126	990	15035	ENSGALG00000013604,ENSGALG00000009488,ENSGALG00000003005,ENSGALG00000002864,ENSGALG00000000607,ENSGALG00000008177,ENSGALG00000029836,ENSGALG00000015305,ENSGALG00000040045,ENSGALG00000016905,ENSGALG00000042626,ENSGALG00000042308,ENSGALG00000039690,ENSGALG00000007047,ENSGALG00000004526,ENSGALG00000004448
GO:0008306	associative learning	biological_process	0.0071887	0.74799	3	126	48	15035	ENSGALG00000040045,ENSGALG00000009003,ENSGALG00000004526
GO:0044463	cell projection part	cellular_component	0.0072933	0.74799	13	126	741	15035	ENSGALG00000008381,ENSGALG00000032958,ENSGALG00000004448,ENSGALG00000009289,ENSGALG00000039690,ENSGALG00000007305,ENSGALG00000006221,ENSGALG00000015089,ENSGALG00000042308,ENSGALG00000003899,ENSGALG00000012894,ENSGALG00000042626,ENSGALG00000001693
GO:0120038	plasma membrane bounded cell projection part	cellular_component	0.0072933	0.74799	13	126	741	15035	ENSGALG00000004448,ENSGALG00000008381,ENSGALG00000032958,ENSGALG00000039690,ENSGALG00000009289,ENSGALG00000015089,ENSGALG00000007305,ENSGALG00000006221,ENSGALG00000003899,ENSGALG00000042308,ENSGALG00000012894,ENSGALG00000001693,ENSGALG00000042626
GO:1990674	Golgi cis cisterna membrane	cellular_component	0.0076057	0.74799	1	126	1	15035	ENSGALG00000028602
GO:0019098	reproductive behavior	biological_process	0.0076151	0.74799	2	126	16	15035	ENSGALG00000033432,ENSGALG00000040045
GO:0031644	regulation of neurological system process	biological_process	0.0076406	0.74799	3	126	52	15035	ENSGALG00000013604,ENSGALG00000003005,ENSGALG00000004526
GO:0017156	calcium ion regulated exocytosis	biological_process	0.0077204	0.74799	4	126	99	15035	ENSGALG00000042626,ENSGALG00000012894,ENSGALG00000009003,ENSGALG00000004917
GO:0070032	synaptobrevin 2-SNAP-25-syntaxin-1a-complexin I complex	cellular_component	0.0077456	0.74799	1	126	1	15035	ENSGALG00000009003
GO:0005329	dopamine transmembrane transporter activity	molecular_function	0.0077946	0.74799	1	126	1	15035	ENSGALG00000003560
GO:0005330	dopamine:sodium symporter activity	molecular_function	0.0077946	0.74799	1	126	1	15035	ENSGALG00000003560
GO:0005333	norepinephrine transmembrane transporter activity	molecular_function	0.0077946	0.74799	1	126	1	15035	ENSGALG00000003560
GO:0005334	norepinephrine:sodium symporter activity	molecular_function	0.0077946	0.74799	1	126	1	15035	ENSGALG00000003560
GO:0031175	neuron projection development	biological_process	0.0078058	0.74799	11	126	598	15035	ENSGALG00000042626,ENSGALG00000016905,ENSGALG00000003899,ENSGALG00000007620,ENSGALG00000042308,ENSGALG00000008614,ENSGALG00000039690,ENSGALG00000009003,ENSGALG00000015305,ENSGALG00000010490,ENSGALG00000004526
GO:0031338	regulation of vesicle fusion	biological_process	0.0079435	0.74799	2	126	17	15035	ENSGALG00000004917,ENSGALG00000042626
GO:0004058	aromatic-L-amino-acid decarboxylase activity	molecular_function	0.0079762	0.74799	1	126	1	15035	ENSGALG00000013094
GO:0036468	L-dopa decarboxylase activity	molecular_function	0.0079762	0.74799	1	126	1	15035	ENSGALG00000013094
GO:0048688	negative regulation of sprouting of injured axon	biological_process	0.0080328	0.74799	1	126	1	15035	ENSGALG00000004526
GO:0048692	negative regulation of axon extension involved in regeneration	biological_process	0.0080328	0.74799	1	126	1	15035	ENSGALG00000004526
GO:0022848	acetylcholine-gated cation-selective channel activity	molecular_function	0.0082455	0.74799	2	126	16	15035	ENSGALG00000003014,ENSGALG00000003005
GO:0005275	amine transmembrane transporter activity	molecular_function	0.0083396	0.74799	1	126	1	15035	ENSGALG00000015055
GO:0003008	system process	biological_process	0.0083488	0.74799	16	126	1013	15035	ENSGALG00000015305,ENSGALG00000008177,ENSGALG00000000607,ENSGALG00000011040,ENSGALG00000003005,ENSGALG00000012894,ENSGALG00000013604,ENSGALG00000004526,ENSGALG00000007047,ENSGALG00000040905,ENSGALG00000052981,ENSGALG00000009003,ENSGALG00000003014,ENSGALG00000010820,ENSGALG00000042626,ENSGALG00000040045
GO:0071879	positive regulation of adenylate cyclase-activating adrenergic receptor signaling pathway	biological_process	0.0083867	0.74799	1	126	1	15035	ENSGALG00000008177
GO:0140196	positive regulation of adenylate cyclase-activating adrenergic receptor signaling pathway involved in heart process	biological_process	0.0083867	0.74799	1	126	1	15035	ENSGALG00000008177
GO:0007187	G-protein coupled receptor signaling pathway, coupled to cyclic nucleotide second messenger	biological_process	0.0084055	0.74799	5	126	152	15035	ENSGALG00000000607,ENSGALG00000010820,ENSGALG00000008177,ENSGALG00000012894,ENSGALG00000013604
GO:0044057	regulation of system process	biological_process	0.0084262	0.74799	7	126	285	15035	ENSGALG00000004526,ENSGALG00000003005,ENSGALG00000007047,ENSGALG00000040045,ENSGALG00000012894,ENSGALG00000013604,ENSGALG00000008177
GO:0007588	excretion	biological_process	0.0084749	0.74799	2	126	17	15035	ENSGALG00000003005,ENSGALG00000003014
GO:0004621	glycosylphosphatidylinositol phospholipase D activity	molecular_function	0.0085051	0.74799	1	126	1	15035	ENSGALG00000029836
GO:0006507	GPI anchor release	biological_process	0.0085051	0.74799	1	126	1	15035	ENSGALG00000029836
GO:0034014	response to triglyceride	biological_process	0.0085051	0.74799	1	126	1	15035	ENSGALG00000029836
GO:0071401	cellular response to triglyceride	biological_process	0.0085051	0.74799	1	126	1	15035	ENSGALG00000029836
GO:0005184	neuropeptide hormone activity	molecular_function	0.0085396	0.74799	2	126	16	15035	ENSGALG00000007047,ENSGALG00000013604
GO:0060406	positive regulation of penile erection	biological_process	0.0086134	0.74799	1	126	1	15035	ENSGALG00000013604
GO:0004835	tubulin-tyrosine ligase activity	molecular_function	0.0086235	0.74799	1	126	1	15035	ENSGALG00000008614
GO:0018166	C-terminal protein-tyrosinylation	biological_process	0.0086235	0.74799	1	126	1	15035	ENSGALG00000008614
GO:0018322	protein tyrosinylation	biological_process	0.0086235	0.74799	1	126	1	15035	ENSGALG00000008614
GO:1903537	meiotic cell cycle process involved in oocyte maturation	biological_process	0.0086715	0.74799	1	126	1	15035	ENSGALG00000034831
GO:1903538	regulation of meiotic cell cycle process involved in oocyte maturation	biological_process	0.0086715	0.74799	1	126	1	15035	ENSGALG00000034831
GO:0061110	dense core granule biogenesis	biological_process	0.0087182	0.74799	1	126	1	15035	ENSGALG00000010820
GO:0086030	adenylate cyclase-activating adrenergic receptor signaling pathway involved in cardiac muscle relaxation	biological_process	0.0087182	0.74799	1	126	1	15035	ENSGALG00000010820
GO:2000705	regulation of dense core granule biogenesis	biological_process	0.0087182	0.74799	1	126	1	15035	ENSGALG00000010820
GO:2000707	positive regulation of dense core granule biogenesis	biological_process	0.0087182	0.74799	1	126	1	15035	ENSGALG00000010820
GO:0004500	dopamine beta-monooxygenase activity	molecular_function	0.0087453	0.74799	1	126	1	15035	ENSGALG00000040045
GO:0042309	homoiothermy	biological_process	0.0087453	0.74799	1	126	1	15035	ENSGALG00000040045
GO:0048174	negative regulation of short-term neuronal synaptic plasticity	biological_process	0.0087518	0.74799	1	126	1	15035	ENSGALG00000042626
GO:0098675	intrinsic component of neuronal dense core vesicle membrane	cellular_component	0.0087518	0.74799	1	126	1	15035	ENSGALG00000042626
GO:0098956	intrinsic component of dense core granule membrane	cellular_component	0.0087518	0.74799	1	126	1	15035	ENSGALG00000042626
GO:0099012	neuronal dense core vesicle membrane	cellular_component	0.0087518	0.74799	1	126	1	15035	ENSGALG00000042626
GO:0099066	integral component of neuronal dense core vesicle membrane	cellular_component	0.0087518	0.74799	1	126	1	15035	ENSGALG00000042626
GO:0099082	retrograde trans-synaptic signaling by neuropeptide	biological_process	0.0087518	0.74799	1	126	1	15035	ENSGALG00000042626
GO:0099161	regulation of presynaptic dense core granule exocytosis	biological_process	0.0087518	0.74799	1	126	1	15035	ENSGALG00000042626
GO:1905415	positive regulation of dense core granule exocytosis	biological_process	0.0087518	0.74799	1	126	1	15035	ENSGALG00000042626
GO:1905432	regulation of retrograde trans-synaptic signaling by neuropeptide	biological_process	0.0087518	0.74799	1	126	1	15035	ENSGALG00000042626
GO:1905433	negative regulation of retrograde trans-synaptic signaling by neuropeptide	biological_process	0.0087518	0.74799	1	126	1	15035	ENSGALG00000042626
GO:1990742	microvesicle	cellular_component	0.0087518	0.74799	1	126	1	15035	ENSGALG00000042626
GO:0010015	root morphogenesis	biological_process	0.0087557	0.74799	1	126	1	15035	ENSGALG00000007047
GO:0010053	root epidermal cell differentiation	biological_process	0.0087557	0.74799	1	126	1	15035	ENSGALG00000007047
GO:0010054	trichoblast differentiation	biological_process	0.0087557	0.74799	1	126	1	15035	ENSGALG00000007047
GO:0022622	root system development	biological_process	0.0087557	0.74799	1	126	1	15035	ENSGALG00000007047
GO:0031763	galanin receptor binding	molecular_function	0.0087557	0.74799	1	126	1	15035	ENSGALG00000007047
GO:0031764	type 1 galanin receptor binding	molecular_function	0.0087557	0.74799	1	126	1	15035	ENSGALG00000007047
GO:0031765	type 2 galanin receptor binding	molecular_function	0.0087557	0.74799	1	126	1	15035	ENSGALG00000007047
GO:0031766	type 3 galanin receptor binding	molecular_function	0.0087557	0.74799	1	126	1	15035	ENSGALG00000007047
GO:0048364	root development	biological_process	0.0087557	0.74799	1	126	1	15035	ENSGALG00000007047
GO:0048764	trichoblast maturation	biological_process	0.0087557	0.74799	1	126	1	15035	ENSGALG00000007047
GO:0048765	root hair cell differentiation	biological_process	0.0087557	0.74799	1	126	1	15035	ENSGALG00000007047
GO:0048767	root hair elongation	biological_process	0.0087557	0.74799	1	126	1	15035	ENSGALG00000007047
GO:0080147	root hair cell development	biological_process	0.0087557	0.74799	1	126	1	15035	ENSGALG00000007047
GO:0090558	plant epidermis development	biological_process	0.0087557	0.74799	1	126	1	15035	ENSGALG00000007047
GO:0090627	plant epidermal cell differentiation	biological_process	0.0087557	0.74799	1	126	1	15035	ENSGALG00000007047
GO:0099402	plant organ development	biological_process	0.0087557	0.74799	1	126	1	15035	ENSGALG00000007047
GO:1902890	regulation of root hair elongation	biological_process	0.0087557	0.74799	1	126	1	15035	ENSGALG00000007047
GO:1902891	negative regulation of root hair elongation	biological_process	0.0087557	0.74799	1	126	1	15035	ENSGALG00000007047
GO:1903888	regulation of plant epidermal cell differentiation	biological_process	0.0087557	0.74799	1	126	1	15035	ENSGALG00000007047
GO:1903889	negative regulation of plant epidermal cell differentiation	biological_process	0.0087557	0.74799	1	126	1	15035	ENSGALG00000007047
GO:1905392	plant organ morphogenesis	biological_process	0.0087557	0.74799	1	126	1	15035	ENSGALG00000007047
GO:1905421	regulation of plant organ morphogenesis	biological_process	0.0087557	0.74799	1	126	1	15035	ENSGALG00000007047
GO:1905422	negative regulation of plant organ morphogenesis	biological_process	0.0087557	0.74799	1	126	1	15035	ENSGALG00000007047
GO:2000067	regulation of root morphogenesis	biological_process	0.0087557	0.74799	1	126	1	15035	ENSGALG00000007047
GO:2000280	regulation of root development	biological_process	0.0087557	0.74799	1	126	1	15035	ENSGALG00000007047
GO:0006887	exocytosis	biological_process	0.008764	0.74799	6	126	220	15035	ENSGALG00000012894,ENSGALG00000009003,ENSGALG00000010820,ENSGALG00000042626,ENSGALG00000014726,ENSGALG00000004917
GO:0002386	immune response in mucosal-associated lymphoid tissue	biological_process	0.0087676	0.74799	1	126	1	15035	ENSGALG00000003899
GO:0002414	immunoglobulin transcytosis in epithelial cells	biological_process	0.0087676	0.74799	1	126	1	15035	ENSGALG00000003899
GO:0002415	immunoglobulin transcytosis in epithelial cells mediated by polymeric immunoglobulin receptor	biological_process	0.0087676	0.74799	1	126	1	15035	ENSGALG00000003899
GO:0048485	sympathetic nervous system development	biological_process	0.0087754	0.74799	2	126	18	15035	ENSGALG00000042308,ENSGALG00000007620
GO:0048489	synaptic vesicle transport	biological_process	0.008889	0.7512	4	126	103	15035	ENSGALG00000004917,ENSGALG00000012894,ENSGALG00000009003,ENSGALG00000042626
GO:0097480	establishment of synaptic vesicle localization	biological_process	0.008889	0.7512	4	126	103	15035	ENSGALG00000042626,ENSGALG00000009003,ENSGALG00000012894,ENSGALG00000004917
GO:0035094	response to nicotine	biological_process	0.009092	0.76508	2	126	17	15035	ENSGALG00000003014,ENSGALG00000003005
GO:0043269	regulation of ion transport	biological_process	0.0092019	0.76912	8	126	364	15035	ENSGALG00000042626,ENSGALG00000013604,ENSGALG00000002015,ENSGALG00000011040,ENSGALG00000038405,ENSGALG00000038543,ENSGALG00000007047,ENSGALG00000008177
GO:0051650	establishment of vesicle localization	biological_process	0.0092178	0.76912	5	126	160	15035	ENSGALG00000012894,ENSGALG00000009003,ENSGALG00000042626,ENSGALG00000003899,ENSGALG00000004917
GO:0071467	cellular response to pH	biological_process	0.0093501	0.77403	2	126	17	15035	ENSGALG00000029836,ENSGALG00000028871
GO:0099634	postsynaptic specialization membrane	cellular_component	0.009355	0.77403	3	126	59	15035	ENSGALG00000041225,ENSGALG00000016905,ENSGALG00000002864
GO:0007618	mating	biological_process	0.0097565	0.80177	2	126	18	15035	ENSGALG00000013604,ENSGALG00000033432
GO:0048167	regulation of synaptic plasticity	biological_process	0.0097713	0.80177	4	126	106	15035	ENSGALG00000009003,ENSGALG00000042626,ENSGALG00000004526,ENSGALG00000015305
GO:0007613	memory	biological_process	0.0099594	0.81383	3	126	56	15035	ENSGALG00000040905,ENSGALG00000042626,ENSGALG00000040045
GO:0071880	adenylate cyclase-activating adrenergic receptor signaling pathway	biological_process	0.010002	0.81392	2	126	18	15035	ENSGALG00000008177,ENSGALG00000010820
GO:0048710	regulation of astrocyte differentiation	biological_process	0.010358	0.83949	2	126	19	15035	ENSGALG00000015305,ENSGALG00000000607
GO:0043195	terminal bouton	cellular_component	0.010593	0.855	2	126	19	15035	ENSGALG00000001693,ENSGALG00000009289
GO:0097479	synaptic vesicle localization	biological_process	0.010801	0.86604	4	126	110	15035	ENSGALG00000012894,ENSGALG00000009003,ENSGALG00000042626,ENSGALG00000004917
GO:0015370	solute:sodium symporter activity	molecular_function	0.010817	0.86604	3	126	55	15035	ENSGALG00000001693,ENSGALG00000009289,ENSGALG00000003560
GO:0051656	establishment of organelle localization	biological_process	0.010884	0.86786	7	126	298	15035	ENSGALG00000003899,ENSGALG00000004917,ENSGALG00000012894,ENSGALG00000009003,ENSGALG00000008614,ENSGALG00000010820,ENSGALG00000042626
GO:0019933	cAMP-mediated signaling	biological_process	0.010933	0.86828	4	126	106	15035	ENSGALG00000013604,ENSGALG00000008177,ENSGALG00000007047,ENSGALG00000010820
GO:0043267	negative regulation of potassium ion transport	biological_process	0.01109	0.87269	2	126	20	15035	ENSGALG00000013604,ENSGALG00000008177
GO:0045686	negative regulation of glial cell differentiation	biological_process	0.011116	0.87269	2	126	19	15035	ENSGALG00000015305,ENSGALG00000000607
GO:0043266	regulation of potassium ion transport	biological_process	0.011121	0.87269	3	126	58	15035	ENSGALG00000007047,ENSGALG00000013604,ENSGALG00000008177
GO:0051648	vesicle localization	biological_process	0.011547	0.90156	5	126	170	15035	ENSGALG00000012894,ENSGALG00000009003,ENSGALG00000042626,ENSGALG00000003899,ENSGALG00000004917
GO:0005215	transporter activity	molecular_function	0.01158	0.90156	15	126	945	15035	ENSGALG00000000695,ENSGALG00000014967,ENSGALG00000028871,ENSGALG00000001693,ENSGALG00000003005,ENSGALG00000011040,ENSGALG00000003014,ENSGALG00000003560,ENSGALG00000002207,ENSGALG00000009003,ENSGALG00000015055,ENSGALG00000009289,ENSGALG00000038543,ENSGALG00000009349,ENSGALG00000030545
GO:0006811	ion transport	biological_process	0.01176	0.90575	17	126	1136	15035	ENSGALG00000003014,ENSGALG00000002015,ENSGALG00000028871,ENSGALG00000042626,ENSGALG00000007047,ENSGALG00000009003,ENSGALG00000002207,ENSGALG00000003560,ENSGALG00000038405,ENSGALG00000011040,ENSGALG00000003005,ENSGALG00000001693,ENSGALG00000013604,ENSGALG00000038543,ENSGALG00000015055,ENSGALG00000009289,ENSGALG00000008177
GO:0014046	dopamine secretion	biological_process	0.011806	0.90575	2	126	20	15035	ENSGALG00000042626,ENSGALG00000002015
GO:0014059	regulation of dopamine secretion	biological_process	0.011806	0.90575	2	126	20	15035	ENSGALG00000002015,ENSGALG00000042626
GO:0010737	protein kinase A signaling	biological_process	0.011817	0.90575	2	126	20	15035	ENSGALG00000027053,ENSGALG00000007047
GO:0006813	potassium ion transport	biological_process	0.012201	0.93159	5	126	170	15035	ENSGALG00000009003,ENSGALG00000008177,ENSGALG00000013604,ENSGALG00000038543,ENSGALG00000007047
GO:0050768	negative regulation of neurogenesis	biological_process	0.012292	0.93489	5	126	170	15035	ENSGALG00000042626,ENSGALG00000039690,ENSGALG00000000607,ENSGALG00000015305,ENSGALG00000004526
GO:0071875	adrenergic receptor signaling pathway	biological_process	0.012388	0.93863	2	126	20	15035	ENSGALG00000008177,ENSGALG00000010820
GO:0007274	neuromuscular synaptic transmission	biological_process	0.012438	0.93876	2	126	20	15035	ENSGALG00000003014,ENSGALG00000003005
GO:0048812	neuron projection morphogenesis	biological_process	0.012845	0.96579	8	126	398	15035	ENSGALG00000010490,ENSGALG00000004526,ENSGALG00000015305,ENSGALG00000008614,ENSGALG00000007620,ENSGALG00000042308,ENSGALG00000042626,ENSGALG00000016905
GO:0051489	regulation of filopodium assembly	biological_process	0.013087	0.98027	2	126	22	15035	ENSGALG00000003899,ENSGALG00000015089
GO:0015077	monovalent inorganic cation transmembrane transporter activity	molecular_function	0.013235	0.98761	7	126	303	15035	ENSGALG00000003560,ENSGALG00000002207,ENSGALG00000011040,ENSGALG00000038543,ENSGALG00000001693,ENSGALG00000009003,ENSGALG00000009289
GO:0006906	vesicle fusion	biological_process	0.013553	1	3	126	61	15035	ENSGALG00000009003,ENSGALG00000042626,ENSGALG00000004917
GO:0042734	presynaptic membrane	cellular_component	0.013629	1	3	126	68	15035	ENSGALG00000009003,ENSGALG00000003560,ENSGALG00000036925
GO:0009268	response to pH	biological_process	0.013711	1	2	126	21	15035	ENSGALG00000028871,ENSGALG00000029836
GO:0098805	whole membrane	cellular_component	0.013872	1	11	126	618	15035	ENSGALG00000040045,ENSGALG00000014967,ENSGALG00000042626,ENSGALG00000001693,ENSGALG00000002207,ENSGALG00000003899,ENSGALG00000009289,ENSGALG00000008177,ENSGALG00000028602,ENSGALG00000004526,ENSGALG00000024031
GO:0050877	nervous system process	biological_process	0.01391	1	11	126	629	15035	ENSGALG00000015305,ENSGALG00000004526,ENSGALG00000040905,ENSGALG00000009003,ENSGALG00000052981,ENSGALG00000003014,ENSGALG00000011040,ENSGALG00000042626,ENSGALG00000003005,ENSGALG00000040045,ENSGALG00000013604
GO:0048686	regulation of sprouting of injured axon	biological_process	0.014058	1	1	126	2	15035	ENSGALG00000004526
GO:0048690	regulation of axon extension involved in regeneration	biological_process	0.014058	1	1	126	2	15035	ENSGALG00000004526
GO:0031646	positive regulation of neurological system process	biological_process	0.014067	1	2	126	24	15035	ENSGALG00000003005,ENSGALG00000004526
GO:0099538	synaptic signaling via neuropeptide	biological_process	0.01442	1	1	126	2	15035	ENSGALG00000042626
GO:0099540	trans-synaptic signaling by neuropeptide	biological_process	0.01442	1	1	126	2	15035	ENSGALG00000042626
GO:0046928	regulation of neurotransmitter secretion	biological_process	0.014424	1	3	126	66	15035	ENSGALG00000002015,ENSGALG00000012894,ENSGALG00000042626
GO:2000177	regulation of neural precursor cell proliferation	biological_process	0.014544	1	3	126	62	15035	ENSGALG00000000607,ENSGALG00000015305,ENSGALG00000042308
GO:0014014	negative regulation of gliogenesis	biological_process	0.014589	1	2	126	22	15035	ENSGALG00000000607,ENSGALG00000015305
GO:0061669	spontaneous neurotransmitter secretion	biological_process	0.014658	1	1	126	3	15035	ENSGALG00000004917
GO:0051640	organelle localization	biological_process	0.014692	1	8	126	393	15035	ENSGALG00000004917,ENSGALG00000014726,ENSGALG00000008614,ENSGALG00000009003,ENSGALG00000003899,ENSGALG00000042626,ENSGALG00000010820,ENSGALG00000012894
GO:0072534	perineuronal net	cellular_component	0.014695	1	1	126	2	15035	ENSGALG00000004526
GO:0005771	multivesicular body	cellular_component	0.014711	1	2	126	22	15035	ENSGALG00000002503,ENSGALG00000028602
GO:0002790	peptide secretion	biological_process	0.014785	1	7	126	310	15035	ENSGALG00000002015,ENSGALG00000003560,ENSGALG00000004917,ENSGALG00000014726,ENSGALG00000013604,ENSGALG00000010820,ENSGALG00000042626
GO:0032940	secretion by cell	biological_process	0.01494	1	10	126	549	15035	ENSGALG00000010820,ENSGALG00000042626,ENSGALG00000013604,ENSGALG00000012894,ENSGALG00000003560,ENSGALG00000002015,ENSGALG00000007047,ENSGALG00000009003,ENSGALG00000004917,ENSGALG00000014726
GO:0120039	plasma membrane bounded cell projection morphogenesis	biological_process	0.015032	1	8	126	409	15035	ENSGALG00000042626,ENSGALG00000016905,ENSGALG00000042308,ENSGALG00000007620,ENSGALG00000008614,ENSGALG00000015305,ENSGALG00000010490,ENSGALG00000004526
GO:0022890	inorganic cation transmembrane transporter activity	molecular_function	0.015071	1	9	126	469	15035	ENSGALG00000009289,ENSGALG00000009003,ENSGALG00000038543,ENSGALG00000011040,ENSGALG00000002207,ENSGALG00000003014,ENSGALG00000003560,ENSGALG00000003005,ENSGALG00000001693
GO:0046879	hormone secretion	biological_process	0.015105	1	5	126	175	15035	ENSGALG00000004917,ENSGALG00000003560,ENSGALG00000013604,ENSGALG00000010820,ENSGALG00000007047
GO:0048858	cell projection morphogenesis	biological_process	0.015233	1	8	126	410	15035	ENSGALG00000008614,ENSGALG00000015305,ENSGALG00000004526,ENSGALG00000010490,ENSGALG00000016905,ENSGALG00000042626,ENSGALG00000007620,ENSGALG00000042308
GO:0008349	MAP kinase kinase kinase kinase activity	molecular_function	0.01527	1	1	126	2	15035	ENSGALG00000012321
GO:0050804	modulation of chemical synaptic transmission	biological_process	0.015286	1	6	126	257	15035	ENSGALG00000012894,ENSGALG00000009003,ENSGALG00000042626,ENSGALG00000004526,ENSGALG00000002015,ENSGALG00000015305
GO:0099177	regulation of trans-synaptic signaling	biological_process	0.015286	1	6	126	257	15035	ENSGALG00000042626,ENSGALG00000012894,ENSGALG00000009003,ENSGALG00000015305,ENSGALG00000004526,ENSGALG00000002015
GO:0015081	sodium ion transmembrane transporter activity	molecular_function	0.015394	1	4	126	116	15035	ENSGALG00000001693,ENSGALG00000009289,ENSGALG00000003560,ENSGALG00000011040
GO:0045776	negative regulation of blood pressure	biological_process	0.01604	1	2	126	23	15035	ENSGALG00000000607,ENSGALG00000008177
GO:0051961	negative regulation of nervous system development	biological_process	0.016168	1	5	126	182	15035	ENSGALG00000004526,ENSGALG00000000607,ENSGALG00000015305,ENSGALG00000039690,ENSGALG00000042626
GO:0098923	retrograde trans-synaptic signaling by soluble gas	biological_process	0.016216	1	1	126	2	15035	ENSGALG00000008177
GO:0098924	retrograde trans-synaptic signaling by nitric oxide	biological_process	0.016216	1	1	126	2	15035	ENSGALG00000008177
GO:0099061	integral component of postsynaptic density membrane	cellular_component	0.016294	1	2	126	28	15035	ENSGALG00000016905,ENSGALG00000002864
GO:0001880	Mullerian duct regression	biological_process	0.016344	1	1	126	2	15035	ENSGALG00000036346
GO:0008373	sialyltransferase activity	molecular_function	0.016412	1	2	126	24	15035	ENSGALG00000039151,ENSGALG00000026991
GO:0097503	sialylation	biological_process	0.016412	1	2	126	24	15035	ENSGALG00000026991,ENSGALG00000039151
GO:0045976	negative regulation of mitotic cell cycle, embryonic	biological_process	0.016424	1	1	126	2	15035	ENSGALG00000042308
GO:0019935	cyclic-nucleotide-mediated signaling	biological_process	0.016688	1	4	126	120	15035	ENSGALG00000007047,ENSGALG00000010820,ENSGALG00000013604,ENSGALG00000008177
GO:0004630	phospholipase D activity	molecular_function	0.016698	1	1	126	2	15035	ENSGALG00000029836
GO:0140192	regulation of adenylate cyclase-activating adrenergic receptor signaling pathway involved in heart process	biological_process	0.016776	1	1	126	2	15035	ENSGALG00000008177
GO:0106071	positive regulation of adenylate cyclase-activating G-protein coupled receptor signaling pathway	biological_process	0.016873	1	1	126	2	15035	ENSGALG00000008177
GO:0034774	secretory granule lumen	cellular_component	0.016875	1	1	126	2	15035	ENSGALG00000040045
GO:0060205	cytoplasmic vesicle lumen	cellular_component	0.016875	1	1	126	2	15035	ENSGALG00000040045
GO:0090174	organelle membrane fusion	biological_process	0.016955	1	3	126	66	15035	ENSGALG00000009003,ENSGALG00000042626,ENSGALG00000004917
GO:0097755	positive regulation of blood vessel diameter	biological_process	0.016989	1	2	126	25	15035	ENSGALG00000008177,ENSGALG00000013604
GO:0045919	positive regulation of cytolysis	biological_process	0.017081	1	1	126	2	15035	ENSGALG00000029836
GO:1903677	regulation of cap-independent translational initiation	biological_process	0.017106	1	1	126	2	15035	ENSGALG00000034831
GO:1903679	positive regulation of cap-independent translational initiation	biological_process	0.017106	1	1	126	2	15035	ENSGALG00000034831
GO:1904688	regulation of cytoplasmic translational initiation	biological_process	0.017106	1	1	126	2	15035	ENSGALG00000034831
GO:1904690	positive regulation of cytoplasmic translational initiation	biological_process	0.017106	1	1	126	2	15035	ENSGALG00000034831
GO:0016167	glial cell-derived neurotrophic factor receptor activity	molecular_function	0.017113	1	1	126	2	15035	ENSGALG00000016296
GO:0015817	histidine transport	biological_process	0.017174	1	1	126	2	15035	ENSGALG00000028871
GO:0060405	regulation of penile erection	biological_process	0.017213	1	1	126	2	15035	ENSGALG00000013604
GO:0000720	pyrimidine dimer repair by nucleotide-excision repair	biological_process	0.01722	1	1	126	2	15035	ENSGALG00000016067
GO:1903532	positive regulation of secretion by cell	biological_process	0.017345	1	5	126	181	15035	ENSGALG00000004917,ENSGALG00000003560,ENSGALG00000013604,ENSGALG00000042626,ENSGALG00000007047
GO:0048597	post-embryonic camera-type eye morphogenesis	biological_process	0.017397	1	1	126	2	15035	ENSGALG00000016067
GO:0008418	protein-N-terminal asparagine amidohydrolase activity	molecular_function	0.017401	1	1	126	2	15035	ENSGALG00000040905
GO:0051365	cellular response to potassium ion starvation	biological_process	0.017423	1	1	126	2	15035	ENSGALG00000028871
GO:0061402	positive regulation of transcription from RNA polymerase II promoter in response to acidic pH	biological_process	0.017423	1	1	126	2	15035	ENSGALG00000028871
GO:0036505	prosaposin receptor activity	molecular_function	0.017425	1	1	126	2	15035	ENSGALG00000000607
GO:0032127	dense core granule membrane	cellular_component	0.017426	1	1	126	2	15035	ENSGALG00000042626
GO:0032812	positive regulation of epinephrine secretion	biological_process	0.017428	1	1	126	2	15035	ENSGALG00000013604
GO:0006867	asparagine transport	biological_process	0.017434	1	1	126	2	15035	ENSGALG00000028871
GO:0015182	L-asparagine transmembrane transporter activity	molecular_function	0.017434	1	1	126	2	15035	ENSGALG00000028871
GO:0003013	circulatory system process	biological_process	0.017482	1	6	126	256	15035	ENSGALG00000012894,ENSGALG00000040045,ENSGALG00000013604,ENSGALG00000008177,ENSGALG00000010820,ENSGALG00000000607
GO:0000293	ferric-chelate reductase activity	molecular_function	0.017491	1	1	126	2	15035	ENSGALG00000024031
GO:1902606	regulation of large conductance calcium-activated potassium channel activity	biological_process	0.017547	1	1	126	2	15035	ENSGALG00000007047
GO:1902608	positive regulation of large conductance calcium-activated potassium channel activity	biological_process	0.017547	1	1	126	2	15035	ENSGALG00000007047
GO:0050807	regulation of synapse organization	biological_process	0.017671	1	4	126	129	15035	ENSGALG00000016905,ENSGALG00000009488,ENSGALG00000003899,ENSGALG00000002864
GO:0009914	hormone transport	biological_process	0.017683	1	5	126	182	15035	ENSGALG00000007047,ENSGALG00000010820,ENSGALG00000013604,ENSGALG00000003560,ENSGALG00000004917
GO:0008344	adult locomotory behavior	biological_process	0.017998	1	3	126	69	15035	ENSGALG00000040905,ENSGALG00000032415,ENSGALG00000002015
GO:0017158	regulation of calcium ion-dependent exocytosis	biological_process	0.018453	1	3	126	71	15035	ENSGALG00000012894,ENSGALG00000042626,ENSGALG00000004917
GO:0032990	cell part morphogenesis	biological_process	0.018506	1	8	126	424	15035	ENSGALG00000004526,ENSGALG00000010490,ENSGALG00000015305,ENSGALG00000008614,ENSGALG00000042308,ENSGALG00000007620,ENSGALG00000016905,ENSGALG00000042626
GO:0015238	drug transmembrane transporter activity	molecular_function	0.018513	1	3	126	66	15035	ENSGALG00000028871,ENSGALG00000009289,ENSGALG00000003560
GO:0017157	regulation of exocytosis	biological_process	0.018991	1	4	126	128	15035	ENSGALG00000012894,ENSGALG00000042626,ENSGALG00000004917,ENSGALG00000014726
GO:1903307	positive regulation of regulated secretory pathway	biological_process	0.019094	1	2	126	27	15035	ENSGALG00000004917,ENSGALG00000042626
GO:0099146	intrinsic component of postsynaptic density membrane	cellular_component	0.019094	1	2	126	30	15035	ENSGALG00000016905,ENSGALG00000002864
GO:2000648	positive regulation of stem cell proliferation	biological_process	0.019187	1	2	126	26	15035	ENSGALG00000015305,ENSGALG00000042308
GO:0010647	positive regulation of cell communication	biological_process	0.019293	1	15	126	1011	15035	ENSGALG00000008177,ENSGALG00000009003,ENSGALG00000007047,ENSGALG00000016296,ENSGALG00000002570,ENSGALG00000004526,ENSGALG00000004917,ENSGALG00000043662,ENSGALG00000015305,ENSGALG00000016833,ENSGALG00000013604,ENSGALG00000012321,ENSGALG00000003005,ENSGALG00000003560,ENSGALG00000000607
GO:0099699	integral component of synaptic membrane	cellular_component	0.019397	1	3	126	76	15035	ENSGALG00000016905,ENSGALG00000036925,ENSGALG00000002864
GO:0099003	vesicle-mediated transport in synapse	biological_process	0.019461	1	4	126	130	15035	ENSGALG00000042626,ENSGALG00000012894,ENSGALG00000009003,ENSGALG00000004917
GO:0055085	transmembrane transport	biological_process	0.019532	1	16	126	1105	15035	ENSGALG00000030545,ENSGALG00000009003,ENSGALG00000007047,ENSGALG00000009349,ENSGALG00000003014,ENSGALG00000000695,ENSGALG00000028871,ENSGALG00000009289,ENSGALG00000015055,ENSGALG00000038543,ENSGALG00000011040,ENSGALG00000003560,ENSGALG00000002207,ENSGALG00000001693,ENSGALG00000014967,ENSGALG00000003005
GO:0023056	positive regulation of signaling	biological_process	0.020254	1	15	126	1017	15035	ENSGALG00000007047,ENSGALG00000009003,ENSGALG00000008177,ENSGALG00000004917,ENSGALG00000043662,ENSGALG00000015305,ENSGALG00000016296,ENSGALG00000002570,ENSGALG00000004526,ENSGALG00000003005,ENSGALG00000016833,ENSGALG00000012321,ENSGALG00000013604,ENSGALG00000003560,ENSGALG00000000607
GO:0098814	spontaneous synaptic transmission	biological_process	0.020363	1	1	126	4	15035	ENSGALG00000004917
GO:0051047	positive regulation of secretion	biological_process	0.020543	1	5	126	189	15035	ENSGALG00000013604,ENSGALG00000042626,ENSGALG00000007047,ENSGALG00000003560,ENSGALG00000004917
GO:0050803	regulation of synapse structure or activity	biological_process	0.020711	1	4	126	135	15035	ENSGALG00000002864,ENSGALG00000003899,ENSGALG00000009488,ENSGALG00000016905
GO:0035296	regulation of tube diameter	biological_process	0.0209	1	3	126	70	15035	ENSGALG00000040045,ENSGALG00000013604,ENSGALG00000008177
GO:0097746	regulation of blood vessel diameter	biological_process	0.0209	1	3	126	70	15035	ENSGALG00000008177,ENSGALG00000013604,ENSGALG00000040045
GO:0046847	filopodium assembly	biological_process	0.020912	1	2	126	28	15035	ENSGALG00000015089,ENSGALG00000003899
GO:0051649	establishment of localization in cell	biological_process	0.021009	1	18	126	1302	15035	ENSGALG00000030545,ENSGALG00000031372,ENSGALG00000009003,ENSGALG00000002015,ENSGALG00000010820,ENSGALG00000042626,ENSGALG00000040038,ENSGALG00000004917,ENSGALG00000014726,ENSGALG00000008614,ENSGALG00000006221,ENSGALG00000028602,ENSGALG00000009289,ENSGALG00000008177,ENSGALG00000003899,ENSGALG00000003560,ENSGALG00000001693,ENSGALG00000012894
GO:0048666	neuron development	biological_process	0.021297	1	11	126	689	15035	ENSGALG00000003899,ENSGALG00000007620,ENSGALG00000042308,ENSGALG00000042626,ENSGALG00000016905,ENSGALG00000015305,ENSGALG00000010490,ENSGALG00000004526,ENSGALG00000008614,ENSGALG00000009003,ENSGALG00000039690
GO:0042583	chromaffin granule	cellular_component	0.021384	1	1	126	3	15035	ENSGALG00000010820
GO:0030425	dendrite	cellular_component	0.021569	1	6	126	272	15035	ENSGALG00000042626,ENSGALG00000006221,ENSGALG00000012894,ENSGALG00000003899,ENSGALG00000042308,ENSGALG00000004448
GO:0097447	dendritic tree	cellular_component	0.021828	1	6	126	273	15035	ENSGALG00000042308,ENSGALG00000003899,ENSGALG00000004448,ENSGALG00000006221,ENSGALG00000042626,ENSGALG00000012894
GO:0099054	presynapse assembly	biological_process	0.021887	1	2	126	32	15035	ENSGALG00000016905,ENSGALG00000002864
GO:0015672	monovalent inorganic cation transport	biological_process	0.021978	1	7	126	340	15035	ENSGALG00000013604,ENSGALG00000008177,ENSGALG00000009003,ENSGALG00000007047,ENSGALG00000038543,ENSGALG00000011040,ENSGALG00000002207
GO:0048588	developmental cell growth	biological_process	0.02205	1	4	126	136	15035	ENSGALG00000042626,ENSGALG00000008614,ENSGALG00000007047,ENSGALG00000004526
GO:0030182	neuron differentiation	biological_process	0.022055	1	13	126	870	15035	ENSGALG00000016905,ENSGALG00000042626,ENSGALG00000042308,ENSGALG00000007620,ENSGALG00000000607,ENSGALG00000003899,ENSGALG00000039690,ENSGALG00000009003,ENSGALG00000008614,ENSGALG00000004526,ENSGALG00000004448,ENSGALG00000010490,ENSGALG00000015305
GO:0042596	fear response	biological_process	0.022153	1	2	126	28	15035	ENSGALG00000040045,ENSGALG00000015305
GO:0003774	motor activity	molecular_function	0.022289	1	4	126	130	15035	ENSGALG00000011172,ENSGALG00000006221,ENSGALG00000022206,ENSGALG00000027323
GO:0048677	axon extension involved in regeneration	biological_process	0.022461	1	1	126	3	15035	ENSGALG00000004526
GO:0048682	sprouting of injured axon	biological_process	0.022461	1	1	126	3	15035	ENSGALG00000004526
GO:0048699	generation of neurons	biological_process	0.022811	1	14	126	966	15035	ENSGALG00000016905,ENSGALG00000042626,ENSGALG00000007620,ENSGALG00000000607,ENSGALG00000042308,ENSGALG00000003899,ENSGALG00000008614,ENSGALG00000039690,ENSGALG00000009003,ENSGALG00000008177,ENSGALG00000015305,ENSGALG00000004526,ENSGALG00000010490,ENSGALG00000004448
GO:0099183	trans-synaptic signaling by BDNF, modulating synaptic transmission	biological_process	0.02296	1	1	126	3	15035	ENSGALG00000042626
GO:0099191	trans-synaptic signaling by BDNF	biological_process	0.02296	1	1	126	3	15035	ENSGALG00000042626
GO:0051612	negative regulation of serotonin uptake	biological_process	0.023037	1	1	126	3	15035	ENSGALG00000008177
GO:0031983	vesicle lumen	cellular_component	0.023264	1	1	126	3	15035	ENSGALG00000040045
GO:0016715	oxidoreductase activity, acting on paired donors, with incorporation or reduction of molecular oxygen, reduced ascorbate as one donor, and incorporation of one atom of oxygen	molecular_function	0.023309	1	1	126	3	15035	ENSGALG00000040045
GO:0098992	neuronal dense core vesicle	cellular_component	0.023414	1	1	126	3	15035	ENSGALG00000042626
GO:0051620	norepinephrine uptake	biological_process	0.02416	1	1	126	3	15035	ENSGALG00000003560
GO:0099163	synaptic signaling by nitric oxide	biological_process	0.024261	1	1	126	3	15035	ENSGALG00000008177
GO:0099543	trans-synaptic signaling by soluble gas	biological_process	0.024261	1	1	126	3	15035	ENSGALG00000008177
GO:0099548	trans-synaptic signaling by nitric oxide	biological_process	0.024261	1	1	126	3	15035	ENSGALG00000008177
GO:0030072	peptide hormone secretion	biological_process	0.024276	1	4	126	134	15035	ENSGALG00000010820,ENSGALG00000013604,ENSGALG00000003560,ENSGALG00000004917
GO:0042420	dopamine catabolic process	biological_process	0.024623	1	1	126	3	15035	ENSGALG00000040045
GO:0098871	postsynaptic actin cytoskeleton	cellular_component	0.024978	1	1	126	3	15035	ENSGALG00000009134
GO:0033366	protein localization to secretory granule	biological_process	0.024987	1	1	126	3	15035	ENSGALG00000010820
GO:1901664	regulation of NAD+ ADP-ribosyltransferase activity	biological_process	0.024998	1	1	126	3	15035	ENSGALG00000016067
GO:1901666	positive regulation of NAD+ ADP-ribosyltransferase activity	biological_process	0.024998	1	1	126	3	15035	ENSGALG00000016067
GO:0003828	alpha-N-acetylneuraminate alpha-2,8-sialyltransferase activity	molecular_function	0.025007	1	1	126	3	15035	ENSGALG00000039151
GO:0031117	positive regulation of microtubule depolymerization	biological_process	0.025009	1	1	126	3	15035	ENSGALG00000039690
GO:0043084	penile erection	biological_process	0.025015	1	1	126	3	15035	ENSGALG00000013604
GO:0099240	intrinsic component of synaptic membrane	cellular_component	0.025064	1	3	126	84	15035	ENSGALG00000002864,ENSGALG00000036925,ENSGALG00000016905
GO:0099172	presynapse organization	biological_process	0.025092	1	2	126	34	15035	ENSGALG00000016905,ENSGALG00000002864
GO:0042637	catagen	biological_process	0.02515	1	1	126	3	15035	ENSGALG00000007047
GO:0051794	regulation of timing of catagen	biological_process	0.02515	1	1	126	3	15035	ENSGALG00000007047
GO:0051795	positive regulation of timing of catagen	biological_process	0.02515	1	1	126	3	15035	ENSGALG00000007047
GO:0030658	transport vesicle membrane	cellular_component	0.025205	1	3	126	77	15035	ENSGALG00000014967,ENSGALG00000001693,ENSGALG00000009289
GO:0036515	serotonergic neuron axon guidance	biological_process	0.02528	1	1	126	3	15035	ENSGALG00000042308
GO:0015226	carnitine transmembrane transporter activity	molecular_function	0.025315	1	1	126	3	15035	ENSGALG00000015055
GO:1902603	carnitine transmembrane transport	biological_process	0.025315	1	1	126	3	15035	ENSGALG00000015055
GO:0004517	nitric-oxide synthase activity	molecular_function	0.025331	1	1	126	3	15035	ENSGALG00000008177
GO:0005231	excitatory extracellular ligand-gated ion channel activity	molecular_function	0.025332	1	2	126	30	15035	ENSGALG00000003005,ENSGALG00000003014
GO:0051592	response to calcium ion	biological_process	0.025384	1	3	126	77	15035	ENSGALG00000029836,ENSGALG00000042626,ENSGALG00000038405
GO:0000149	SNARE binding	molecular_function	0.025479	1	3	126	78	15035	ENSGALG00000004917,ENSGALG00000009003,ENSGALG00000042626
GO:0071547	piP-body	cellular_component	0.025648	1	1	126	3	15035	ENSGALG00000011565
GO:0000309	nicotinamide-nucleotide adenylyltransferase activity	molecular_function	0.025659	1	1	126	3	15035	ENSGALG00000004642
GO:0004515	nicotinate-nucleotide adenylyltransferase activity	molecular_function	0.025659	1	1	126	3	15035	ENSGALG00000004642
GO:0015294	solute:cation symporter activity	molecular_function	0.025717	1	3	126	76	15035	ENSGALG00000003560,ENSGALG00000009289,ENSGALG00000001693
GO:0042008	interleukin-18 receptor activity	molecular_function	0.025758	1	1	126	3	15035	ENSGALG00000044449
GO:0002190	cap-independent translational initiation	biological_process	0.025777	1	1	126	3	15035	ENSGALG00000034831
GO:0005290	L-histidine transmembrane transporter activity	molecular_function	0.0258	1	1	126	3	15035	ENSGALG00000028871
GO:0002023	reduction of food intake in response to dietary excess	biological_process	0.026021	1	1	126	3	15035	ENSGALG00000016296
GO:0033605	positive regulation of catecholamine secretion	biological_process	0.02606	1	1	126	3	15035	ENSGALG00000013604
GO:1905286	serine-type peptidase complex	cellular_component	0.026061	1	1	126	3	15035	ENSGALG00000016833
GO:0043235	receptor complex	cellular_component	0.026108	1	6	126	285	15035	ENSGALG00000003005,ENSGALG00000041225,ENSGALG00000003014,ENSGALG00000007620,ENSGALG00000000607,ENSGALG00000016296
GO:0050880	regulation of blood vessel size	biological_process	0.02611	1	3	126	76	15035	ENSGALG00000040045,ENSGALG00000013604,ENSGALG00000008177
GO:0060164	regulation of timing of neuron differentiation	biological_process	0.026152	1	1	126	3	15035	ENSGALG00000015305
GO:0014060	regulation of epinephrine secretion	biological_process	0.026162	1	1	126	3	15035	ENSGALG00000013604
GO:0048241	epinephrine transport	biological_process	0.026162	1	1	126	3	15035	ENSGALG00000013604
GO:0048242	epinephrine secretion	biological_process	0.026162	1	1	126	3	15035	ENSGALG00000013604
GO:0008528	G-protein coupled peptide receptor activity	molecular_function	0.026444	1	4	126	131	15035	ENSGALG00000002570,ENSGALG00000000607,ENSGALG00000021303,ENSGALG00000007047
GO:0004497	monooxygenase activity	molecular_function	0.026448	1	3	126	75	15035	ENSGALG00000039742,ENSGALG00000040045,ENSGALG00000008177
GO:0021960	anterior commissure morphogenesis	biological_process	0.026556	1	1	126	4	15035	ENSGALG00000015305
GO:0045665	negative regulation of neuron differentiation	biological_process	0.026895	1	4	126	140	15035	ENSGALG00000000607,ENSGALG00000015305,ENSGALG00000004526,ENSGALG00000039690
GO:0035150	regulation of tube size	biological_process	0.02703	1	3	126	77	15035	ENSGALG00000008177,ENSGALG00000013604,ENSGALG00000040045
GO:0035637	multicellular organismal signaling	biological_process	0.027758	1	3	126	84	15035	ENSGALG00000011040,ENSGALG00000004526,ENSGALG00000003005
GO:0061013	regulation of mRNA catabolic process	biological_process	0.027946	1	3	126	78	15035	ENSGALG00000034831,ENSGALG00000000299,ENSGALG00000013604
GO:0006940	regulation of smooth muscle contraction	biological_process	0.02821	1	2	126	32	15035	ENSGALG00000003005,ENSGALG00000012894
GO:0014069	postsynaptic density	cellular_component	0.028357	1	4	126	153	15035	ENSGALG00000002864,ENSGALG00000041225,ENSGALG00000008177,ENSGALG00000016905
GO:0032279	asymmetric synapse	cellular_component	0.028357	1	4	126	153	15035	ENSGALG00000002864,ENSGALG00000016905,ENSGALG00000041225,ENSGALG00000008177
GO:0018198	peptidyl-cysteine modification	biological_process	0.028386	1	2	126	32	15035	ENSGALG00000031372,ENSGALG00000008177
GO:0051179	localization	biological_process	0.028628	1	44	126	4101	15035	ENSGALG00000003560,ENSGALG00000003034,ENSGALG00000014967,ENSGALG00000001693,ENSGALG00000015305,ENSGALG00000004917,ENSGALG00000036925,ENSGALG00000038543,ENSGALG00000009289,ENSGALG00000015055,ENSGALG00000008177,ENSGALG00000029836,ENSGALG00000042308,ENSGALG00000007620,ENSGALG00000042360,ENSGALG00000000695,ENSGALG00000016833,ENSGALG00000040038,ENSGALG00000030545,ENSGALG00000031372,ENSGALG00000004526,…
GO:0007612	learning	biological_process	0.028675	1	3	126	85	15035	ENSGALG00000004526,ENSGALG00000040045,ENSGALG00000009003
GO:0007409	axonogenesis	biological_process	0.028795	1	6	126	296	15035	ENSGALG00000015305,ENSGALG00000007620,ENSGALG00000042308,ENSGALG00000004526,ENSGALG00000016905,ENSGALG00000008614
GO:0015075	ion transmembrane transporter activity	molecular_function	0.028893	1	11	126	696	15035	ENSGALG00000038543,ENSGALG00000009003,ENSGALG00000009289,ENSGALG00000015055,ENSGALG00000001693,ENSGALG00000028871,ENSGALG00000003005,ENSGALG00000003014,ENSGALG00000003560,ENSGALG00000002207,ENSGALG00000011040
GO:0050806	positive regulation of synaptic transmission	biological_process	0.029857	1	3	126	87	15035	ENSGALG00000004526,ENSGALG00000015305,ENSGALG00000009003
GO:0005179	hormone activity	molecular_function	0.030334	1	3	126	77	15035	ENSGALG00000007047,ENSGALG00000013604,ENSGALG00000003034
GO:1902373	negative regulation of mRNA catabolic process	biological_process	0.030442	1	2	126	32	15035	ENSGALG00000013604,ENSGALG00000000299
GO:0060627	regulation of vesicle-mediated transport	biological_process	0.030568	1	6	126	290	15035	ENSGALG00000002503,ENSGALG00000003899,ENSGALG00000014726,ENSGALG00000004917,ENSGALG00000012894,ENSGALG00000042626
GO:0044433	cytoplasmic vesicle part	cellular_component	0.030734	1	7	126	360	15035	ENSGALG00000003899,ENSGALG00000009289,ENSGALG00000040045,ENSGALG00000001693,ENSGALG00000042626,ENSGALG00000028602,ENSGALG00000014967
GO:0001653	peptide receptor activity	molecular_function	0.030934	1	4	126	138	15035	ENSGALG00000007047,ENSGALG00000021303,ENSGALG00000000607,ENSGALG00000002570
GO:0048284	organelle fusion	biological_process	0.030953	1	3	126	83	15035	ENSGALG00000009003,ENSGALG00000042626,ENSGALG00000004917
GO:0050805	negative regulation of synaptic transmission	biological_process	0.031301	1	2	126	37	15035	ENSGALG00000042626,ENSGALG00000004526
GO:0014049	positive regulation of glutamate secretion	biological_process	0.031371	1	1	126	4	15035	ENSGALG00000042626
GO:1901616	organic hydroxy compound catabolic process	biological_process	0.031404	1	2	126	33	15035	ENSGALG00000040045,ENSGALG00000003920
GO:0051611	regulation of serotonin uptake	biological_process	0.031434	1	1	126	4	15035	ENSGALG00000008177
GO:0051581	negative regulation of neurotransmitter uptake	biological_process	0.031568	1	1	126	4	15035	ENSGALG00000008177
GO:0098881	exocytic insertion of neurotransmitter receptor to plasma membrane	biological_process	0.031662	1	1	126	4	15035	ENSGALG00000009003
GO:0098967	exocytic insertion of neurotransmitter receptor to postsynaptic membrane	biological_process	0.031662	1	1	126	4	15035	ENSGALG00000009003
GO:0009306	protein secretion	biological_process	0.032066	1	6	126	286	15035	ENSGALG00000010820,ENSGALG00000042626,ENSGALG00000013604,ENSGALG00000004917,ENSGALG00000014726,ENSGALG00000002015
GO:0015874	norepinephrine transport	biological_process	0.032148	1	1	126	4	15035	ENSGALG00000003560
GO:0070459	prolactin secretion	biological_process	0.032323	1	1	126	4	15035	ENSGALG00000013604
GO:1902804	negative regulation of synaptic vesicle transport	biological_process	0.032648	1	1	126	4	15035	ENSGALG00000042626
GO:2000301	negative regulation of synaptic vesicle exocytosis	biological_process	0.032648	1	1	126	4	15035	ENSGALG00000042626
GO:0120036	plasma membrane bounded cell projection organization	biological_process	0.032813	1	13	126	917	15035	ENSGALG00000015089,ENSGALG00000008614,ENSGALG00000039690,ENSGALG00000009003,ENSGALG00000015305,ENSGALG00000010490,ENSGALG00000004526,ENSGALG00000008381,ENSGALG00000042626,ENSGALG00000016905,ENSGALG00000003899,ENSGALG00000042308,ENSGALG00000007620
GO:0042711	maternal behavior	biological_process	0.032823	1	1	126	4	15035	ENSGALG00000040045
GO:0021764	amygdala development	biological_process	0.032874	1	1	126	4	15035	ENSGALG00000015305
GO:0048786	presynaptic active zone	cellular_component	0.032966	1	2	126	39	15035	ENSGALG00000042308,ENSGALG00000039659
GO:0031077	post-embryonic camera-type eye development	biological_process	0.033069	1	1	126	4	15035	ENSGALG00000016067
GO:0036514	dopaminergic neuron axon guidance	biological_process	0.033238	1	1	126	4	15035	ENSGALG00000042308
GO:1904938	planar cell polarity pathway involved in axon guidance	biological_process	0.033238	1	1	126	4	15035	ENSGALG00000042308
GO:0019614	catechol-containing compound catabolic process	biological_process	0.03328	1	1	126	4	15035	ENSGALG00000040045
GO:0042424	catecholamine catabolic process	biological_process	0.03328	1	1	126	4	15035	ENSGALG00000040045
GO:0003958	NADPH-hemoprotein reductase activity	molecular_function	0.033401	1	1	126	4	15035	ENSGALG00000008177
GO:0032762	mast cell cytokine production	biological_process	0.033411	1	1	126	4	15035	ENSGALG00000010820
GO:0048818	positive regulation of hair follicle maturation	biological_process	0.033629	1	1	126	4	15035	ENSGALG00000007047
GO:0106070	regulation of adenylate cyclase-activating G-protein coupled receptor signaling pathway	biological_process	0.033647	1	1	126	4	15035	ENSGALG00000008177
GO:0030667	secretory granule membrane	cellular_component	0.033659	1	2	126	36	15035	ENSGALG00000040045,ENSGALG00000042626
GO:0009794	regulation of mitotic cell cycle, embryonic	biological_process	0.033717	1	1	126	4	15035	ENSGALG00000042308
GO:0045448	mitotic cell cycle, embryonic	biological_process	0.033717	1	1	126	4	15035	ENSGALG00000042308
GO:0015838	amino-acid betaine transport	biological_process	0.03377	1	1	126	4	15035	ENSGALG00000015055
GO:0015879	carnitine transport	biological_process	0.03377	1	1	126	4	15035	ENSGALG00000015055
GO:1990247	N6-methyladenosine-containing RNA binding	molecular_function	0.033791	1	1	126	4	15035	ENSGALG00000034831
GO:2000026	regulation of multicellular organismal development	biological_process	0.033799	1	16	126	1202	15035	ENSGALG00000004526,ENSGALG00000004448,ENSGALG00000039690,ENSGALG00000009003,ENSGALG00000007047,ENSGALG00000042308,ENSGALG00000016905,ENSGALG00000042626,ENSGALG00000015305,ENSGALG00000008177,ENSGALG00000008614,ENSGALG00000002864,ENSGALG00000000607,ENSGALG00000003899,ENSGALG00000009488,ENSGALG00000009042
GO:2000767	positive regulation of cytoplasmic translation	biological_process	0.034033	1	1	126	4	15035	ENSGALG00000034831
GO:0051239	regulation of multicellular organismal process	biological_process	0.034035	1	22	126	1800	15035	ENSGALG00000034831,ENSGALG00000042308,ENSGALG00000040045,ENSGALG00000042626,ENSGALG00000016905,ENSGALG00000004448,ENSGALG00000004526,ENSGALG00000039690,ENSGALG00000009003,ENSGALG00000007047,ENSGALG00000002864,ENSGALG00000003899,ENSGALG00000000607,ENSGALG00000009488,ENSGALG00000013604,ENSGALG00000012894,ENSGALG00000009042,ENSGALG00000003005,ENSGALG00000015305,ENSGALG00000008177,ENSGALG00000029836,…
GO:0006868	glutamine transport	biological_process	0.034139	1	1	126	4	15035	ENSGALG00000028871
GO:0015186	L-glutamine transmembrane transporter activity	molecular_function	0.034139	1	1	126	4	15035	ENSGALG00000028871
GO:0015293	symporter activity	molecular_function	0.034177	1	3	126	85	15035	ENSGALG00000001693,ENSGALG00000009289,ENSGALG00000003560
GO:0060560	developmental growth involved in morphogenesis	biological_process	0.034304	1	4	126	156	15035	ENSGALG00000004526,ENSGALG00000007047,ENSGALG00000008614,ENSGALG00000042626
GO:0089709	L-histidine transmembrane transport	biological_process	0.034319	1	1	126	4	15035	ENSGALG00000028871
GO:0042421	norepinephrine biosynthetic process	biological_process	0.034345	1	1	126	4	15035	ENSGALG00000040045
GO:0048731	system development	biological_process	0.034366	1	31	126	2755	15035	ENSGALG00000015305,ENSGALG00000008177,ENSGALG00000029836,ENSGALG00000039659,ENSGALG00000008614,ENSGALG00000002864,ENSGALG00000003899,ENSGALG00000000607,ENSGALG00000009488,ENSGALG00000009042,ENSGALG00000016296,ENSGALG00000010490,ENSGALG00000004448,ENSGALG00000036346,ENSGALG00000001502,ENSGALG00000004526,ENSGALG00000043662,ENSGALG00000039690,ENSGALG00000009003,ENSGALG00000030372,ENSGALG00000052653,…
GO:0007189	adenylate cyclase-activating G-protein coupled receptor signaling pathway	biological_process	0.034405	1	3	126	87	15035	ENSGALG00000010820,ENSGALG00000013604,ENSGALG00000008177
GO:0048483	autonomic nervous system development	biological_process	0.034472	1	2	126	36	15035	ENSGALG00000042308,ENSGALG00000007620
GO:1990763	arrestin family protein binding	molecular_function	0.034574	1	1	126	4	15035	ENSGALG00000012894
GO:0051464	positive regulation of cortisol secretion	biological_process	0.034672	1	1	126	4	15035	ENSGALG00000007047
GO:2000848	positive regulation of corticosteroid hormone secretion	biological_process	0.034672	1	1	126	4	15035	ENSGALG00000007047
GO:2000851	positive regulation of glucocorticoid secretion	biological_process	0.034672	1	1	126	4	15035	ENSGALG00000007047
GO:0098984	neuron to neuron synapse	cellular_component	0.036268	1	4	126	165	15035	ENSGALG00000008177,ENSGALG00000041225,ENSGALG00000016905,ENSGALG00000002864
GO:0030030	cell projection organization	biological_process	0.036356	1	13	126	930	15035	ENSGALG00000016905,ENSGALG00000042626,ENSGALG00000042308,ENSGALG00000007620,ENSGALG00000003899,ENSGALG00000039690,ENSGALG00000009003,ENSGALG00000008614,ENSGALG00000015089,ENSGALG00000008381,ENSGALG00000004526,ENSGALG00000010490,ENSGALG00000015305
GO:0003018	vascular process in circulatory system	biological_process	0.036522	1	3	126	88	15035	ENSGALG00000008177,ENSGALG00000013604,ENSGALG00000040045
GO:0005513	detection of calcium ion	biological_process	0.036969	1	1	126	5	15035	ENSGALG00000038405
GO:0099011	neuronal dense core vesicle exocytosis	biological_process	0.03708	1	1	126	5	15035	ENSGALG00000042626
GO:0099525	presynaptic dense core vesicle exocytosis	biological_process	0.03708	1	1	126	5	15035	ENSGALG00000042626
GO:0097120	receptor localization to synapse	biological_process	0.037259	1	2	126	40	15035	ENSGALG00000009003,ENSGALG00000041225
GO:0043679	axon terminus	cellular_component	0.037538	1	2	126	37	15035	ENSGALG00000001693,ENSGALG00000009289
GO:0022008	neurogenesis	biological_process	0.037762	1	14	126	1035	15035	ENSGALG00000039690,ENSGALG00000009003,ENSGALG00000008177,ENSGALG00000008614,ENSGALG00000010490,ENSGALG00000004448,ENSGALG00000004526,ENSGALG00000015305,ENSGALG00000042626,ENSGALG00000016905,ENSGALG00000003899,ENSGALG00000000607,ENSGALG00000007620,ENSGALG00000042308
GO:0098735	positive regulation of the force of heart contraction	biological_process	0.037844	1	1	126	5	15035	ENSGALG00000008177
GO:0099060	integral component of postsynaptic specialization membrane	cellular_component	0.037891	1	2	126	42	15035	ENSGALG00000016905,ENSGALG00000002864
GO:0090235	regulation of metaphase plate congression	biological_process	0.037958	1	1	126	5	15035	ENSGALG00000008614
GO:0098742	cell-cell adhesion via plasma-membrane adhesion molecules	biological_process	0.038133	1	4	126	165	15035	ENSGALG00000036925,ENSGALG00000052653,ENSGALG00000030372,ENSGALG00000016905
GO:0030594	neurotransmitter receptor activity	molecular_function	0.038231	1	3	126	93	15035	ENSGALG00000012894,ENSGALG00000003005,ENSGALG00000003014
GO:0048518	positive regulation of biological process	biological_process	0.038424	1	40	126	3724	15035	ENSGALG00000009003,ENSGALG00000007305,ENSGALG00000004526,ENSGALG00000016296,ENSGALG00000036346,ENSGALG00000030545,ENSGALG00000016833,ENSGALG00000040038,ENSGALG00000016905,ENSGALG00000000299,ENSGALG00000042308,ENSGALG00000008177,ENSGALG00000029836,ENSGALG00000033432,ENSGALG00000002570,ENSGALG00000015305,ENSGALG00000004917,ENSGALG00000012321,ENSGALG00000009488,ENSGALG00000002864,ENSGALG00000000607,…
GO:0061564	axon development	biological_process	0.038457	1	6	126	316	15035	ENSGALG00000016905,ENSGALG00000008614,ENSGALG00000007620,ENSGALG00000042308,ENSGALG00000015305,ENSGALG00000004526
GO:1903305	regulation of regulated secretory pathway	biological_process	0.03854	1	3	126	93	15035	ENSGALG00000042626,ENSGALG00000012894,ENSGALG00000004917
GO:0098657	import into cell	biological_process	0.038576	1	8	126	466	15035	ENSGALG00000042626,ENSGALG00000001693,ENSGALG00000003560,ENSGALG00000003899,ENSGALG00000008177,ENSGALG00000009003,ENSGALG00000009289,ENSGALG00000002503
GO:0002042	cell migration involved in sprouting angiogenesis	biological_process	0.038827	1	2	126	38	15035	ENSGALG00000015305,ENSGALG00000029836
GO:0005576	extracellular region	cellular_component	0.039073	1	16	126	1180	15035	ENSGALG00000002503,ENSGALG00000034934,ENSGALG00000029836,ENSGALG00000003034,ENSGALG00000002864,ENSGALG00000013604,ENSGALG00000009488,ENSGALG00000004526,ENSGALG00000001502,ENSGALG00000036346,ENSGALG00000007047,ENSGALG00000010915,ENSGALG00000010820,ENSGALG00000042626,ENSGALG00000040045,ENSGALG00000016833
GO:0002118	aggressive behavior	biological_process	0.039487	1	1	126	5	15035	ENSGALG00000015305
GO:0016323	basolateral plasma membrane	cellular_component	0.039949	1	3	126	96	15035	ENSGALG00000003899,ENSGALG00000041225,ENSGALG00000040038
GO:0048050	post-embryonic eye morphogenesis	biological_process	0.040154	1	1	126	5	15035	ENSGALG00000016067
GO:0015173	aromatic amino acid transmembrane transporter activity	molecular_function	0.040242	1	1	126	5	15035	ENSGALG00000028871
GO:0033278	cell proliferation in midbrain	biological_process	0.040549	1	1	126	5	15035	ENSGALG00000042308
GO:0099572	postsynaptic specialization	cellular_component	0.04075	1	4	126	170	15035	ENSGALG00000016905,ENSGALG00000041225,ENSGALG00000008177,ENSGALG00000002864
GO:0006283	transcription-coupled nucleotide-excision repair	biological_process	0.040797	1	1	126	5	15035	ENSGALG00000016067
GO:0015180	L-alanine transmembrane transporter activity	molecular_function	0.041054	1	1	126	5	15035	ENSGALG00000028871
GO:0015808	L-alanine transport	biological_process	0.041054	1	1	126	5	15035	ENSGALG00000028871
GO:0022858	alanine transmembrane transporter activity	molecular_function	0.041054	1	1	126	5	15035	ENSGALG00000028871
GO:0042910	xenobiotic transmembrane transporter activity	molecular_function	0.041169	1	1	126	5	15035	ENSGALG00000009289
GO:0060746	parental behavior	biological_process	0.041183	1	1	126	5	15035	ENSGALG00000040045
GO:1990504	dense core granule exocytosis	biological_process	0.041518	1	1	126	6	15035	ENSGALG00000042626
GO:0010528	regulation of transposition	biological_process	0.041526	1	1	126	5	15035	ENSGALG00000011565
GO:0010529	negative regulation of transposition	biological_process	0.041526	1	1	126	5	15035	ENSGALG00000011565
GO:0010646	regulation of cell communication	biological_process	0.041579	1	24	126	2040	15035	ENSGALG00000002015,ENSGALG00000010820,ENSGALG00000042626,ENSGALG00000040045,ENSGALG00000032415,ENSGALG00000016833,ENSGALG00000043662,ENSGALG00000027053,ENSGALG00000004526,ENSGALG00000008381,ENSGALG00000016296,ENSGALG00000007047,ENSGALG00000009003,ENSGALG00000000607,ENSGALG00000003560,ENSGALG00000003005,ENSGALG00000012894,ENSGALG00000012321,ENSGALG00000013604,ENSGALG00000043582,ENSGALG00000015305,…
GO:0035655	interleukin-18-mediated signaling pathway	biological_process	0.041664	1	1	126	5	15035	ENSGALG00000044449
GO:0071351	cellular response to interleukin-18	biological_process	0.041664	1	1	126	5	15035	ENSGALG00000044449
GO:0098948	intrinsic component of postsynaptic specialization membrane	cellular_component	0.041799	1	2	126	44	15035	ENSGALG00000002864,ENSGALG00000016905
GO:0099571	postsynaptic cytoskeleton	cellular_component	0.041864	1	1	126	5	15035	ENSGALG00000009134
GO:0008046	axon guidance receptor activity	molecular_function	0.042048	1	1	126	6	15035	ENSGALG00000007620
GO:0045110	intermediate filament bundle assembly	biological_process	0.042071	1	1	126	5	15035	ENSGALG00000000299
GO:0016012	sarcoglycan complex	cellular_component	0.042269	1	1	126	6	15035	ENSGALG00000029917
GO:0097449	astrocyte projection	cellular_component	0.042295	1	1	126	5	15035	ENSGALG00000042626
GO:0045056	transcytosis	biological_process	0.042342	1	1	126	5	15035	ENSGALG00000003899
GO:0010641	positive regulation of platelet-derived growth factor receptor signaling pathway	biological_process	0.042526	1	1	126	5	15035	ENSGALG00000016833
GO:0015318	inorganic molecular entity transmembrane transporter activity	molecular_function	0.042613	1	10	126	651	15035	ENSGALG00000009289,ENSGALG00000009003,ENSGALG00000038543,ENSGALG00000011040,ENSGALG00000002207,ENSGALG00000003560,ENSGALG00000003014,ENSGALG00000003005,ENSGALG00000001693,ENSGALG00000028871
GO:0008499	UDP-galactose:beta-N-acetylglucosamine beta-1,3-galactosyltransferase activity	molecular_function	0.042756	1	1	126	5	15035	ENSGALG00000016128
GO:0051462	regulation of cortisol secretion	biological_process	0.042892	1	1	126	5	15035	ENSGALG00000007047
GO:0007595	lactation	biological_process	0.042906	1	1	126	5	15035	ENSGALG00000007305
GO:0072540	T-helper 17 cell lineage commitment	biological_process	0.042993	1	1	126	5	15035	ENSGALG00000010915
GO:0002430	complement receptor mediated signaling pathway	biological_process	0.043113	1	1	126	5	15035	ENSGALG00000029836
GO:0045595	regulation of cell differentiation	biological_process	0.043341	1	14	126	1044	15035	ENSGALG00000034831,ENSGALG00000000607,ENSGALG00000042308,ENSGALG00000003899,ENSGALG00000016905,ENSGALG00000042626,ENSGALG00000004526,ENSGALG00000004448,ENSGALG00000015305,ENSGALG00000039690,ENSGALG00000009003,ENSGALG00000008177,ENSGALG00000007047,ENSGALG00000008614
GO:0051050	positive regulation of transport	biological_process	0.043346	1	8	126	477	15035	ENSGALG00000003560,ENSGALG00000040038,ENSGALG00000013604,ENSGALG00000042626,ENSGALG00000002503,ENSGALG00000004917,ENSGALG00000030545,ENSGALG00000007047
GO:1902369	negative regulation of RNA catabolic process	biological_process	0.043491	1	2	126	39	15035	ENSGALG00000000299,ENSGALG00000013604
GO:0150034	distal axon	cellular_component	0.043944	1	3	126	96	15035	ENSGALG00000001693,ENSGALG00000039690,ENSGALG00000009289
GO:0005768	endosome	cellular_component	0.044267	1	8	126	475	15035	ENSGALG00000040038,ENSGALG00000004642,ENSGALG00000003899,ENSGALG00000028602,ENSGALG00000002503,ENSGALG00000030545,ENSGALG00000043172,ENSGALG00000014726
GO:0031340	positive regulation of vesicle fusion	biological_process	0.0444	1	1	126	6	15035	ENSGALG00000004917
GO:0045685	regulation of glial cell differentiation	biological_process	0.04484	1	2	126	41	15035	ENSGALG00000000607,ENSGALG00000015305
GO:0015291	secondary active transmembrane transporter activity	molecular_function	0.045043	1	4	126	160	15035	ENSGALG00000001693,ENSGALG00000009289,ENSGALG00000003560,ENSGALG00000030545
GO:0090276	regulation of peptide hormone secretion	biological_process	0.046311	1	3	126	98	15035	ENSGALG00000010820,ENSGALG00000003560,ENSGALG00000004917
GO:0023051	regulation of signaling	biological_process	0.046808	1	24	126	2064	15035	ENSGALG00000003560,ENSGALG00000000607,ENSGALG00000043582,ENSGALG00000012894,ENSGALG00000013604,ENSGALG00000012321,ENSGALG00000003005,ENSGALG00000002570,ENSGALG00000004917,ENSGALG00000015305,ENSGALG00000008177,ENSGALG00000002015,ENSGALG00000040045,ENSGALG00000032415,ENSGALG00000016833,ENSGALG00000042626,ENSGALG00000010820,ENSGALG00000016296,ENSGALG00000004526,ENSGALG00000008381,ENSGALG00000027053,…
GO:1990124	messenger ribonucleoprotein complex	cellular_component	0.046831	1	1	126	6	15035	ENSGALG00000000299
GO:0014048	regulation of glutamate secretion	biological_process	0.047345	1	1	126	6	15035	ENSGALG00000042626
GO:0007275	multicellular organism development	biological_process	0.047647	1	32	126	2938	15035	ENSGALG00000002864,ENSGALG00000000607,ENSGALG00000009488,ENSGALG00000009042,ENSGALG00000015305,ENSGALG00000009289,ENSGALG00000008177,ENSGALG00000029836,ENSGALG00000039659,ENSGALG00000007620,ENSGALG00000042308,ENSGALG00000016067,ENSGALG00000016905,ENSGALG00000004526,ENSGALG00000036346,ENSGALG00000016296,ENSGALG00000010490,ENSGALG00000030372,ENSGALG00000009003,ENSGALG00000007305,ENSGALG00000003899,…
GO:0030054	cell junction	cellular_component	0.047668	1	8	126	502	15035	ENSGALG00000036925,ENSGALG00000009003,ENSGALG00000000299,ENSGALG00000003014,ENSGALG00000012894,ENSGALG00000040038,ENSGALG00000041225,ENSGALG00000003005
GO:0048471	perinuclear region of cytoplasm	cellular_component	0.047851	1	6	126	317	15035	ENSGALG00000010820,ENSGALG00000042626,ENSGALG00000040038,ENSGALG00000039690,ENSGALG00000009003,ENSGALG00000014726
GO:0035860	glial cell-derived neurotrophic factor receptor signaling pathway	biological_process	0.048093	1	1	126	6	15035	ENSGALG00000016296
GO:0030276	clathrin binding	molecular_function	0.048429	1	2	126	43	15035	ENSGALG00000042626,ENSGALG00000028602
GO:1904315	transmitter-gated ion channel activity involved in regulation of postsynaptic membrane potential	molecular_function	0.048528	1	2	126	45	15035	ENSGALG00000003005,ENSGALG00000003014
GO:0000137	Golgi cis cisterna	cellular_component	0.048534	1	1	126	6	15035	ENSGALG00000028602
GO:0043950	positive regulation of cAMP-mediated signaling	biological_process	0.048628	1	1	126	6	15035	ENSGALG00000008177
GO:0050789	regulation of biological process	biological_process	0.048834	1	70	126	7269	15035	ENSGALG00000040045,ENSGALG00000042626,ENSGALG00000010915,ENSGALG00000002015,ENSGALG00000034831,ENSGALG00000003014,ENSGALG00000011565,ENSGALG00000008166,ENSGALG00000052981,ENSGALG00000007047,ENSGALG00000004448,ENSGALG00000001502,ENSGALG00000008381,ENSGALG00000043662,ENSGALG00000001518,ENSGALG00000013604,ENSGALG00000012894,ENSGALG00000008032,ENSGALG00000003005,ENSGALG00000011040,ENSGALG00000038405,…
GO:0032051	clathrin light chain binding	molecular_function	0.048845	1	1	126	6	15035	ENSGALG00000028602
GO:0042908	xenobiotic transport	biological_process	0.048891	1	1	126	6	15035	ENSGALG00000009289
GO:0032585	multivesicular body membrane	cellular_component	0.048918	1	1	126	6	15035	ENSGALG00000028602
GO:0060033	anatomical structure regression	biological_process	0.049164	1	1	126	6	15035	ENSGALG00000036346
GO:0019368	fatty acid elongation, unsaturated fatty acid	biological_process	0.049543	1	1	126	6	15035	ENSGALG00000012748
GO:0034625	fatty acid elongation, monounsaturated fatty acid	biological_process	0.049543	1	1	126	6	15035	ENSGALG00000012748
GO:0034626	fatty acid elongation, polyunsaturated fatty acid	biological_process	0.049543	1	1	126	6	15035	ENSGALG00000012748
GO:0102336	3-oxo-arachidoyl-CoA synthase activity	molecular_function	0.049543	1	1	126	6	15035	ENSGALG00000012748
GO:0102337	3-oxo-cerotoyl-CoA synthase activity	molecular_function	0.049543	1	1	126	6	15035	ENSGALG00000012748
GO:0102338	3-oxo-lignoceronyl-CoA synthase activity	molecular_function	0.049543	1	1	126	6	15035	ENSGALG00000012748
GO:0102756	very-long-chain 3-ketoacyl-CoA synthase activity	molecular_function	0.049543	1	1	126	6	15035	ENSGALG00000012748
GO:2000833	positive regulation of steroid hormone secretion	biological_process	0.049675	1	1	126	6	15035	ENSGALG00000007047
GO:0042629	mast cell granule	cellular_component	0.049722	1	1	126	6	15035	ENSGALG00000010820
GO:0019336	phenol-containing compound catabolic process	biological_process	0.049939	1	1	126	6	15035	ENSGALG00000040045
GO:0044848	biological phase	biological_process	0.050054	1	1	126	6	15035	ENSGALG00000007047
GO:0044851	hair cycle phase	biological_process	0.050054	1	1	126	6	15035	ENSGALG00000007047
GO:0048819	regulation of hair follicle maturation	biological_process	0.050054	1	1	126	6	15035	ENSGALG00000007047
GO:0016011	dystroglycan complex	cellular_component	0.050178	1	1	126	7	15035	ENSGALG00000029917
GO:0007620	copulation	biological_process	0.050185	1	1	126	6	15035	ENSGALG00000013604
GO:1903430	negative regulation of cell maturation	biological_process	0.050256	1	1	126	6	15035	ENSGALG00000007047
GO:0030545	receptor regulator activity	molecular_function	0.050392	1	6	126	311	15035	ENSGALG00000003034,ENSGALG00000036346,ENSGALG00000010915,ENSGALG00000007047,ENSGALG00000043582,ENSGALG00000013604
GO:0002295	T-helper cell lineage commitment	biological_process	0.050501	1	1	126	6	15035	ENSGALG00000010915
GO:0043373	CD4-positive, alpha-beta T cell lineage commitment	biological_process	0.050501	1	1	126	6	15035	ENSGALG00000010915
GO:0006290	pyrimidine dimer repair	biological_process	0.050518	1	1	126	6	15035	ENSGALG00000016067
GO:0005138	interleukin-6 receptor binding	molecular_function	0.050688	1	1	126	6	15035	ENSGALG00000010915
GO:0031284	positive regulation of guanylate cyclase activity	biological_process	0.05073	1	1	126	6	15035	ENSGALG00000008177
GO:0099529	neurotransmitter receptor activity involved in regulation of postsynaptic membrane potential	molecular_function	0.050734	1	2	126	46	15035	ENSGALG00000003005,ENSGALG00000003014
GO:0042415	norepinephrine metabolic process	biological_process	0.050878	1	1	126	7	15035	ENSGALG00000040045
GO:0008015	blood circulation	biological_process	0.051029	1	5	126	249	15035	ENSGALG00000000607,ENSGALG00000013604,ENSGALG00000040045,ENSGALG00000012894,ENSGALG00000008177
GO:0002251	organ or tissue specific immune response	biological_process	0.051218	1	1	126	6	15035	ENSGALG00000003899
GO:0002385	mucosal immune response	biological_process	0.051218	1	1	126	6	15035	ENSGALG00000003899
GO:0015057	thrombin-activated receptor activity	molecular_function	0.051338	1	1	126	6	15035	ENSGALG00000002570
GO:0043400	cortisol secretion	biological_process	0.05139	1	1	126	6	15035	ENSGALG00000007047
GO:0030550	acetylcholine receptor inhibitor activity	molecular_function	0.05151	1	1	126	6	15035	ENSGALG00000043582
GO:0008199	ferric iron binding	molecular_function	0.051763	1	1	126	6	15035	ENSGALG00000032854
GO:0098588	bounding membrane of organelle	cellular_component	0.051855	1	11	126	756	15035	ENSGALG00000016128,ENSGALG00000024031,ENSGALG00000008177,ENSGALG00000009289,ENSGALG00000028602,ENSGALG00000003899,ENSGALG00000002207,ENSGALG00000040045,ENSGALG00000014967,ENSGALG00000042626,ENSGALG00000001693
GO:0045921	positive regulation of exocytosis	biological_process	0.052162	1	2	126	46	15035	ENSGALG00000004917,ENSGALG00000042626
GO:0050769	positive regulation of neurogenesis	biological_process	0.052399	1	5	126	254	15035	ENSGALG00000042626,ENSGALG00000016905,ENSGALG00000039690,ENSGALG00000042308,ENSGALG00000004448
GO:1990138	neuron projection extension	biological_process	0.05246	1	3	126	109	15035	ENSGALG00000042626,ENSGALG00000008614,ENSGALG00000004526
GO:0042165	neurotransmitter binding	molecular_function	0.052861	1	2	126	44	15035	ENSGALG00000003005,ENSGALG00000003014
GO:0072091	regulation of stem cell proliferation	biological_process	0.05335	1	2	126	45	15035	ENSGALG00000015305,ENSGALG00000042308
GO:0098960	postsynaptic neurotransmitter receptor activity	molecular_function	0.05361	1	2	126	48	15035	ENSGALG00000003014,ENSGALG00000003005
GO:0090277	positive regulation of peptide hormone secretion	biological_process	0.054017	1	2	126	45	15035	ENSGALG00000004917,ENSGALG00000003560
GO:0065007	biological regulation	biological_process	0.054242	1	74	126	7787	15035	ENSGALG00000003560,ENSGALG00000003034,ENSGALG00000002864,ENSGALG00000012321,ENSGALG00000043582,ENSGALG00000004917,ENSGALG00000033432,ENSGALG00000053200,ENSGALG00000038543,ENSGALG00000009289,ENSGALG00000042308,ENSGALG00000016905,ENSGALG00000042360,ENSGALG00000016833,ENSGALG00000016699,ENSGALG00000030545,ENSGALG00000004526,ENSGALG00000036346,ENSGALG00000009003,ENSGALG00000001132,ENSGALG00000003899,…
GO:0044421	extracellular region part	cellular_component	0.05461	1	13	126	946	15035	ENSGALG00000007047,ENSGALG00000029836,ENSGALG00000004526,ENSGALG00000002503,ENSGALG00000036346,ENSGALG00000001502,ENSGALG00000010820,ENSGALG00000042626,ENSGALG00000040045,ENSGALG00000009488,ENSGALG00000003034,ENSGALG00000002864,ENSGALG00000010915
GO:0048708	astrocyte differentiation	biological_process	0.055033	1	2	126	45	15035	ENSGALG00000000607,ENSGALG00000015305
GO:0071397	cellular response to cholesterol	biological_process	0.055287	1	1	126	7	15035	ENSGALG00000029836
GO:0007193	adenylate cyclase-inhibiting G-protein coupled receptor signaling pathway	biological_process	0.055437	1	2	126	46	15035	ENSGALG00000000607,ENSGALG00000012894
GO:0022029	telencephalon cell migration	biological_process	0.055494	1	2	126	49	15035	ENSGALG00000015305,ENSGALG00000004526
GO:0048563	post-embryonic animal organ morphogenesis	biological_process	0.055755	1	1	126	7	15035	ENSGALG00000016067
GO:0007197	adenylate cyclase-inhibiting G-protein coupled acetylcholine receptor signaling pathway	biological_process	0.055849	1	1	126	7	15035	ENSGALG00000012894
GO:0016907	G-protein coupled acetylcholine receptor activity	molecular_function	0.055849	1	1	126	7	15035	ENSGALG00000012894
GO:0031115	negative regulation of microtubule polymerization	biological_process	0.055979	1	1	126	7	15035	ENSGALG00000039690
GO:0019905	syntaxin binding	molecular_function	0.056125	1	2	126	47	15035	ENSGALG00000009003,ENSGALG00000004917
GO:0051930	regulation of sensory perception of pain	biological_process	0.056144	1	1	126	7	15035	ENSGALG00000013604
GO:0051931	regulation of sensory perception	biological_process	0.056144	1	1	126	7	15035	ENSGALG00000013604
GO:0061351	neural precursor cell proliferation	biological_process	0.056221	1	3	126	106	15035	ENSGALG00000015305,ENSGALG00000000607,ENSGALG00000042308
GO:0005261	cation channel activity	molecular_function	0.056424	1	5	126	258	15035	ENSGALG00000003014,ENSGALG00000011040,ENSGALG00000038543,ENSGALG00000003005,ENSGALG00000009003
GO:0043129	surfactant homeostasis	biological_process	0.056477	1	1	126	7	15035	ENSGALG00000002503
GO:0015801	aromatic amino acid transport	biological_process	0.056721	1	1	126	7	15035	ENSGALG00000028871
GO:0002551	mast cell chemotaxis	biological_process	0.056814	1	1	126	7	15035	ENSGALG00000010820
GO:0097531	mast cell migration	biological_process	0.056814	1	1	126	7	15035	ENSGALG00000010820
GO:0022839	ion gated channel activity	molecular_function	0.056874	1	5	126	260	15035	ENSGALG00000003014,ENSGALG00000011040,ENSGALG00000003005,ENSGALG00000038543,ENSGALG00000009003
GO:0048820	hair follicle maturation	biological_process	0.057032	1	1	126	7	15035	ENSGALG00000007047
GO:0045955	negative regulation of calcium ion-dependent exocytosis	biological_process	0.057152	1	1	126	7	15035	ENSGALG00000042626
GO:0032328	alanine transport	biological_process	0.05737	1	1	126	7	15035	ENSGALG00000028871
GO:0004439	phosphatidylinositol-4,5-bisphosphate 5-phosphatase activity	molecular_function	0.057531	1	1	126	7	15035	ENSGALG00000003920
GO:0010769	regulation of cell morphogenesis involved in differentiation	biological_process	0.057675	1	4	126	188	15035	ENSGALG00000004526,ENSGALG00000015305,ENSGALG00000016905,ENSGALG00000008614
GO:0006527	arginine catabolic process	biological_process	0.058012	1	1	126	7	15035	ENSGALG00000008177
GO:0047484	regulation of response to osmotic stress	biological_process	0.058065	1	1	126	7	15035	ENSGALG00000040038
GO:0008188	neuropeptide receptor activity	molecular_function	0.058167	1	2	126	45	15035	ENSGALG00000007047,ENSGALG00000021303
GO:0070673	response to interleukin-18	biological_process	0.058253	1	1	126	7	15035	ENSGALG00000044449
GO:0008553	proton-exporting ATPase activity, phosphorylative mechanism	molecular_function	0.058462	1	1	126	7	15035	ENSGALG00000002207
GO:0046929	negative regulation of neurotransmitter secretion	biological_process	0.05852	1	1	126	8	15035	ENSGALG00000042626
GO:1900118	negative regulation of execution phase of apoptosis	biological_process	0.058594	1	1	126	7	15035	ENSGALG00000042308
GO:0015651	quaternary ammonium group transmembrane transporter activity	molecular_function	0.058629	1	1	126	7	15035	ENSGALG00000015055
GO:1900193	regulation of oocyte maturation	biological_process	0.058729	1	1	126	7	15035	ENSGALG00000034831
GO:0046873	metal ion transmembrane transporter activity	molecular_function	0.05873	1	6	126	340	15035	ENSGALG00000003560,ENSGALG00000011040,ENSGALG00000001693,ENSGALG00000038543,ENSGALG00000009289,ENSGALG00000009003
GO:0051583	dopamine uptake involved in synaptic transmission	biological_process	0.05875	1	1	126	8	15035	ENSGALG00000003560
GO:0051934	catecholamine uptake involved in synaptic transmission	biological_process	0.05875	1	1	126	8	15035	ENSGALG00000003560
GO:0090494	dopamine uptake	biological_process	0.05875	1	1	126	8	15035	ENSGALG00000003560
GO:0042289	MHC class II protein binding	molecular_function	0.058962	1	1	126	7	15035	ENSGALG00000044449
GO:1903312	negative regulation of mRNA metabolic process	biological_process	0.059001	1	2	126	46	15035	ENSGALG00000000299,ENSGALG00000013604
GO:0031282	regulation of guanylate cyclase activity	biological_process	0.059118	1	1	126	7	15035	ENSGALG00000008177
GO:0016723	oxidoreductase activity, oxidizing metal ions, NAD or NADP as acceptor	molecular_function	0.059164	1	1	126	7	15035	ENSGALG00000024031
GO:0048531	beta-1,3-galactosyltransferase activity	molecular_function	0.059521	1	1	126	7	15035	ENSGALG00000016128
GO:1901474	azole transmembrane transporter activity	molecular_function	0.059547	1	1	126	7	15035	ENSGALG00000028871
GO:0004966	galanin receptor activity	molecular_function	0.059734	1	1	126	7	15035	ENSGALG00000007047
GO:0021885	forebrain cell migration	biological_process	0.059963	1	2	126	51	15035	ENSGALG00000015305,ENSGALG00000004526
GO:0071277	cellular response to calcium ion	biological_process	0.060644	1	2	126	48	15035	ENSGALG00000029836,ENSGALG00000042626
GO:0022836	gated channel activity	molecular_function	0.060681	1	5	126	265	15035	ENSGALG00000009003,ENSGALG00000038543,ENSGALG00000003005,ENSGALG00000011040,ENSGALG00000003014
GO:0035641	locomotory exploration behavior	biological_process	0.06092	1	1	126	8	15035	ENSGALG00000004526
GO:0055119	relaxation of cardiac muscle	biological_process	0.0619	1	1	126	8	15035	ENSGALG00000010820
GO:0061549	sympathetic ganglion development	biological_process	0.061911	1	1	126	8	15035	ENSGALG00000042308
GO:1902803	regulation of synaptic vesicle transport	biological_process	0.062687	1	2	126	53	15035	ENSGALG00000042626,ENSGALG00000012894
GO:2000300	regulation of synaptic vesicle exocytosis	biological_process	0.062687	1	2	126	53	15035	ENSGALG00000042626,ENSGALG00000012894
GO:0030175	filopodium	cellular_component	0.062857	1	2	126	51	15035	ENSGALG00000042308,ENSGALG00000015089
GO:0000185	activation of MAPKKK activity	biological_process	0.063468	1	1	126	8	15035	ENSGALG00000012321
GO:0017014	protein nitrosylation	biological_process	0.063521	1	1	126	9	15035	ENSGALG00000008177
GO:0018119	peptidyl-cysteine S-nitrosylation	biological_process	0.063521	1	1	126	9	15035	ENSGALG00000008177
GO:0016459	myosin complex	cellular_component	0.063614	1	2	126	50	15035	ENSGALG00000027323,ENSGALG00000011172
GO:0022804	active transmembrane transporter activity	molecular_function	0.063765	1	5	126	256	15035	ENSGALG00000003560,ENSGALG00000030545,ENSGALG00000002207,ENSGALG00000009289,ENSGALG00000001693
GO:0009922	fatty acid elongase activity	molecular_function	0.063818	1	1	126	8	15035	ENSGALG00000012748
GO:0019367	fatty acid elongation, saturated fatty acid	biological_process	0.063818	1	1	126	8	15035	ENSGALG00000012748
GO:0045666	positive regulation of neuron differentiation	biological_process	0.064875	1	4	126	191	15035	ENSGALG00000042626,ENSGALG00000016905,ENSGALG00000039690,ENSGALG00000004448
GO:0050770	regulation of axonogenesis	biological_process	0.064881	1	3	126	121	15035	ENSGALG00000004526,ENSGALG00000008614,ENSGALG00000016905
GO:0034595	phosphatidylinositol phosphate 5-phosphatase activity	molecular_function	0.065303	1	1	126	8	15035	ENSGALG00000003920
GO:0140029	exocytic process	biological_process	0.065354	1	2	126	54	15035	ENSGALG00000009003,ENSGALG00000014726
GO:0071705	nitrogen compound transport	biological_process	0.065433	1	16	126	1270	15035	ENSGALG00000003560,ENSGALG00000003899,ENSGALG00000001693,ENSGALG00000013604,ENSGALG00000004917,ENSGALG00000014726,ENSGALG00000008177,ENSGALG00000015055,ENSGALG00000009289,ENSGALG00000002015,ENSGALG00000042626,ENSGALG00000010820,ENSGALG00000028871,ENSGALG00000030545,ENSGALG00000031372,ENSGALG00000009003
GO:0106019	phosphatidylinositol-4,5-bisphosphate phosphatase activity	molecular_function	0.065523	1	1	126	8	15035	ENSGALG00000003920
GO:0002363	alpha-beta T cell lineage commitment	biological_process	0.065606	1	1	126	8	15035	ENSGALG00000010915
GO:0061025	membrane fusion	biological_process	0.065664	1	3	126	112	15035	ENSGALG00000042626,ENSGALG00000009003,ENSGALG00000004917
GO:0032196	transposition	biological_process	0.065713	1	1	126	8	15035	ENSGALG00000011565
GO:0097386	glial cell projection	cellular_component	0.066189	1	1	126	8	15035	ENSGALG00000042626
GO:0090036	regulation of protein kinase C signaling	biological_process	0.066415	1	1	126	8	15035	ENSGALG00000032415
GO:0051044	positive regulation of membrane protein ectodomain proteolysis	biological_process	0.066491	1	1	126	8	15035	ENSGALG00000029836
GO:1902004	positive regulation of amyloid-beta formation	biological_process	0.066583	1	1	126	9	15035	ENSGALG00000002864
GO:0007158	neuron cell-cell adhesion	biological_process	0.066744	1	1	126	9	15035	ENSGALG00000004526
GO:0003993	acid phosphatase activity	molecular_function	0.066749	1	1	126	8	15035	ENSGALG00000032854
GO:0031527	filopodium membrane	cellular_component	0.066774	1	1	126	9	15035	ENSGALG00000015089
GO:0015697	quaternary ammonium group transport	biological_process	0.066798	1	1	126	8	15035	ENSGALG00000015055
GO:0006228	UTP biosynthetic process	biological_process	0.066878	1	1	126	8	15035	ENSGALG00000007305
GO:0051798	positive regulation of hair follicle development	biological_process	0.066954	1	1	126	8	15035	ENSGALG00000007047
GO:0021940	positive regulation of cerebellar granule cell precursor proliferation	biological_process	0.066981	1	1	126	8	15035	ENSGALG00000000607
GO:0099550	trans-synaptic signaling, modulating synaptic transmission	biological_process	0.067017	1	1	126	9	15035	ENSGALG00000042626
GO:0014047	glutamate secretion	biological_process	0.067028	1	1	126	9	15035	ENSGALG00000042626
GO:0090493	catecholamine uptake	biological_process	0.067064	1	1	126	9	15035	ENSGALG00000003560
GO:0071468	cellular response to acidic pH	biological_process	0.067355	1	1	126	8	15035	ENSGALG00000028871
GO:0034702	ion channel complex	cellular_component	0.067904	1	4	126	197	15035	ENSGALG00000003014,ENSGALG00000011040,ENSGALG00000003005,ENSGALG00000041225
GO:0022824	transmitter-gated ion channel activity	molecular_function	0.068264	1	2	126	55	15035	ENSGALG00000003005,ENSGALG00000003014
GO:0022835	transmitter-gated channel activity	molecular_function	0.068264	1	2	126	55	15035	ENSGALG00000003014,ENSGALG00000003005
GO:0071679	commissural neuron axon guidance	biological_process	0.068892	1	1	126	9	15035	ENSGALG00000042308
GO:0005615	extracellular space	cellular_component	0.069228	1	11	126	786	15035	ENSGALG00000029836,ENSGALG00000007047,ENSGALG00000036346,ENSGALG00000001502,ENSGALG00000002503,ENSGALG00000009488,ENSGALG00000040045,ENSGALG00000010820,ENSGALG00000010915,ENSGALG00000002864,ENSGALG00000003034
GO:0000932	P-body	cellular_component	0.069378	1	2	126	51	15035	ENSGALG00000034831,ENSGALG00000038782
GO:0010959	regulation of metal ion transport	biological_process	0.06971	1	4	126	194	15035	ENSGALG00000038405,ENSGALG00000013604,ENSGALG00000008177,ENSGALG00000007047
GO:0048681	negative regulation of axon regeneration	biological_process	0.070059	1	1	126	9	15035	ENSGALG00000004526
GO:0005521	lamin binding	molecular_function	0.07009	1	1	126	9	15035	ENSGALG00000000299
GO:0003674	molecular_function	molecular_function	0.070226	1	114	126	12897	15035	ENSGALG00000036925,ENSGALG00000053200,ENSGALG00000033432,ENSGALG00000004917,ENSGALG00000009289,ENSGALG00000038543,ENSGALG00000047475,ENSGALG00000002864,ENSGALG00000003560,ENSGALG00000003034,ENSGALG00000032409,ENSGALG00000043582,ENSGALG00000012321,ENSGALG00000026991,ENSGALG00000047204,ENSGALG00000011172,ENSGALG00000036346,ENSGALG00000032958,ENSGALG00000004526,ENSGALG00000047111,ENSGALG00000030545,…
GO:0003014	renal system process	biological_process	0.070277	1	2	126	53	15035	ENSGALG00000003005,ENSGALG00000003014
GO:0099055	integral component of postsynaptic membrane	cellular_component	0.070382	1	2	126	58	15035	ENSGALG00000002864,ENSGALG00000016905
GO:0032433	filopodium tip	cellular_component	0.070747	1	1	126	9	15035	ENSGALG00000042308
GO:0005544	calcium-dependent phospholipid binding	molecular_function	0.071084	1	2	126	53	15035	ENSGALG00000004917,ENSGALG00000042626
GO:0052745	inositol phosphate phosphatase activity	molecular_function	0.07124	1	1	126	9	15035	ENSGALG00000003920
GO:0005509	calcium ion binding	molecular_function	0.071255	1	8	126	537	15035	ENSGALG00000052653,ENSGALG00000021286,ENSGALG00000004917,ENSGALG00000029917,ENSGALG00000016833,ENSGALG00000042626,ENSGALG00000037599,ENSGALG00000038405
GO:0048875	chemical homeostasis within a tissue	biological_process	0.071271	1	1	126	9	15035	ENSGALG00000002503
GO:0048149	behavioral response to ethanol	biological_process	0.071334	1	1	126	9	15035	ENSGALG00000040045
GO:0042759	long-chain fatty acid biosynthetic process	biological_process	0.071351	1	1	126	9	15035	ENSGALG00000012748
GO:0048667	cell morphogenesis involved in neuron differentiation	biological_process	0.071396	1	6	126	372	15035	ENSGALG00000008614,ENSGALG00000016905,ENSGALG00000004526,ENSGALG00000042308,ENSGALG00000007620,ENSGALG00000015305
GO:0030516	regulation of axon extension	biological_process	0.071728	1	2	126	57	15035	ENSGALG00000004526,ENSGALG00000008614
GO:0051234	establishment of localization	biological_process	0.071855	1	33	126	3109	15035	ENSGALG00000011040,ENSGALG00000038405,ENSGALG00000003899,ENSGALG00000002207,ENSGALG00000013604,ENSGALG00000012894,ENSGALG00000003005,ENSGALG00000002503,ENSGALG00000014726,ENSGALG00000028602,ENSGALG00000006221,ENSGALG00000008614,ENSGALG00000002015,ENSGALG00000003014,ENSGALG00000042626,ENSGALG00000028871,ENSGALG00000010820,ENSGALG00000007047,ENSGALG00000003560,ENSGALG00000001693,ENSGALG00000014967,…
GO:0060341	regulation of cellular localization	biological_process	0.07237	1	8	126	537	15035	ENSGALG00000030545,ENSGALG00000008614,ENSGALG00000008177,ENSGALG00000002015,ENSGALG00000042360,ENSGALG00000042626,ENSGALG00000012894,ENSGALG00000040038
GO:0051957	positive regulation of amino acid transport	biological_process	0.072465	1	1	126	9	15035	ENSGALG00000042626
GO:0010225	response to UV-C	biological_process	0.073587	1	1	126	9	15035	ENSGALG00000016067
GO:0070405	ammonium ion binding	molecular_function	0.073801	1	2	126	52	15035	ENSGALG00000003014,ENSGALG00000003005
GO:0016653	oxidoreductase activity, acting on NAD(P)H, heme protein as acceptor	molecular_function	0.073812	1	1	126	9	15035	ENSGALG00000008177
GO:0098688	parallel fiber to Purkinje cell synapse	cellular_component	0.074096	1	1	126	11	15035	ENSGALG00000036925
GO:0042635	positive regulation of hair cycle	biological_process	0.074767	1	1	126	9	15035	ENSGALG00000007047
GO:0098691	dopaminergic synapse	cellular_component	0.074806	1	1	126	9	15035	ENSGALG00000009289
GO:0032809	neuronal cell body membrane	cellular_component	0.074847	1	1	126	10	15035	ENSGALG00000003560
GO:0046051	UTP metabolic process	biological_process	0.074911	1	1	126	9	15035	ENSGALG00000007305
GO:2000849	regulation of glucocorticoid secretion	biological_process	0.074955	1	1	126	9	15035	ENSGALG00000007047
GO:0021936	regulation of cerebellar granule cell precursor proliferation	biological_process	0.07497	1	1	126	9	15035	ENSGALG00000000607
GO:0006183	GTP biosynthetic process	biological_process	0.074994	1	1	126	9	15035	ENSGALG00000007305
GO:0051897	positive regulation of protein kinase B signaling	biological_process	0.075	1	2	126	55	15035	ENSGALG00000016833,ENSGALG00000016296
GO:0030548	acetylcholine receptor regulator activity	molecular_function	0.075308	1	1	126	9	15035	ENSGALG00000043582
GO:0099602	neurotransmitter receptor regulator activity	molecular_function	0.075308	1	1	126	9	15035	ENSGALG00000043582
GO:0031045	dense core granule	cellular_component	0.075375	1	1	126	10	15035	ENSGALG00000042626
GO:1903861	positive regulation of dendrite extension	biological_process	0.075453	1	1	126	11	15035	ENSGALG00000042626
GO:0036315	cellular response to sterol	biological_process	0.075614	1	1	126	10	15035	ENSGALG00000029836
GO:0046717	acid secretion	biological_process	0.075734	1	2	126	55	15035	ENSGALG00000042626,ENSGALG00000015055
GO:0032482	Rab protein signal transduction	biological_process	0.076038	1	2	126	54	15035	ENSGALG00000003899,ENSGALG00000014726
GO:0006810	transport	biological_process	0.076409	1	32	126	3013	15035	ENSGALG00000007305,ENSGALG00000009349,ENSGALG00000009003,ENSGALG00000030545,ENSGALG00000031372,ENSGALG00000000695,ENSGALG00000040038,ENSGALG00000038543,ENSGALG00000015055,ENSGALG00000009289,ENSGALG00000008177,ENSGALG00000004917,ENSGALG00000001693,ENSGALG00000014967,ENSGALG00000003560,ENSGALG00000007047,ENSGALG00000042626,ENSGALG00000010820,ENSGALG00000028871,ENSGALG00000003014,ENSGALG00000002015,…
GO:0008146	sulfotransferase activity	molecular_function	0.076675	1	2	126	55	15035	ENSGALG00000047475,ENSGALG00000005886
GO:0098609	cell-cell adhesion	biological_process	0.076677	1	7	126	461	15035	ENSGALG00000000299,ENSGALG00000004526,ENSGALG00000036925,ENSGALG00000016905,ENSGALG00000052653,ENSGALG00000030372,ENSGALG00000041225
GO:0007165	signal transduction	biological_process	0.076906	1	37	126	3597	15035	ENSGALG00000039145,ENSGALG00000014726,ENSGALG00000044449,ENSGALG00000028602,ENSGALG00000003899,ENSGALG00000038405,ENSGALG00000003005,ENSGALG00000008032,ENSGALG00000012894,ENSGALG00000013604,ENSGALG00000043662,ENSGALG00000027053,ENSGALG00000008381,ENSGALG00000007047,ENSGALG00000052981,ENSGALG00000008166,ENSGALG00000003014,ENSGALG00000010915,ENSGALG00000010820,ENSGALG00000040045,ENSGALG00000032415,…
GO:0098936	intrinsic component of postsynaptic membrane	cellular_component	0.077684	1	2	126	61	15035	ENSGALG00000016905,ENSGALG00000002864
GO:1901018	positive regulation of potassium ion transmembrane transporter activity	biological_process	0.078028	1	1	126	10	15035	ENSGALG00000007047
GO:0070571	negative regulation of neuron projection regeneration	biological_process	0.07827	1	1	126	10	15035	ENSGALG00000004526
GO:0050793	regulation of developmental process	biological_process	0.078378	1	18	126	1548	15035	ENSGALG00000009042,ENSGALG00000009488,ENSGALG00000000607,ENSGALG00000003899,ENSGALG00000002864,ENSGALG00000008614,ENSGALG00000008177,ENSGALG00000015305,ENSGALG00000016905,ENSGALG00000042626,ENSGALG00000016067,ENSGALG00000042308,ENSGALG00000034831,ENSGALG00000007047,ENSGALG00000009003,ENSGALG00000039690,ENSGALG00000004526,ENSGALG00000004448
GO:0060281	regulation of oocyte development	biological_process	0.078571	1	1	126	10	15035	ENSGALG00000034831
GO:1905879	regulation of oogenesis	biological_process	0.078571	1	1	126	10	15035	ENSGALG00000034831
GO:0072538	T-helper 17 type immune response	biological_process	0.078753	1	1	126	10	15035	ENSGALG00000010915
GO:0072539	T-helper 17 cell differentiation	biological_process	0.078753	1	1	126	10	15035	ENSGALG00000010915
GO:0050794	regulation of cellular process	biological_process	0.079161	1	65	126	6838	15035	ENSGALG00000015089,ENSGALG00000009349,ENSGALG00000007305,ENSGALG00000016296,ENSGALG00000044223,ENSGALG00000016067,ENSGALG00000000299,ENSGALG00000003920,ENSGALG00000029836,ENSGALG00000008177,ENSGALG00000015305,ENSGALG00000002570,ENSGALG00000009488,ENSGALG00000000607,ENSGALG00000039690,ENSGALG00000027053,ENSGALG00000010820,ENSGALG00000028871,ENSGALG00000032415,ENSGALG00000021303,ENSGALG00000028602,…
GO:0098802	plasma membrane receptor complex	cellular_component	0.079623	1	3	126	126	15035	ENSGALG00000003014,ENSGALG00000041225,ENSGALG00000003005
GO:1902993	positive regulation of amyloid precursor protein catabolic process	biological_process	0.079779	1	1	126	11	15035	ENSGALG00000002864
GO:0018410	C-terminal protein amino acid modification	biological_process	0.080172	1	1	126	10	15035	ENSGALG00000008614
GO:0060079	excitatory postsynaptic potential	biological_process	0.080349	1	2	126	60	15035	ENSGALG00000003014,ENSGALG00000003005
GO:0009886	post-embryonic animal morphogenesis	biological_process	0.080483	1	1	126	11	15035	ENSGALG00000016067
GO:0043369	CD4-positive or CD8-positive, alpha-beta T cell lineage commitment	biological_process	0.080726	1	1	126	10	15035	ENSGALG00000010915
GO:0031005	filamin binding	molecular_function	0.081009	1	1	126	10	15035	ENSGALG00000010490
GO:0021819	layer formation in cerebral cortex	biological_process	0.081693	1	1	126	11	15035	ENSGALG00000015305
GO:0002178	palmitoyltransferase complex	cellular_component	0.081855	1	1	126	10	15035	ENSGALG00000031372
GO:0048856	anatomical structure development	biological_process	0.081856	1	34	126	3302	15035	ENSGALG00000001518,ENSGALG00000003899,ENSGALG00000008614,ENSGALG00000032415,ENSGALG00000042626,ENSGALG00000010915,ENSGALG00000034831,ENSGALG00000003014,ENSGALG00000039690,ENSGALG00000052653,ENSGALG00000007047,ENSGALG00000001502,ENSGALG00000004448,ENSGALG00000043662,ENSGALG00000009488,ENSGALG00000009042,ENSGALG00000002864,ENSGALG00000000607,ENSGALG00000029836,ENSGALG00000008177,ENSGALG00000009289,…
GO:0005355	glucose transmembrane transporter activity	molecular_function	0.082018	1	1	126	10	15035	ENSGALG00000000695
GO:0042268	regulation of cytolysis	biological_process	0.082366	1	1	126	10	15035	ENSGALG00000029836
GO:0016471	vacuolar proton-transporting V-type ATPase complex	cellular_component	0.082466	1	1	126	10	15035	ENSGALG00000002207
GO:0044298	cell body membrane	cellular_component	0.082707	1	1	126	11	15035	ENSGALG00000003560
GO:0070417	cellular response to cold	biological_process	0.082787	1	1	126	10	15035	ENSGALG00000010915
GO:1902495	transmembrane transporter complex	cellular_component	0.083052	1	4	126	210	15035	ENSGALG00000041225,ENSGALG00000003005,ENSGALG00000011040,ENSGALG00000003014
GO:2000846	regulation of corticosteroid hormone secretion	biological_process	0.083118	1	1	126	10	15035	ENSGALG00000007047
GO:0014013	regulation of gliogenesis	biological_process	0.084537	1	2	126	59	15035	ENSGALG00000000607,ENSGALG00000015305
GO:0007263	nitric oxide mediated signal transduction	biological_process	0.085544	1	1	126	11	15035	ENSGALG00000008177
GO:0050896	response to stimulus	biological_process	0.08588	1	52	126	5330	15035	ENSGALG00000028602,ENSGALG00000039145,ENSGALG00000014726,ENSGALG00000044449,ENSGALG00000003005,ENSGALG00000008032,ENSGALG00000012894,ENSGALG00000013604,ENSGALG00000003899,ENSGALG00000038405,ENSGALG00000007047,ENSGALG00000052981,ENSGALG00000008166,ENSGALG00000039690,ENSGALG00000043662,ENSGALG00000027053,ENSGALG00000016128,ENSGALG00000008381,ENSGALG00000004448,ENSGALG00000042626,ENSGALG00000028871,…
GO:0048569	post-embryonic animal organ development	biological_process	0.08592	1	1	126	11	15035	ENSGALG00000016067
GO:0022604	regulation of cell morphogenesis	biological_process	0.086061	1	5	126	298	15035	ENSGALG00000042626,ENSGALG00000016905,ENSGALG00000008614,ENSGALG00000015305,ENSGALG00000004526
GO:0048468	cell development	biological_process	0.086283	1	16	126	1367	15035	ENSGALG00000003899,ENSGALG00000000607,ENSGALG00000008177,ENSGALG00000008614,ENSGALG00000015305,ENSGALG00000042626,ENSGALG00000016905,ENSGALG00000034831,ENSGALG00000042308,ENSGALG00000007620,ENSGALG00000009003,ENSGALG00000039690,ENSGALG00000007047,ENSGALG00000004448,ENSGALG00000010490,ENSGALG00000004526
GO:0010817	regulation of hormone levels	biological_process	0.08634	1	5	126	282	15035	ENSGALG00000004917,ENSGALG00000003560,ENSGALG00000013604,ENSGALG00000007047,ENSGALG00000010820
GO:0031281	positive regulation of cyclase activity	biological_process	0.086575	1	1	126	11	15035	ENSGALG00000008177
GO:0031489	myosin V binding	molecular_function	0.087664	1	1	126	11	15035	ENSGALG00000014726
GO:0048505	regulation of timing of cell differentiation	biological_process	0.088092	1	1	126	11	15035	ENSGALG00000015305
GO:1903859	regulation of dendrite extension	biological_process	0.088128	1	1	126	13	15035	ENSGALG00000042626
GO:1903522	regulation of blood circulation	biological_process	0.088153	1	3	126	131	15035	ENSGALG00000040045,ENSGALG00000012894,ENSGALG00000008177
GO:0010976	positive regulation of neuron projection development	biological_process	0.088462	1	3	126	136	15035	ENSGALG00000039690,ENSGALG00000042626,ENSGALG00000016905
GO:0048172	regulation of short-term neuronal synaptic plasticity	biological_process	0.088629	1	1	126	12	15035	ENSGALG00000042626
GO:0032402	melanosome transport	biological_process	0.089375	1	1	126	11	15035	ENSGALG00000003899
GO:1990351	transporter complex	cellular_component	0.089466	1	4	126	215	15035	ENSGALG00000041225,ENSGALG00000003005,ENSGALG00000011040,ENSGALG00000003014
GO:0043186	P granule	cellular_component	0.089794	1	1	126	11	15035	ENSGALG00000011565
GO:0045495	pole plasm	cellular_component	0.089794	1	1	126	11	15035	ENSGALG00000011565
GO:0060293	germ plasm	cellular_component	0.089794	1	1	126	11	15035	ENSGALG00000011565
GO:0033017	sarcoplasmic reticulum membrane	cellular_component	0.090029	1	1	126	12	15035	ENSGALG00000008177
GO:0015149	hexose transmembrane transporter activity	molecular_function	0.09005	1	1	126	11	15035	ENSGALG00000000695
GO:0018298	protein-chromophore linkage	biological_process	0.090552	1	1	126	11	15035	ENSGALG00000016699
GO:0043046	DNA methylation involved in gamete generation	biological_process	0.090672	1	1	126	11	15035	ENSGALG00000011565
GO:0015174	basic amino acid transmembrane transporter activity	molecular_function	0.090694	1	1	126	11	15035	ENSGALG00000028871
GO:0015802	basic amino acid transport	biological_process	0.090737	1	1	126	11	15035	ENSGALG00000028871
GO:0034587	piRNA metabolic process	biological_process	0.091109	1	1	126	11	15035	ENSGALG00000011565
GO:0003015	heart process	biological_process	0.091181	1	3	126	134	15035	ENSGALG00000012894,ENSGALG00000008177,ENSGALG00000010820
GO:0072349	modified amino acid transmembrane transporter activity	molecular_function	0.091296	1	1	126	11	15035	ENSGALG00000015055
GO:0010447	response to acidic pH	biological_process	0.0913	1	1	126	11	15035	ENSGALG00000028871
GO:0035933	glucocorticoid secretion	biological_process	0.091323	1	1	126	11	15035	ENSGALG00000007047
GO:0006939	smooth muscle contraction	biological_process	0.092095	1	2	126	62	15035	ENSGALG00000012894,ENSGALG00000003005
GO:0006953	acute-phase response	biological_process	0.092133	1	1	126	11	15035	ENSGALG00000010915
GO:0099565	chemical synaptic transmission, postsynaptic	biological_process	0.092793	1	2	126	65	15035	ENSGALG00000003014,ENSGALG00000003005
GO:0046855	inositol phosphate dephosphorylation	biological_process	0.093147	1	1	126	12	15035	ENSGALG00000003920
GO:0070723	response to cholesterol	biological_process	0.093314	1	1	126	12	15035	ENSGALG00000029836
GO:0048638	regulation of developmental growth	biological_process	0.093363	1	4	126	214	15035	ENSGALG00000004526,ENSGALG00000042626,ENSGALG00000008614,ENSGALG00000007047
GO:0051968	positive regulation of synaptic transmission, glutamatergic	biological_process	0.093473	1	1	126	13	15035	ENSGALG00000004526
GO:0010720	positive regulation of cell development	biological_process	0.094371	1	5	126	301	15035	ENSGALG00000016905,ENSGALG00000042626,ENSGALG00000039690,ENSGALG00000042308,ENSGALG00000004448
GO:0007200	phospholipase C-activating G-protein coupled receptor signaling pathway	biological_process	0.094901	1	2	126	61	15035	ENSGALG00000013604,ENSGALG00000002570
GO:0070493	thrombin-activated receptor signaling pathway	biological_process	0.09499	1	1	126	12	15035	ENSGALG00000002570
GO:0003012	muscle system process	biological_process	0.095205	1	4	126	213	15035	ENSGALG00000012894,ENSGALG00000008177,ENSGALG00000003005,ENSGALG00000010820
GO:0032400	melanosome localization	biological_process	0.095634	1	1	126	12	15035	ENSGALG00000003899
GO:0032401	establishment of melanosome localization	biological_process	0.095634	1	1	126	12	15035	ENSGALG00000003899
GO:0030497	fatty acid elongation	biological_process	0.095813	1	1	126	12	15035	ENSGALG00000012748
GO:0004312	fatty acid synthase activity	molecular_function	0.095904	1	1	126	12	15035	ENSGALG00000012748
GO:0071702	organic substance transport	biological_process	0.095943	1	18	126	1548	15035	ENSGALG00000042626,ENSGALG00000000695,ENSGALG00000010820,ENSGALG00000028871,ENSGALG00000002015,ENSGALG00000009003,ENSGALG00000007047,ENSGALG00000031372,ENSGALG00000030545,ENSGALG00000013604,ENSGALG00000001693,ENSGALG00000003560,ENSGALG00000003899,ENSGALG00000008177,ENSGALG00000009289,ENSGALG00000015055,ENSGALG00000014726,ENSGALG00000004917
GO:1903306	negative regulation of regulated secretory pathway	biological_process	0.09596	1	1	126	12	15035	ENSGALG00000042626
GO:0051349	positive regulation of lyase activity	biological_process	0.096246	1	1	126	12	15035	ENSGALG00000008177
GO:0051904	pigment granule transport	biological_process	0.096252	1	1	126	12	15035	ENSGALG00000003899
GO:0043488	regulation of mRNA stability	biological_process	0.096338	1	2	126	62	15035	ENSGALG00000034831,ENSGALG00000013604
GO:0035250	UDP-galactosyltransferase activity	molecular_function	0.096526	1	1	126	12	15035	ENSGALG00000016128
GO:0009628	response to abiotic stimulus	biological_process	0.09653	1	8	126	562	15035	ENSGALG00000029836,ENSGALG00000008177,ENSGALG00000010915,ENSGALG00000028871,ENSGALG00000016699,ENSGALG00000016067,ENSGALG00000040038,ENSGALG00000040045
GO:0051428	peptide hormone receptor binding	molecular_function	0.096784	1	1	126	12	15035	ENSGALG00000013604
GO:0001558	regulation of cell growth	biological_process	0.096939	1	4	126	214	15035	ENSGALG00000042626,ENSGALG00000008614,ENSGALG00000007047,ENSGALG00000004526
GO:2000178	negative regulation of neural precursor cell proliferation	biological_process	0.097114	1	1	126	12	15035	ENSGALG00000015305
GO:0010181	FMN binding	molecular_function	0.09714	1	1	126	12	15035	ENSGALG00000008177
GO:0031083	BLOC-1 complex	cellular_component	0.097298	1	1	126	12	15035	ENSGALG00000009003
GO:0061387	regulation of extent of cell growth	biological_process	0.097642	1	2	126	68	15035	ENSGALG00000004526,ENSGALG00000008614
GO:0050927	positive regulation of positive chemotaxis	biological_process	0.097658	1	1	126	13	15035	ENSGALG00000016833
GO:0016324	apical plasma membrane	cellular_component	0.098078	1	3	126	135	15035	ENSGALG00000040038,ENSGALG00000042308,ENSGALG00000003899
GO:0007141	male meiosis I	biological_process	0.098223	1	1	126	12	15035	ENSGALG00000011565
GO:0009713	catechol-containing compound biosynthetic process	biological_process	0.098245	1	1	126	12	15035	ENSGALG00000040045
GO:0042423	catecholamine biosynthetic process	biological_process	0.098245	1	1	126	12	15035	ENSGALG00000040045
GO:0051641	cellular localization	biological_process	0.098503	1	20	126	1795	15035	ENSGALG00000041225,ENSGALG00000040038,ENSGALG00000042360,ENSGALG00000042626,ENSGALG00000010820,ENSGALG00000002015,ENSGALG00000009003,ENSGALG00000031372,ENSGALG00000030545,ENSGALG00000012894,ENSGALG00000001693,ENSGALG00000003899,ENSGALG00000003560,ENSGALG00000008177,ENSGALG00000009289,ENSGALG00000028602,ENSGALG00000008614,ENSGALG00000006221,ENSGALG00000004917,ENSGALG00000014726
GO:1901070	guanosine-containing compound biosynthetic process	biological_process	0.098735	1	1	126	12	15035	ENSGALG00000007305
GO:0016881	acid-amino acid ligase activity	molecular_function	0.098791	1	1	126	12	15035	ENSGALG00000008614
GO:0005230	extracellular ligand-gated ion channel activity	molecular_function	0.0989	1	2	126	67	15035	ENSGALG00000003014,ENSGALG00000003005
GO:0016705	oxidoreductase activity, acting on paired donors, with incorporation or reduction of molecular oxygen	molecular_function	0.099026	1	3	126	130	15035	ENSGALG00000008177,ENSGALG00000040045,ENSGALG00000039742
GO:0070863	positive regulation of protein exit from endoplasmic reticulum	biological_process	0.099081	1	1	126	12	15035	ENSGALG00000030545
GO:0035930	corticosteroid hormone secretion	biological_process	0.099343	1	1	126	12	15035	ENSGALG00000007047
GO:0016082	synaptic vesicle priming	biological_process	0.099439	1	1	126	14	15035	ENSGALG00000009003
GO:0043024	ribosomal small subunit binding	molecular_function	0.099495	1	1	126	12	15035	ENSGALG00000007305
GO:0009312	oligosaccharide biosynthetic process	biological_process	0.1002	1	1	126	12	15035	ENSGALG00000016128
GO:0046838	phosphorylated carbohydrate dephosphorylation	biological_process	0.10057	1	1	126	13	15035	ENSGALG00000003920
GO:0071545	inositol phosphate catabolic process	biological_process	0.1009	1	1	126	13	15035	ENSGALG00000003920
GO:0001518	voltage-gated sodium channel complex	cellular_component	0.10113	1	1	126	13	15035	ENSGALG00000011040
GO:0005770	late endosome	cellular_component	0.10113	1	3	126	132	15035	ENSGALG00000002503,ENSGALG00000004642,ENSGALG00000028602
GO:0030141	secretory granule	cellular_component	0.10127	1	3	126	134	15035	ENSGALG00000040045,ENSGALG00000010820,ENSGALG00000042626
GO:0021534	cell proliferation in hindbrain	biological_process	0.10127	1	1	126	13	15035	ENSGALG00000000607
GO:0021924	cell proliferation in external granule layer	biological_process	0.10127	1	1	126	13	15035	ENSGALG00000000607
GO:0021930	cerebellar granule cell precursor proliferation	biological_process	0.10127	1	1	126	13	15035	ENSGALG00000000607
GO:0051875	pigment granule localization	biological_process	0.10246	1	1	126	13	15035	ENSGALG00000003899
GO:0051905	establishment of pigment granule localization	biological_process	0.10246	1	1	126	13	15035	ENSGALG00000003899
GO:0051955	regulation of amino acid transport	biological_process	0.10253	1	1	126	13	15035	ENSGALG00000042626
GO:0045504	dynein heavy chain binding	molecular_function	0.10273	1	1	126	13	15035	ENSGALG00000022206
GO:0007617	mating behavior	biological_process	0.10282	1	1	126	13	15035	ENSGALG00000033432
GO:0036464	cytoplasmic ribonucleoprotein granule	cellular_component	0.10282	1	3	126	133	15035	ENSGALG00000034831,ENSGALG00000038782,ENSGALG00000011565
GO:0042813	Wnt-activated receptor activity	molecular_function	0.10305	1	1	126	13	15035	ENSGALG00000042308
GO:0017075	syntaxin-1 binding	molecular_function	0.10319	1	1	126	14	15035	ENSGALG00000009003
GO:0030100	regulation of endocytosis	biological_process	0.10322	1	3	126	138	15035	ENSGALG00000042626,ENSGALG00000003899,ENSGALG00000002503
GO:0048018	receptor ligand activity	molecular_function	0.10336	1	5	126	290	15035	ENSGALG00000010915,ENSGALG00000036346,ENSGALG00000003034,ENSGALG00000013604,ENSGALG00000007047
GO:1901032	negative regulation of response to reactive oxygen species	biological_process	0.10343	1	1	126	13	15035	ENSGALG00000000607
GO:1903206	negative regulation of hydrogen peroxide-induced cell death	biological_process	0.10343	1	1	126	13	15035	ENSGALG00000000607
GO:2001039	negative regulation of cellular response to drug	biological_process	0.10343	1	1	126	13	15035	ENSGALG00000000607
GO:0051093	negative regulation of developmental process	biological_process	0.10351	1	8	126	578	15035	ENSGALG00000042626,ENSGALG00000009042,ENSGALG00000042308,ENSGALG00000000607,ENSGALG00000007047,ENSGALG00000039690,ENSGALG00000015305,ENSGALG00000004526
GO:0098693	regulation of synaptic vesicle cycle	biological_process	0.10353	1	2	126	72	15035	ENSGALG00000012894,ENSGALG00000042626
GO:2001025	positive regulation of response to drug	biological_process	0.10428	1	1	126	13	15035	ENSGALG00000007047
GO:0021542	dentate gyrus development	biological_process	0.10435	1	1	126	13	15035	ENSGALG00000015305
GO:0006525	arginine metabolic process	biological_process	0.10436	1	1	126	13	15035	ENSGALG00000008177
GO:1990089	response to nerve growth factor	biological_process	0.10454	1	1	126	14	15035	ENSGALG00000039690
GO:1990090	cellular response to nerve growth factor stimulus	biological_process	0.10454	1	1	126	14	15035	ENSGALG00000039690
GO:0050926	regulation of positive chemotaxis	biological_process	0.10496	1	1	126	14	15035	ENSGALG00000016833
GO:0007213	G-protein coupled acetylcholine receptor signaling pathway	biological_process	0.10508	1	1	126	14	15035	ENSGALG00000012894
GO:0015145	monosaccharide transmembrane transporter activity	molecular_function	0.10535	1	1	126	13	15035	ENSGALG00000000695
GO:0051119	sugar transmembrane transporter activity	molecular_function	0.10535	1	1	126	13	15035	ENSGALG00000000695
GO:0034459	ATP-dependent 3'-5' RNA helicase activity	molecular_function	0.10535	1	1	126	13	15035	ENSGALG00000011565
GO:2000831	regulation of steroid hormone secretion	biological_process	0.10537	1	1	126	13	15035	ENSGALG00000007047
GO:0042287	MHC protein binding	molecular_function	0.10551	1	1	126	13	15035	ENSGALG00000044449
GO:0051580	regulation of neurotransmitter uptake	biological_process	0.10584	1	1	126	14	15035	ENSGALG00000008177
GO:0008020	G-protein coupled photoreceptor activity	molecular_function	0.10587	1	1	126	13	15035	ENSGALG00000016699
GO:0045117	azole transport	biological_process	0.10634	1	1	126	13	15035	ENSGALG00000028871
GO:0005244	voltage-gated ion channel activity	molecular_function	0.10653	1	3	126	144	15035	ENSGALG00000011040,ENSGALG00000038543,ENSGALG00000009003
GO:0022832	voltage-gated channel activity	molecular_function	0.10653	1	3	126	144	15035	ENSGALG00000038543,ENSGALG00000009003,ENSGALG00000011040
GO:0051797	regulation of hair follicle development	biological_process	0.10653	1	1	126	13	15035	ENSGALG00000007047
GO:0035066	positive regulation of histone acetylation	biological_process	0.10654	1	1	126	14	15035	ENSGALG00000008177
GO:0072488	ammonium transmembrane transport	biological_process	0.10654	1	1	126	13	15035	ENSGALG00000015055
GO:0035255	ionotropic glutamate receptor binding	molecular_function	0.10676	1	1	126	15	15035	ENSGALG00000041225
GO:0016782	transferase activity, transferring sulfur-containing groups	molecular_function	0.10724	1	2	126	68	15035	ENSGALG00000047475,ENSGALG00000005886
GO:0048268	clathrin coat assembly	biological_process	0.10925	1	1	126	14	15035	ENSGALG00000028602
GO:0043487	regulation of RNA stability	biological_process	0.10933	1	2	126	67	15035	ENSGALG00000013604,ENSGALG00000034831
GO:0030057	desmosome	cellular_component	0.10934	1	1	126	14	15035	ENSGALG00000000299
GO:0050709	negative regulation of protein secretion	biological_process	0.10983	1	2	126	68	15035	ENSGALG00000042626,ENSGALG00000010820
GO:0010738	regulation of protein kinase A signaling	biological_process	0.11015	1	1	126	14	15035	ENSGALG00000027053
GO:1901881	positive regulation of protein depolymerization	biological_process	0.11037	1	1	126	14	15035	ENSGALG00000039690
GO:0007157	heterophilic cell-cell adhesion via plasma membrane cell adhesion molecules	biological_process	0.11052	1	1	126	17	15035	ENSGALG00000036925
GO:0051043	regulation of membrane protein ectodomain proteolysis	biological_process	0.11052	1	1	126	14	15035	ENSGALG00000029836
GO:1900117	regulation of execution phase of apoptosis	biological_process	0.11054	1	1	126	14	15035	ENSGALG00000042308
GO:0042761	very long-chain fatty acid biosynthetic process	biological_process	0.11076	1	1	126	14	15035	ENSGALG00000012748
GO:0010038	response to metal ion	biological_process	0.11128	1	3	126	141	15035	ENSGALG00000029836,ENSGALG00000042626,ENSGALG00000038405
GO:0032502	developmental process	biological_process	0.11134	1	35	126	3508	15035	ENSGALG00000036346,ENSGALG00000010490,ENSGALG00000016296,ENSGALG00000004526,ENSGALG00000009003,ENSGALG00000030372,ENSGALG00000007305,ENSGALG00000007620,ENSGALG00000042308,ENSGALG00000016067,ENSGALG00000016905,ENSGALG00000015305,ENSGALG00000029836,ENSGALG00000008177,ENSGALG00000009289,ENSGALG00000039659,ENSGALG00000002864,ENSGALG00000000607,ENSGALG00000009488,ENSGALG00000009042,ENSGALG00000004448,…
GO:0007026	negative regulation of microtubule depolymerization	biological_process	0.11147	1	1	126	15	15035	ENSGALG00000039690
GO:0003085	negative regulation of systemic arterial blood pressure	biological_process	0.11151	1	1	126	14	15035	ENSGALG00000000607
GO:0006402	mRNA catabolic process	biological_process	0.11158	1	3	126	138	15035	ENSGALG00000013604,ENSGALG00000000299,ENSGALG00000034831
GO:0032892	positive regulation of organic acid transport	biological_process	0.11168	1	1	126	14	15035	ENSGALG00000042626
GO:0004089	carbonate dehydratase activity	molecular_function	0.1118	1	1	126	14	15035	ENSGALG00000039145
GO:0050773	regulation of dendrite development	biological_process	0.11188	1	2	126	75	15035	ENSGALG00000015305,ENSGALG00000003899
GO:0007420	brain development	biological_process	0.11263	1	6	126	409	15035	ENSGALG00000004526,ENSGALG00000015305,ENSGALG00000043662,ENSGALG00000000607,ENSGALG00000042308,ENSGALG00000032415
GO:0036314	response to sterol	biological_process	0.11283	1	1	126	15	15035	ENSGALG00000029836
GO:0034458	3'-5' RNA helicase activity	molecular_function	0.1131	1	1	126	14	15035	ENSGALG00000011565
GO:0010224	response to UV-B	biological_process	0.11315	1	1	126	14	15035	ENSGALG00000016067
GO:0044087	regulation of cellular component biogenesis	biological_process	0.11351	1	8	126	596	15035	ENSGALG00000039690,ENSGALG00000015089,ENSGALG00000027053,ENSGALG00000009488,ENSGALG00000016905,ENSGALG00000010820,ENSGALG00000002864,ENSGALG00000003899
GO:0030742	GTP-dependent protein binding	molecular_function	0.11359	1	1	126	15	15035	ENSGALG00000014726
GO:0009881	photoreceptor activity	molecular_function	0.11379	1	1	126	14	15035	ENSGALG00000016699
GO:0048640	negative regulation of developmental growth	biological_process	0.11383	1	2	126	72	15035	ENSGALG00000007047,ENSGALG00000004526
GO:0006241	CTP biosynthetic process	biological_process	0.11385	1	1	126	14	15035	ENSGALG00000007305
GO:0009209	pyrimidine ribonucleoside triphosphate biosynthetic process	biological_process	0.11385	1	1	126	14	15035	ENSGALG00000007305
GO:0046036	CTP metabolic process	biological_process	0.11385	1	1	126	14	15035	ENSGALG00000007305
GO:0043271	negative regulation of ion transport	biological_process	0.11409	1	2	126	70	15035	ENSGALG00000008177,ENSGALG00000013604
GO:0001508	action potential	biological_process	0.11443	1	2	126	77	15035	ENSGALG00000003005,ENSGALG00000011040
GO:0098877	neurotransmitter receptor transport to plasma membrane	biological_process	0.11511	1	1	126	15	15035	ENSGALG00000009003
GO:0098969	neurotransmitter receptor transport to postsynaptic membrane	biological_process	0.11511	1	1	126	15	15035	ENSGALG00000009003
GO:1903540	establishment of protein localization to postsynaptic membrane	biological_process	0.11511	1	1	126	15	15035	ENSGALG00000009003
GO:0005802	trans-Golgi network	cellular_component	0.11679	1	3	126	144	15035	ENSGALG00000043172,ENSGALG00000009003,ENSGALG00000004642
GO:0010035	response to inorganic substance	biological_process	0.11681	1	4	126	224	15035	ENSGALG00000000607,ENSGALG00000038405,ENSGALG00000042626,ENSGALG00000029836
GO:0035770	ribonucleoprotein granule	cellular_component	0.1169	1	3	126	141	15035	ENSGALG00000011565,ENSGALG00000034831,ENSGALG00000038782
GO:0090075	relaxation of muscle	biological_process	0.11767	1	1	126	15	15035	ENSGALG00000010820
GO:0036342	post-anal tail morphogenesis	biological_process	0.11803	1	1	126	15	15035	ENSGALG00000042308
GO:0008198	ferrous iron binding	molecular_function	0.11828	1	1	126	15	15035	ENSGALG00000032854
GO:0002792	negative regulation of peptide secretion	biological_process	0.11844	1	2	126	71	15035	ENSGALG00000010820,ENSGALG00000042626
GO:0002021	response to dietary excess	biological_process	0.11854	1	1	126	15	15035	ENSGALG00000016296
GO:0002360	T cell lineage commitment	biological_process	0.11892	1	1	126	15	15035	ENSGALG00000010915
GO:0061548	ganglion development	biological_process	0.11897	1	1	126	16	15035	ENSGALG00000042308
GO:0031629	synaptic vesicle fusion to presynaptic active zone membrane	biological_process	0.11993	1	1	126	16	15035	ENSGALG00000009003
GO:0045948	positive regulation of translational initiation	biological_process	0.12073	1	1	126	15	15035	ENSGALG00000034831
GO:0090066	regulation of anatomical structure size	biological_process	0.1213	1	5	126	321	15035	ENSGALG00000013604,ENSGALG00000040045,ENSGALG00000008177,ENSGALG00000008614,ENSGALG00000004526
GO:0009208	pyrimidine ribonucleoside triphosphate metabolic process	biological_process	0.12148	1	1	126	15	15035	ENSGALG00000007305
GO:0005248	voltage-gated sodium channel activity	molecular_function	0.12183	1	1	126	16	15035	ENSGALG00000011040
GO:0097305	response to alcohol	biological_process	0.12207	1	2	126	76	15035	ENSGALG00000029836,ENSGALG00000040045
GO:0002791	regulation of peptide secretion	biological_process	0.1221	1	4	126	228	15035	ENSGALG00000004917,ENSGALG00000003560,ENSGALG00000010820,ENSGALG00000042626
GO:0018230	peptidyl-L-cysteine S-palmitoylation	biological_process	0.12225	1	1	126	15	15035	ENSGALG00000031372
GO:0018231	peptidyl-S-diacylglycerol-L-cysteine biosynthetic process from peptidyl-cysteine	biological_process	0.12225	1	1	126	15	15035	ENSGALG00000031372
GO:0016722	oxidoreductase activity, oxidizing metal ions	molecular_function	0.12236	1	1	126	15	15035	ENSGALG00000024031
GO:0031256	leading edge membrane	cellular_component	0.12241	1	2	126	77	15035	ENSGALG00000032958,ENSGALG00000007305
GO:0030547	receptor inhibitor activity	molecular_function	0.1226	1	1	126	15	15035	ENSGALG00000043582
GO:0042221	response to chemical	biological_process	0.12279	1	25	126	2379	15035	ENSGALG00000010820,ENSGALG00000042626,ENSGALG00000028871,ENSGALG00000016833,ENSGALG00000040045,ENSGALG00000007620,ENSGALG00000042308,ENSGALG00000003014,ENSGALG00000013094,ENSGALG00000002015,ENSGALG00000007047,ENSGALG00000052981,ENSGALG00000039690,ENSGALG00000004448,ENSGALG00000010490,ENSGALG00000003005,ENSGALG00000012894,ENSGALG00000000607,ENSGALG00000003560,ENSGALG00000038405,ENSGALG00000009289,…
GO:0010640	regulation of platelet-derived growth factor receptor signaling pathway	biological_process	0.12327	1	1	126	16	15035	ENSGALG00000016833
GO:0004983	neuropeptide Y receptor activity	molecular_function	0.12329	1	1	126	15	15035	ENSGALG00000021303
GO:0042737	drug catabolic process	biological_process	0.1233	1	2	126	71	15035	ENSGALG00000040045,ENSGALG00000008177
GO:1901099	negative regulation of signal transduction in absence of ligand	biological_process	0.12349	1	1	126	16	15035	ENSGALG00000016296
GO:2001240	negative regulation of extrinsic apoptotic signaling pathway in absence of ligand	biological_process	0.12349	1	1	126	16	15035	ENSGALG00000016296
GO:0099560	synaptic membrane adhesion	biological_process	0.12359	1	1	126	19	15035	ENSGALG00000016905
GO:0045907	positive regulation of vasoconstriction	biological_process	0.12373	1	1	126	15	15035	ENSGALG00000040045
GO:0002052	positive regulation of neuroblast proliferation	biological_process	0.12378	1	1	126	16	15035	ENSGALG00000042308
GO:0048675	axon extension	biological_process	0.12392	1	2	126	79	15035	ENSGALG00000008614,ENSGALG00000004526
GO:0048679	regulation of axon regeneration	biological_process	0.12526	1	1	126	17	15035	ENSGALG00000004526
GO:1903205	regulation of hydrogen peroxide-induced cell death	biological_process	0.12537	1	1	126	16	15035	ENSGALG00000000607
GO:0022603	regulation of anatomical structure morphogenesis	biological_process	0.12616	1	8	126	616	15035	ENSGALG00000004526,ENSGALG00000015305,ENSGALG00000008614,ENSGALG00000007047,ENSGALG00000042308,ENSGALG00000009042,ENSGALG00000042626,ENSGALG00000016905
GO:0045109	intermediate filament organization	biological_process	0.12649	1	1	126	16	15035	ENSGALG00000000299
GO:0016010	dystrophin-associated glycoprotein complex	cellular_component	0.12654	1	1	126	19	15035	ENSGALG00000029917
GO:0090665	glycoprotein complex	cellular_component	0.12654	1	1	126	19	15035	ENSGALG00000029917
GO:0009791	post-embryonic development	biological_process	0.12741	1	2	126	76	15035	ENSGALG00000016067,ENSGALG00000009289
GO:0099500	vesicle fusion to plasma membrane	biological_process	0.1277	1	1	126	17	15035	ENSGALG00000009003
GO:0042755	eating behavior	biological_process	0.12803	1	1	126	16	15035	ENSGALG00000016296
GO:0095500	acetylcholine receptor signaling pathway	biological_process	0.12803	1	1	126	17	15035	ENSGALG00000012894
GO:1903831	signal transduction involved in cellular response to ammonium ion	biological_process	0.12803	1	1	126	17	15035	ENSGALG00000012894
GO:0071804	cellular potassium ion transport	biological_process	0.12827	1	3	126	155	15035	ENSGALG00000007047,ENSGALG00000038543,ENSGALG00000009003
GO:0071805	potassium ion transmembrane transport	biological_process	0.12827	1	3	126	155	15035	ENSGALG00000009003,ENSGALG00000007047,ENSGALG00000038543
GO:0070528	protein kinase C signaling	biological_process	0.12866	1	1	126	16	15035	ENSGALG00000032415
GO:0009065	glutamine family amino acid catabolic process	biological_process	0.12884	1	1	126	16	15035	ENSGALG00000008177
GO:0004550	nucleoside diphosphate kinase activity	molecular_function	0.12886	1	1	126	16	15035	ENSGALG00000007305
GO:0034593	phosphatidylinositol bisphosphate phosphatase activity	molecular_function	0.12916	1	1	126	17	15035	ENSGALG00000003920
GO:2000758	positive regulation of peptidyl-lysine acetylation	biological_process	0.12957	1	1	126	17	15035	ENSGALG00000008177
GO:0045920	negative regulation of exocytosis	biological_process	0.12969	1	1	126	18	15035	ENSGALG00000042626
GO:0042562	hormone binding	molecular_function	0.12976	1	2	126	76	15035	ENSGALG00000003014,ENSGALG00000003005
GO:0050779	RNA destabilization	biological_process	0.13022	1	1	126	17	15035	ENSGALG00000034831
GO:0061157	mRNA destabilization	biological_process	0.13022	1	1	126	17	15035	ENSGALG00000034831
GO:0005249	voltage-gated potassium channel activity	molecular_function	0.13047	1	2	126	78	15035	ENSGALG00000009003,ENSGALG00000038543
GO:2001038	regulation of cellular response to drug	biological_process	0.13096	1	1	126	17	15035	ENSGALG00000000607
GO:0099590	neurotransmitter receptor internalization	biological_process	0.13097	1	1	126	17	15035	ENSGALG00000009003
GO:0006937	regulation of muscle contraction	biological_process	0.1319	1	2	126	80	15035	ENSGALG00000012894,ENSGALG00000003005
GO:1902003	regulation of amyloid-beta formation	biological_process	0.13199	1	1	126	18	15035	ENSGALG00000002864
GO:0043949	regulation of cAMP-mediated signaling	biological_process	0.13228	1	1	126	18	15035	ENSGALG00000008177
GO:0045596	negative regulation of cell differentiation	biological_process	0.1327	1	6	126	421	15035	ENSGALG00000007047,ENSGALG00000042626,ENSGALG00000039690,ENSGALG00000015305,ENSGALG00000000607,ENSGALG00000004526
GO:0043534	blood vessel endothelial cell migration	biological_process	0.13288	1	2	126	77	15035	ENSGALG00000029836,ENSGALG00000015305
GO:0002026	regulation of the force of heart contraction	biological_process	0.13294	1	1	126	17	15035	ENSGALG00000008177
GO:0051094	positive regulation of developmental process	biological_process	0.13308	1	10	126	818	15035	ENSGALG00000039690,ENSGALG00000007047,ENSGALG00000004448,ENSGALG00000015305,ENSGALG00000009488,ENSGALG00000042626,ENSGALG00000016905,ENSGALG00000002864,ENSGALG00000000607,ENSGALG00000042308
GO:0004896	cytokine receptor activity	molecular_function	0.13337	1	2	126	75	15035	ENSGALG00000016296,ENSGALG00000044449
GO:0050796	regulation of insulin secretion	biological_process	0.13342	1	2	126	78	15035	ENSGALG00000004917,ENSGALG00000010820
GO:0097485	neuron projection guidance	biological_process	0.13374	1	3	126	165	15035	ENSGALG00000010490,ENSGALG00000042308,ENSGALG00000007620
GO:0034237	protein kinase A regulatory subunit binding	molecular_function	0.13375	1	1	126	18	15035	ENSGALG00000027053
GO:0019228	neuronal action potential	biological_process	0.13391	1	1	126	19	15035	ENSGALG00000011040
GO:0021801	cerebral cortex radial glia guided migration	biological_process	0.13428	1	1	126	19	15035	ENSGALG00000015305
GO:0022030	telencephalon glial cell migration	biological_process	0.13428	1	1	126	19	15035	ENSGALG00000015305
GO:0060074	synapse maturation	biological_process	0.13438	1	1	126	19	15035	ENSGALG00000032415
GO:0042311	vasodilation	biological_process	0.13538	1	1	126	17	15035	ENSGALG00000008177
GO:1905144	response to acetylcholine	biological_process	0.13542	1	1	126	18	15035	ENSGALG00000012894
GO:1905145	cellular response to acetylcholine	biological_process	0.13542	1	1	126	18	15035	ENSGALG00000012894
GO:0009435	NAD biosynthetic process	biological_process	0.13575	1	1	126	17	15035	ENSGALG00000004642
GO:0010977	negative regulation of neuron projection development	biological_process	0.13576	1	2	126	82	15035	ENSGALG00000004526,ENSGALG00000039690
GO:0031082	BLOC complex	cellular_component	0.1358	1	1	126	17	15035	ENSGALG00000009003
GO:0072337	modified amino acid transport	biological_process	0.1364	1	1	126	17	15035	ENSGALG00000015055
GO:0015101	organic cation transmembrane transporter activity	molecular_function	0.13674	1	1	126	17	15035	ENSGALG00000015055
GO:0007218	neuropeptide signaling pathway	biological_process	0.13696	1	2	126	75	15035	ENSGALG00000021303,ENSGALG00000007047
GO:0033267	axon part	cellular_component	0.13699	1	3	126	158	15035	ENSGALG00000009289,ENSGALG00000039690,ENSGALG00000001693
GO:0009148	pyrimidine nucleoside triphosphate biosynthetic process	biological_process	0.13706	1	1	126	17	15035	ENSGALG00000007305
GO:0019835	cytolysis	biological_process	0.13718	1	1	126	17	15035	ENSGALG00000029836
GO:1900181	negative regulation of protein localization to nucleus	biological_process	0.13724	1	1	126	18	15035	ENSGALG00000042360
GO:0042738	exogenous drug catabolic process	biological_process	0.13837	1	1	126	17	15035	ENSGALG00000008177
GO:0005216	ion channel activity	molecular_function	0.13851	1	5	126	339	15035	ENSGALG00000011040,ENSGALG00000003014,ENSGALG00000009003,ENSGALG00000003005,ENSGALG00000038543
GO:0030810	positive regulation of nucleotide biosynthetic process	biological_process	0.13862	1	1	126	18	15035	ENSGALG00000008177
GO:1900373	positive regulation of purine nucleotide biosynthetic process	biological_process	0.13862	1	1	126	18	15035	ENSGALG00000008177
GO:0097484	dendrite extension	biological_process	0.13902	1	1	126	20	15035	ENSGALG00000042626
GO:0002040	sprouting angiogenesis	biological_process	0.13903	1	2	126	80	15035	ENSGALG00000029836,ENSGALG00000015305
GO:0046174	polyol catabolic process	biological_process	0.1395	1	1	126	18	15035	ENSGALG00000003920
GO:0034706	sodium channel complex	cellular_component	0.13963	1	1	126	19	15035	ENSGALG00000011040
GO:2001024	negative regulation of response to drug	biological_process	0.13989	1	1	126	18	15035	ENSGALG00000000607
GO:0032386	regulation of intracellular transport	biological_process	0.14017	1	4	126	242	15035	ENSGALG00000042626,ENSGALG00000040038,ENSGALG00000012894,ENSGALG00000030545
GO:0070570	regulation of neuron projection regeneration	biological_process	0.14021	1	1	126	19	15035	ENSGALG00000004526
GO:1905606	regulation of presynapse assembly	biological_process	0.14057	1	1	126	21	15035	ENSGALG00000016905
GO:0036474	cell death in response to hydrogen peroxide	biological_process	0.14066	1	1	126	18	15035	ENSGALG00000000607
GO:0031114	regulation of microtubule depolymerization	biological_process	0.14079	1	1	126	19	15035	ENSGALG00000039690
GO:1901381	positive regulation of potassium ion transmembrane transport	biological_process	0.14124	1	1	126	19	15035	ENSGALG00000007047
GO:0019932	second-messenger-mediated signaling	biological_process	0.14157	1	4	126	247	15035	ENSGALG00000007047,ENSGALG00000010820,ENSGALG00000013604,ENSGALG00000008177
GO:0072089	stem cell proliferation	biological_process	0.14193	1	2	126	81	15035	ENSGALG00000042308,ENSGALG00000015305
GO:0030001	metal ion transport	biological_process	0.14209	1	7	126	534	15035	ENSGALG00000038405,ENSGALG00000011040,ENSGALG00000007047,ENSGALG00000038543,ENSGALG00000013604,ENSGALG00000008177,ENSGALG00000009003
GO:0035929	steroid hormone secretion	biological_process	0.14308	1	1	126	18	15035	ENSGALG00000007047
GO:0042634	regulation of hair cycle	biological_process	0.14386	1	1	126	18	15035	ENSGALG00000007047
GO:0001963	synaptic transmission, dopaminergic	biological_process	0.14408	1	1	126	19	15035	ENSGALG00000003560
GO:0031112	positive regulation of microtubule polymerization or depolymerization	biological_process	0.14432	1	1	126	19	15035	ENSGALG00000039690
GO:0021952	central nervous system projection neuron axonogenesis	biological_process	0.14433	1	1	126	21	15035	ENSGALG00000015305
GO:0001942	hair follicle development	biological_process	0.14439	1	1	126	19	15035	ENSGALG00000007047
GO:0022404	molting cycle process	biological_process	0.14439	1	1	126	19	15035	ENSGALG00000007047
GO:0022405	hair cycle process	biological_process	0.14439	1	1	126	19	15035	ENSGALG00000007047
GO:0009220	pyrimidine ribonucleotide biosynthetic process	biological_process	0.14465	1	1	126	18	15035	ENSGALG00000007305
GO:0046132	pyrimidine ribonucleoside biosynthetic process	biological_process	0.14465	1	1	126	18	15035	ENSGALG00000007305
GO:0046134	pyrimidine nucleoside biosynthetic process	biological_process	0.14465	1	1	126	18	15035	ENSGALG00000007305
GO:0060076	excitatory synapse	cellular_component	0.14546	1	1	126	21	15035	ENSGALG00000036925
GO:0035690	cellular response to drug	biological_process	0.14685	1	3	126	162	15035	ENSGALG00000012894,ENSGALG00000029836,ENSGALG00000000607
GO:0006401	RNA catabolic process	biological_process	0.14704	1	3	126	157	15035	ENSGALG00000000299,ENSGALG00000034831,ENSGALG00000013604
GO:0031012	extracellular matrix	cellular_component	0.14741	1	4	126	252	15035	ENSGALG00000002864,ENSGALG00000004526,ENSGALG00000029836,ENSGALG00000009488
GO:0012505	endomembrane system	cellular_component	0.14852	1	23	126	2206	15035	ENSGALG00000002503,ENSGALG00000043172,ENSGALG00000014726,ENSGALG00000012748,ENSGALG00000009289,ENSGALG00000008177,ENSGALG00000028602,ENSGALG00000003899,ENSGALG00000026991,ENSGALG00000001693,ENSGALG00000014967,ENSGALG00000004642,ENSGALG00000032958,ENSGALG00000004448,ENSGALG00000030545,ENSGALG00000016128,ENSGALG00000039151,ENSGALG00000009003,ENSGALG00000032415,ENSGALG00000040045,ENSGALG00000040038,…
GO:0035640	exploration behavior	biological_process	0.14856	1	1	126	20	15035	ENSGALG00000004526
GO:0099094	ligand-gated cation channel activity	molecular_function	0.14867	1	2	126	84	15035	ENSGALG00000003014,ENSGALG00000003005
GO:0042391	regulation of membrane potential	biological_process	0.14926	1	4	126	262	15035	ENSGALG00000011040,ENSGALG00000003014,ENSGALG00000003005,ENSGALG00000038543
GO:0060322	head development	biological_process	0.14926	1	6	126	443	15035	ENSGALG00000042308,ENSGALG00000043662,ENSGALG00000000607,ENSGALG00000015305,ENSGALG00000004526,ENSGALG00000032415
GO:0098743	cell aggregation	biological_process	0.14934	1	1	126	20	15035	ENSGALG00000030372
GO:0030315	T-tubule	cellular_component	0.14935	1	1	126	21	15035	ENSGALG00000008177
GO:2000765	regulation of cytoplasmic translation	biological_process	0.14963	1	1	126	20	15035	ENSGALG00000034831
GO:0006636	unsaturated fatty acid biosynthetic process	biological_process	0.14978	1	1	126	19	15035	ENSGALG00000012748
GO:0099632	protein transport within plasma membrane	biological_process	0.1518	1	1	126	20	15035	ENSGALG00000009003
GO:0099637	neurotransmitter receptor transport	biological_process	0.1518	1	1	126	20	15035	ENSGALG00000009003
GO:0022838	substrate-specific channel activity	molecular_function	0.15188	1	5	126	349	15035	ENSGALG00000011040,ENSGALG00000003014,ENSGALG00000009003,ENSGALG00000038543,ENSGALG00000003005
GO:0015662	ATPase activity, coupled to transmembrane movement of ions, phosphorylative mechanism	molecular_function	0.15331	1	1	126	20	15035	ENSGALG00000002207
GO:1902991	regulation of amyloid precursor protein catabolic process	biological_process	0.15394	1	1	126	21	15035	ENSGALG00000002864
GO:0006936	muscle contraction	biological_process	0.15409	1	3	126	168	15035	ENSGALG00000003005,ENSGALG00000008177,ENSGALG00000012894
GO:0043268	positive regulation of potassium ion transport	biological_process	0.15414	1	1	126	21	15035	ENSGALG00000007047
GO:0001974	blood vessel remodeling	biological_process	0.15422	1	1	126	21	15035	ENSGALG00000040045
GO:0031111	negative regulation of microtubule polymerization or depolymerization	biological_process	0.15423	1	1	126	21	15035	ENSGALG00000039690
GO:0051606	detection of stimulus	biological_process	0.15435	1	3	126	162	15035	ENSGALG00000052981,ENSGALG00000016699,ENSGALG00000038405
GO:0003777	microtubule motor activity	molecular_function	0.15447	1	2	126	85	15035	ENSGALG00000006221,ENSGALG00000022206
GO:0099174	regulation of presynapse organization	biological_process	0.15498	1	1	126	23	15035	ENSGALG00000016905
GO:0045879	negative regulation of smoothened signaling pathway	biological_process	0.15539	1	1	126	21	15035	ENSGALG00000000607
GO:0061082	myeloid leukocyte cytokine production	biological_process	0.15552	1	1	126	20	15035	ENSGALG00000010820
GO:0050878	regulation of body fluid levels	biological_process	0.15566	1	3	126	163	15035	ENSGALG00000007305,ENSGALG00000016833,ENSGALG00000002570
GO:0043303	mast cell degranulation	biological_process	0.15569	1	1	126	20	15035	ENSGALG00000010820
GO:0043687	post-translational protein modification	biological_process	0.15579	1	1	126	20	15035	ENSGALG00000008614
GO:0045745	positive regulation of G-protein coupled receptor protein signaling pathway	biological_process	0.15585	1	1	126	20	15035	ENSGALG00000008177
GO:0080025	phosphatidylinositol-3,5-bisphosphate binding	molecular_function	0.1561	1	1	126	21	15035	ENSGALG00000043172
GO:0060078	regulation of postsynaptic membrane potential	biological_process	0.15614	1	2	126	91	15035	ENSGALG00000003005,ENSGALG00000003014
GO:0036442	proton-exporting ATPase activity	molecular_function	0.15645	1	1	126	20	15035	ENSGALG00000002207
GO:1902692	regulation of neuroblast proliferation	biological_process	0.15725	1	1	126	21	15035	ENSGALG00000042308
GO:0006865	amino acid transport	biological_process	0.15755	1	2	126	85	15035	ENSGALG00000042626,ENSGALG00000028871
GO:0052866	phosphatidylinositol phosphate phosphatase activity	molecular_function	0.15772	1	1	126	21	15035	ENSGALG00000003920
GO:0034250	positive regulation of cellular amide metabolic process	biological_process	0.15892	1	2	126	85	15035	ENSGALG00000034831,ENSGALG00000002864
GO:0021895	cerebral cortex neuron differentiation	biological_process	0.15908	1	1	126	20	15035	ENSGALG00000015305
GO:0016709	oxidoreductase activity, acting on paired donors, with incorporation or reduction of molecular oxygen, NAD(P)H as one donor, and incorporation of one atom of oxygen	molecular_function	0.15925	1	1	126	20	15035	ENSGALG00000008177
GO:0001556	oocyte maturation	biological_process	0.15932	1	1	126	21	15035	ENSGALG00000034831
GO:0009218	pyrimidine ribonucleotide metabolic process	biological_process	0.15945	1	1	126	20	15035	ENSGALG00000007305
GO:0031279	regulation of cyclase activity	biological_process	0.16026	1	1	126	21	15035	ENSGALG00000008177
GO:0051051	negative regulation of transport	biological_process	0.16066	1	4	126	253	15035	ENSGALG00000008177,ENSGALG00000013604,ENSGALG00000010820,ENSGALG00000042626
GO:0009566	fertilization	biological_process	0.16078	1	2	126	86	15035	ENSGALG00000011565,ENSGALG00000015055
GO:0034205	amyloid-beta formation	biological_process	0.1611	1	1	126	22	15035	ENSGALG00000002864
GO:0045992	negative regulation of embryonic development	biological_process	0.16189	1	1	126	21	15035	ENSGALG00000042308
GO:0031492	nucleosomal DNA binding	molecular_function	0.16191	1	1	126	20	15035	ENSGALG00000016067
GO:0002448	mast cell mediated immunity	biological_process	0.1625	1	1	126	21	15035	ENSGALG00000010820
GO:0042451	purine nucleoside biosynthetic process	biological_process	0.16263	1	1	126	21	15035	ENSGALG00000007305
GO:0046129	purine ribonucleoside biosynthetic process	biological_process	0.16263	1	1	126	21	15035	ENSGALG00000007305
GO:0002279	mast cell activation involved in immune response	biological_process	0.16271	1	1	126	21	15035	ENSGALG00000010820
GO:0035254	glutamate receptor binding	molecular_function	0.16299	1	1	126	23	15035	ENSGALG00000041225
GO:0031333	negative regulation of protein complex assembly	biological_process	0.16309	1	2	126	88	15035	ENSGALG00000027053,ENSGALG00000039690
GO:0015175	neutral amino acid transmembrane transporter activity	molecular_function	0.16353	1	1	126	21	15035	ENSGALG00000028871
GO:0021700	developmental maturation	biological_process	0.16362	1	3	126	170	15035	ENSGALG00000032415,ENSGALG00000007047,ENSGALG00000034831
GO:0021680	cerebellar Purkinje cell layer development	biological_process	0.16366	1	1	126	22	15035	ENSGALG00000032415
GO:0086010	membrane depolarization during action potential	biological_process	0.16483	1	1	126	24	15035	ENSGALG00000011040
GO:0004004	ATP-dependent RNA helicase activity	molecular_function	0.16507	1	1	126	21	15035	ENSGALG00000011565
GO:0098773	skin epidermis development	biological_process	0.16546	1	1	126	22	15035	ENSGALG00000007047
GO:0070861	regulation of protein exit from endoplasmic reticulum	biological_process	0.16568	1	1	126	21	15035	ENSGALG00000030545
GO:0071855	neuropeptide receptor binding	molecular_function	0.16571	1	1	126	21	15035	ENSGALG00000007047
GO:1903311	regulation of mRNA metabolic process	biological_process	0.16628	1	3	126	167	15035	ENSGALG00000034831,ENSGALG00000000299,ENSGALG00000013604
GO:0002183	cytoplasmic translational initiation	biological_process	0.1664	1	1	126	21	15035	ENSGALG00000034831
GO:0043368	positive T cell selection	biological_process	0.16663	1	1	126	22	15035	ENSGALG00000010915
GO:0031103	axon regeneration	biological_process	0.16761	1	1	126	23	15035	ENSGALG00000004526
GO:0032890	regulation of organic acid transport	biological_process	0.16825	1	1	126	22	15035	ENSGALG00000042626
GO:2001239	regulation of extrinsic apoptotic signaling pathway in absence of ligand	biological_process	0.16957	1	1	126	23	15035	ENSGALG00000016296
GO:0048609	multicellular organismal reproductive process	biological_process	0.16976	1	5	126	353	15035	ENSGALG00000034831,ENSGALG00000033432,ENSGALG00000011565,ENSGALG00000040045,ENSGALG00000013604
GO:0006486	protein glycosylation	biological_process	0.17019	1	3	126	171	15035	ENSGALG00000016128,ENSGALG00000039151,ENSGALG00000026991
GO:0043413	macromolecule glycosylation	biological_process	0.17019	1	3	126	171	15035	ENSGALG00000039151,ENSGALG00000016128,ENSGALG00000026991
GO:0043243	positive regulation of protein complex disassembly	biological_process	0.17034	1	1	126	22	15035	ENSGALG00000039690
GO:0006935	chemotaxis	biological_process	0.17035	1	5	126	364	15035	ENSGALG00000016833,ENSGALG00000010820,ENSGALG00000010490,ENSGALG00000007620,ENSGALG00000042308
GO:0046676	negative regulation of insulin secretion	biological_process	0.17184	1	1	126	23	15035	ENSGALG00000010820
GO:0042417	dopamine metabolic process	biological_process	0.17185	1	1	126	23	15035	ENSGALG00000040045
GO:0007602	phototransduction	biological_process	0.17202	1	1	126	22	15035	ENSGALG00000016699
GO:0008574	ATP-dependent microtubule motor activity, plus-end-directed	molecular_function	0.17217	1	1	126	23	15035	ENSGALG00000006221
GO:0008186	RNA-dependent ATPase activity	molecular_function	0.17221	1	1	126	22	15035	ENSGALG00000011565
GO:0003724	RNA helicase activity	molecular_function	0.1724	1	1	126	22	15035	ENSGALG00000011565
GO:0071248	cellular response to metal ion	biological_process	0.1725	1	2	126	90	15035	ENSGALG00000029836,ENSGALG00000042626
GO:0046856	phosphatidylinositol dephosphorylation	biological_process	0.17259	1	1	126	23	15035	ENSGALG00000003920
GO:0032504	multicellular organism reproduction	biological_process	0.1726	1	5	126	355	15035	ENSGALG00000011565,ENSGALG00000034831,ENSGALG00000033432,ENSGALG00000013604,ENSGALG00000040045
GO:0015695	organic cation transport	biological_process	0.17289	1	1	126	22	15035	ENSGALG00000015055
GO:0042330	taxis	biological_process	0.17312	1	5	126	366	15035	ENSGALG00000010490,ENSGALG00000007620,ENSGALG00000042308,ENSGALG00000016833,ENSGALG00000010820
GO:0071214	cellular response to abiotic stimulus	biological_process	0.17313	1	3	126	170	15035	ENSGALG00000028871,ENSGALG00000029836,ENSGALG00000016699
GO:0104004	cellular response to environmental stimulus	biological_process	0.17313	1	3	126	170	15035	ENSGALG00000016699,ENSGALG00000029836,ENSGALG00000028871
GO:1901985	positive regulation of protein acetylation	biological_process	0.1732	1	1	126	23	15035	ENSGALG00000008177
GO:2001259	positive regulation of cation channel activity	biological_process	0.17352	1	1	126	24	15035	ENSGALG00000007047
GO:0015267	channel activity	molecular_function	0.17378	1	5	126	365	15035	ENSGALG00000009003,ENSGALG00000003005,ENSGALG00000038543,ENSGALG00000011040,ENSGALG00000003014
GO:0022803	passive transmembrane transporter activity	molecular_function	0.17378	1	5	126	365	15035	ENSGALG00000009003,ENSGALG00000038543,ENSGALG00000003005,ENSGALG00000011040,ENSGALG00000003014
GO:0051896	regulation of protein kinase B signaling	biological_process	0.17407	1	2	126	92	15035	ENSGALG00000016296,ENSGALG00000016833
GO:0016049	cell growth	biological_process	0.17408	1	4	126	268	15035	ENSGALG00000004526,ENSGALG00000008614,ENSGALG00000007047,ENSGALG00000042626
GO:0021799	cerebral cortex radially oriented cell migration	biological_process	0.17526	1	1	126	25	15035	ENSGALG00000015305
GO:0032580	Golgi cisterna membrane	cellular_component	0.17529	1	1	126	23	15035	ENSGALG00000028602
GO:0046039	GTP metabolic process	biological_process	0.17592	1	1	126	23	15035	ENSGALG00000007305
GO:0000038	very long-chain fatty acid metabolic process	biological_process	0.1763	1	1	126	23	15035	ENSGALG00000012748
GO:0046907	intracellular transport	biological_process	0.1763	1	12	126	1063	15035	ENSGALG00000042626,ENSGALG00000010820,ENSGALG00000012894,ENSGALG00000040038,ENSGALG00000003899,ENSGALG00000006221,ENSGALG00000028602,ENSGALG00000009003,ENSGALG00000030545,ENSGALG00000004917,ENSGALG00000014726,ENSGALG00000031372
GO:0009410	response to xenobiotic stimulus	biological_process	0.17687	1	2	126	92	15035	ENSGALG00000009289,ENSGALG00000040045
GO:0006904	vesicle docking involved in exocytosis	biological_process	0.17708	1	1	126	25	15035	ENSGALG00000014726
GO:0008347	glial cell migration	biological_process	0.17709	1	1	126	25	15035	ENSGALG00000015305
GO:0048662	negative regulation of smooth muscle cell proliferation	biological_process	0.17732	1	1	126	23	15035	ENSGALG00000013604
GO:0007589	body fluid secretion	biological_process	0.1776	1	1	126	24	15035	ENSGALG00000007305
GO:0048771	tissue remodeling	biological_process	0.17772	1	2	126	92	15035	ENSGALG00000040045,ENSGALG00000032854
GO:0051128	regulation of cellular component organization	biological_process	0.17787	1	16	126	1523	15035	ENSGALG00000042626,ENSGALG00000016905,ENSGALG00000004526,ENSGALG00000027053,ENSGALG00000039690,ENSGALG00000009003,ENSGALG00000015089,ENSGALG00000007047,ENSGALG00000002864,ENSGALG00000003899,ENSGALG00000009488,ENSGALG00000002503,ENSGALG00000004917,ENSGALG00000015305,ENSGALG00000008177,ENSGALG00000008614
GO:0045471	response to ethanol	biological_process	0.178	1	1	126	25	15035	ENSGALG00000040045
GO:0097009	energy homeostasis	biological_process	0.17802	1	1	126	23	15035	ENSGALG00000030545
GO:0033176	proton-transporting V-type ATPase complex	cellular_component	0.17832	1	1	126	23	15035	ENSGALG00000002207
GO:0045684	positive regulation of epidermis development	biological_process	0.17852	1	1	126	23	15035	ENSGALG00000007047
GO:0001662	behavioral fear response	biological_process	0.1787	1	1	126	24	15035	ENSGALG00000015305
GO:0040008	regulation of growth	biological_process	0.17903	1	5	126	365	15035	ENSGALG00000004526,ENSGALG00000007047,ENSGALG00000008614,ENSGALG00000015089,ENSGALG00000042626
GO:0031345	negative regulation of cell projection organization	biological_process	0.17929	1	2	126	97	15035	ENSGALG00000039690,ENSGALG00000004526
GO:0008378	galactosyltransferase activity	molecular_function	0.1799	1	1	126	23	15035	ENSGALG00000016128
GO:0042303	molting cycle	biological_process	0.18015	1	1	126	24	15035	ENSGALG00000007047
GO:0042633	hair cycle	biological_process	0.18015	1	1	126	24	15035	ENSGALG00000007047
GO:0016328	lateral plasma membrane	cellular_component	0.18078	1	1	126	25	15035	ENSGALG00000042308
GO:0007212	dopamine receptor signaling pathway	biological_process	0.18081	1	1	126	24	15035	ENSGALG00000028602
GO:0000902	cell morphogenesis	biological_process	0.18083	1	8	126	687	15035	ENSGALG00000016905,ENSGALG00000042626,ENSGALG00000007620,ENSGALG00000042308,ENSGALG00000008614,ENSGALG00000015305,ENSGALG00000004526,ENSGALG00000010490
GO:0009593	detection of chemical stimulus	biological_process	0.18115	1	2	126	91	15035	ENSGALG00000038405,ENSGALG00000052981
GO:0032880	regulation of protein localization	biological_process	0.18224	1	7	126	558	15035	ENSGALG00000030545,ENSGALG00000004917,ENSGALG00000042360,ENSGALG00000010820,ENSGALG00000042626,ENSGALG00000013604,ENSGALG00000009003
GO:0042886	amide transport	biological_process	0.18267	1	12	126	1067	15035	ENSGALG00000009003,ENSGALG00000031372,ENSGALG00000030545,ENSGALG00000004917,ENSGALG00000014726,ENSGALG00000013604,ENSGALG00000010820,ENSGALG00000042626,ENSGALG00000028871,ENSGALG00000002015,ENSGALG00000003899,ENSGALG00000003560
GO:0051716	cellular response to stimulus	biological_process	0.18291	1	43	126	4577	15035	ENSGALG00000003920,ENSGALG00000008177,ENSGALG00000029836,ENSGALG00000002570,ENSGALG00000053200,ENSGALG00000015305,ENSGALG00000012321,ENSGALG00000043582,ENSGALG00000000607,ENSGALG00000003034,ENSGALG00000004526,ENSGALG00000016296,ENSGALG00000036346,ENSGALG00000016833,ENSGALG00000016699,ENSGALG00000016067,ENSGALG00000042308,ENSGALG00000028602,ENSGALG00000044449,ENSGALG00000039145,ENSGALG00000014726,…
GO:0045981	positive regulation of nucleotide metabolic process	biological_process	0.18295	1	1	126	24	15035	ENSGALG00000008177
GO:1900544	positive regulation of purine nucleotide metabolic process	biological_process	0.18295	1	1	126	24	15035	ENSGALG00000008177
GO:0051339	regulation of lyase activity	biological_process	0.18349	1	1	126	24	15035	ENSGALG00000008177
GO:0099056	integral component of presynaptic membrane	cellular_component	0.18375	1	1	126	27	15035	ENSGALG00000036925
GO:2000272	negative regulation of signaling receptor activity	biological_process	0.18434	1	1	126	24	15035	ENSGALG00000043582
GO:0004993	G-protein coupled serotonin receptor activity	molecular_function	0.18444	1	1	126	24	15035	ENSGALG00000012894
GO:0098664	G-protein coupled serotonin receptor signaling pathway	biological_process	0.18444	1	1	126	24	15035	ENSGALG00000012894
GO:0099589	serotonin receptor activity	molecular_function	0.18444	1	1	126	24	15035	ENSGALG00000012894
GO:0005868	cytoplasmic dynein complex	cellular_component	0.18452	1	1	126	24	15035	ENSGALG00000022206
GO:0070566	adenylyltransferase activity	molecular_function	0.18461	1	1	126	24	15035	ENSGALG00000004642
GO:0035025	positive regulation of Rho protein signal transduction	biological_process	0.18473	1	1	126	24	15035	ENSGALG00000002570
GO:0070085	glycosylation	biological_process	0.18517	1	3	126	178	15035	ENSGALG00000016128,ENSGALG00000039151,ENSGALG00000026991
GO:0002209	behavioral defense response	biological_process	0.18521	1	1	126	25	15035	ENSGALG00000015305
GO:0019706	protein-cysteine S-palmitoyltransferase activity	molecular_function	0.18573	1	1	126	24	15035	ENSGALG00000031372
GO:0019707	protein-cysteine S-acyltransferase activity	molecular_function	0.18573	1	1	126	24	15035	ENSGALG00000031372
GO:0001530	lipopolysaccharide binding	molecular_function	0.18586	1	1	126	24	15035	ENSGALG00000002503
GO:1903531	negative regulation of secretion by cell	biological_process	0.18653	1	2	126	95	15035	ENSGALG00000042626,ENSGALG00000010820
GO:2000241	regulation of reproductive process	biological_process	0.18663	1	2	126	95	15035	ENSGALG00000034831,ENSGALG00000013604
GO:0000904	cell morphogenesis involved in differentiation	biological_process	0.18668	1	6	126	485	15035	ENSGALG00000016905,ENSGALG00000008614,ENSGALG00000042308,ENSGALG00000007620,ENSGALG00000015305,ENSGALG00000004526
GO:1903793	positive regulation of anion transport	biological_process	0.18672	1	1	126	25	15035	ENSGALG00000042626
GO:0032040	small-subunit processome	cellular_component	0.18679	1	1	126	24	15035	ENSGALG00000001502
GO:2001236	regulation of extrinsic apoptotic signaling pathway	biological_process	0.18698	1	2	126	96	15035	ENSGALG00000040045,ENSGALG00000016296
GO:0090087	regulation of peptide transport	biological_process	0.18736	1	5	126	363	15035	ENSGALG00000010820,ENSGALG00000042626,ENSGALG00000030545,ENSGALG00000004917,ENSGALG00000003560
GO:0016529	sarcoplasmic reticulum	cellular_component	0.18737	1	1	126	27	15035	ENSGALG00000008177
GO:0009416	response to light stimulus	biological_process	0.18765	1	3	126	178	15035	ENSGALG00000016067,ENSGALG00000016699,ENSGALG00000040045
GO:0009605	response to external stimulus	biological_process	0.18788	1	13	126	1199	15035	ENSGALG00000010820,ENSGALG00000028871,ENSGALG00000016833,ENSGALG00000012894,ENSGALG00000016699,ENSGALG00000042308,ENSGALG00000007620,ENSGALG00000034934,ENSGALG00000008177,ENSGALG00000016128,ENSGALG00000004526,ENSGALG00000016296,ENSGALG00000010490
GO:1901031	regulation of response to reactive oxygen species	biological_process	0.18886	1	1	126	25	15035	ENSGALG00000000607
GO:0015800	acidic amino acid transport	biological_process	0.18941	1	1	126	26	15035	ENSGALG00000042626
GO:0046164	alcohol catabolic process	biological_process	0.18989	1	1	126	25	15035	ENSGALG00000003920
GO:0050900	leukocyte migration	biological_process	0.19049	1	3	126	180	15035	ENSGALG00000010820,ENSGALG00000040045,ENSGALG00000016833
GO:0070201	regulation of establishment of protein localization	biological_process	0.19093	1	5	126	365	15035	ENSGALG00000010820,ENSGALG00000042626,ENSGALG00000009003,ENSGALG00000030545,ENSGALG00000004917
GO:0021772	olfactory bulb development	biological_process	0.19133	1	1	126	27	15035	ENSGALG00000015305
GO:0007210	serotonin receptor signaling pathway	biological_process	0.19169	1	1	126	25	15035	ENSGALG00000012894
GO:0098791	Golgi subcompartment	cellular_component	0.19184	1	5	126	368	15035	ENSGALG00000043172,ENSGALG00000016128,ENSGALG00000004642,ENSGALG00000028602,ENSGALG00000009003
GO:0015804	neutral amino acid transport	biological_process	0.19211	1	1	126	25	15035	ENSGALG00000028871
GO:0015144	carbohydrate transmembrane transporter activity	molecular_function	0.19272	1	1	126	25	15035	ENSGALG00000000695
GO:0009266	response to temperature stimulus	biological_process	0.19301	1	2	126	96	15035	ENSGALG00000010915,ENSGALG00000008177
GO:0090278	negative regulation of peptide hormone secretion	biological_process	0.19321	1	1	126	26	15035	ENSGALG00000010820
GO:0032594	protein transport within lipid bilayer	biological_process	0.19338	1	1	126	26	15035	ENSGALG00000009003
GO:1903539	protein localization to postsynaptic membrane	biological_process	0.19348	1	1	126	27	15035	ENSGALG00000009003
GO:0051668	localization within membrane	biological_process	0.19352	1	2	126	103	15035	ENSGALG00000041225,ENSGALG00000009003
GO:0045177	apical part of cell	cellular_component	0.19364	1	3	126	186	15035	ENSGALG00000003899,ENSGALG00000042308,ENSGALG00000040038
GO:0030902	hindbrain development	biological_process	0.19376	1	2	126	98	15035	ENSGALG00000032415,ENSGALG00000000607
GO:0046131	pyrimidine ribonucleoside metabolic process	biological_process	0.1947	1	1	126	25	15035	ENSGALG00000007305
GO:0009311	oligosaccharide metabolic process	biological_process	0.1949	1	1	126	25	15035	ENSGALG00000016128
GO:0006809	nitric oxide biosynthetic process	biological_process	0.19497	1	1	126	26	15035	ENSGALG00000008177
GO:0098655	cation transmembrane transport	biological_process	0.19547	1	7	126	581	15035	ENSGALG00000002207,ENSGALG00000011040,ENSGALG00000028871,ENSGALG00000038543,ENSGALG00000007047,ENSGALG00000009003,ENSGALG00000015055
GO:0009409	response to cold	biological_process	0.19568	1	1	126	26	15035	ENSGALG00000010915
GO:0035176	social behavior	biological_process	0.19605	1	1	126	28	15035	ENSGALG00000015305
GO:0051703	intraspecies interaction between organisms	biological_process	0.19605	1	1	126	28	15035	ENSGALG00000015305
GO:0008092	cytoskeletal protein binding	molecular_function	0.19608	1	8	126	689	15035	ENSGALG00000011172,ENSGALG00000003560,ENSGALG00000005763,ENSGALG00000039690,ENSGALG00000027323,ENSGALG00000006221,ENSGALG00000010490,ENSGALG00000014726
GO:0042987	amyloid precursor protein catabolic process	biological_process	0.19644	1	1	126	27	15035	ENSGALG00000002864
GO:0046189	phenol-containing compound biosynthetic process	biological_process	0.19724	1	1	126	26	15035	ENSGALG00000040045
GO:0005484	SNAP receptor activity	molecular_function	0.1973	1	1	126	27	15035	ENSGALG00000009003
GO:0045576	mast cell activation	biological_process	0.19734	1	1	126	26	15035	ENSGALG00000010820
GO:0071695	anatomical structure maturation	biological_process	0.19787	1	2	126	100	15035	ENSGALG00000007047,ENSGALG00000034831
GO:0021988	olfactory lobe development	biological_process	0.19821	1	1	126	28	15035	ENSGALG00000015305
GO:0098797	plasma membrane protein complex	cellular_component	0.19826	1	5	126	389	15035	ENSGALG00000003014,ENSGALG00000011040,ENSGALG00000003005,ENSGALG00000029917,ENSGALG00000041225
GO:0048871	multicellular organismal homeostasis	biological_process	0.19846	1	4	126	276	15035	ENSGALG00000040045,ENSGALG00000032854,ENSGALG00000002503,ENSGALG00000030545
GO:0071241	cellular response to inorganic substance	biological_process	0.19856	1	2	126	99	15035	ENSGALG00000042626,ENSGALG00000029836
GO:0006584	catecholamine metabolic process	biological_process	0.19863	1	1	126	27	15035	ENSGALG00000040045
GO:0009712	catechol-containing compound metabolic process	biological_process	0.19863	1	1	126	27	15035	ENSGALG00000040045
GO:0005267	potassium channel activity	molecular_function	0.19876	1	2	126	102	15035	ENSGALG00000009003,ENSGALG00000038543
GO:0031346	positive regulation of cell projection organization	biological_process	0.19912	1	3	126	195	15035	ENSGALG00000016905,ENSGALG00000042626,ENSGALG00000039690
GO:0010594	regulation of endothelial cell migration	biological_process	0.19931	1	2	126	101	15035	ENSGALG00000029836,ENSGALG00000015305
GO:0051926	negative regulation of calcium ion transport	biological_process	0.19936	1	1	126	26	15035	ENSGALG00000008177
GO:0042698	ovulation cycle	biological_process	0.19978	1	1	126	29	15035	ENSGALG00000033432
GO:0019674	NAD metabolic process	biological_process	0.20044	1	1	126	26	15035	ENSGALG00000004642
GO:0046209	nitric oxide metabolic process	biological_process	0.20077	1	1	126	27	15035	ENSGALG00000008177
GO:0071300	cellular response to retinoic acid	biological_process	0.20109	1	1	126	28	15035	ENSGALG00000004448
GO:0016050	vesicle organization	biological_process	0.2019	1	3	126	187	15035	ENSGALG00000042626,ENSGALG00000009003,ENSGALG00000004917
GO:0009147	pyrimidine nucleoside triphosphate metabolic process	biological_process	0.20241	1	1	126	26	15035	ENSGALG00000007305
GO:0031102	neuron projection regeneration	biological_process	0.20261	1	1	126	28	15035	ENSGALG00000004526
GO:0051966	regulation of synaptic transmission, glutamatergic	biological_process	0.20269	1	1	126	31	15035	ENSGALG00000004526
GO:0050435	amyloid-beta metabolic process	biological_process	0.20269	1	1	126	28	15035	ENSGALG00000002864
GO:0120032	regulation of plasma membrane bounded cell projection assembly	biological_process	0.2033	1	2	126	102	15035	ENSGALG00000003899,ENSGALG00000015089
GO:1901068	guanosine-containing compound metabolic process	biological_process	0.20405	1	1	126	27	15035	ENSGALG00000007305
GO:0016810	hydrolase activity, acting on carbon-nitrogen (but not peptide) bonds	molecular_function	0.20432	1	2	126	99	15035	ENSGALG00000040905,ENSGALG00000010490
GO:0006970	response to osmotic stress	biological_process	0.20509	1	1	126	28	15035	ENSGALG00000040038
GO:0060071	Wnt signaling pathway, planar cell polarity pathway	biological_process	0.20561	1	1	126	28	15035	ENSGALG00000042308
GO:0009617	response to bacterium	biological_process	0.20562	1	4	126	279	15035	ENSGALG00000034934,ENSGALG00000008177,ENSGALG00000010820,ENSGALG00000016128
GO:0008217	regulation of blood pressure	biological_process	0.20566	1	2	126	101	15035	ENSGALG00000000607,ENSGALG00000008177
GO:0031113	regulation of microtubule polymerization	biological_process	0.2057	1	1	126	28	15035	ENSGALG00000039690
GO:1902533	positive regulation of intracellular signal transduction	biological_process	0.20589	1	7	126	578	15035	ENSGALG00000008177,ENSGALG00000012321,ENSGALG00000016833,ENSGALG00000016296,ENSGALG00000002570,ENSGALG00000000607,ENSGALG00000043662
GO:0051241	negative regulation of multicellular organismal process	biological_process	0.20609	1	8	126	689	15035	ENSGALG00000000607,ENSGALG00000042308,ENSGALG00000009042,ENSGALG00000042626,ENSGALG00000015305,ENSGALG00000004526,ENSGALG00000007047,ENSGALG00000039690
GO:0021955	central nervous system neuron axonogenesis	biological_process	0.20635	1	1	126	30	15035	ENSGALG00000015305
GO:0016417	S-acyltransferase activity	molecular_function	0.20694	1	1	126	27	15035	ENSGALG00000031372
GO:0051224	negative regulation of protein transport	biological_process	0.20741	1	2	126	101	15035	ENSGALG00000010820,ENSGALG00000042626
GO:0051482	positive regulation of cytosolic calcium ion concentration involved in phospholipase C-activating G-protein coupled signaling pathway	biological_process	0.20751	1	1	126	27	15035	ENSGALG00000002570
GO:0019229	regulation of vasoconstriction	biological_process	0.2083	1	1	126	28	15035	ENSGALG00000040045
GO:0009584	detection of visible light	biological_process	0.20841	1	1	126	28	15035	ENSGALG00000016699
GO:0030073	insulin secretion	biological_process	0.20855	1	2	126	104	15035	ENSGALG00000004917,ENSGALG00000010820
GO:0017111	nucleoside-triphosphatase activity	molecular_function	0.20857	1	8	126	677	15035	ENSGALG00000011172,ENSGALG00000022206,ENSGALG00000002207,ENSGALG00000011565,ENSGALG00000003899,ENSGALG00000006221,ENSGALG00000027323,ENSGALG00000014726
GO:0007019	microtubule depolymerization	biological_process	0.20882	1	1	126	29	15035	ENSGALG00000039690
GO:0001764	neuron migration	biological_process	0.20888	1	2	126	107	15035	ENSGALG00000007620,ENSGALG00000042308
GO:0008376	acetylgalactosaminyltransferase activity	molecular_function	0.20903	1	1	126	29	15035	ENSGALG00000016128
GO:0048255	mRNA stabilization	biological_process	0.20904	1	1	126	27	15035	ENSGALG00000013604
GO:0060491	regulation of cell projection assembly	biological_process	0.20968	1	2	126	104	15035	ENSGALG00000003899,ENSGALG00000015089
GO:0043299	leukocyte degranulation	biological_process	0.21067	1	1	126	28	15035	ENSGALG00000010820
GO:0090049	regulation of cell migration involved in sprouting angiogenesis	biological_process	0.21115	1	1	126	28	15035	ENSGALG00000015305
GO:1990841	promoter-specific chromatin binding	molecular_function	0.21201	1	1	126	28	15035	ENSGALG00000001518
GO:0006213	pyrimidine nucleoside metabolic process	biological_process	0.21223	1	1	126	28	15035	ENSGALG00000007305
GO:0018345	protein palmitoylation	biological_process	0.21254	1	1	126	28	15035	ENSGALG00000031372
GO:0008083	growth factor activity	molecular_function	0.21261	1	2	126	102	15035	ENSGALG00000010915,ENSGALG00000036346
GO:0008016	regulation of heart contraction	biological_process	0.21281	1	2	126	108	15035	ENSGALG00000008177,ENSGALG00000012894
GO:0002294	CD4-positive, alpha-beta T cell differentiation involved in immune response	biological_process	0.21329	1	1	126	29	15035	ENSGALG00000010915
GO:0042093	T-helper cell differentiation	biological_process	0.21329	1	1	126	29	15035	ENSGALG00000010915
GO:0033059	cellular pigmentation	biological_process	0.21368	1	1	126	29	15035	ENSGALG00000003899
GO:0061014	positive regulation of mRNA catabolic process	biological_process	0.2143	1	1	126	29	15035	ENSGALG00000034831
GO:2001057	reactive nitrogen species metabolic process	biological_process	0.21481	1	1	126	29	15035	ENSGALG00000008177
GO:0042887	amide transmembrane transporter activity	molecular_function	0.21522	1	1	126	28	15035	ENSGALG00000028871
GO:0030308	negative regulation of cell growth	biological_process	0.21565	1	2	126	106	15035	ENSGALG00000004526,ENSGALG00000007047
GO:0051048	negative regulation of secretion	biological_process	0.21644	1	2	126	105	15035	ENSGALG00000010820,ENSGALG00000042626
GO:0006509	membrane protein ectodomain proteolysis	biological_process	0.21645	1	1	126	29	15035	ENSGALG00000029836
GO:0098889	intrinsic component of presynaptic membrane	cellular_component	0.21706	1	1	126	33	15035	ENSGALG00000036925
GO:0048168	regulation of neuronal synaptic plasticity	biological_process	0.21743	1	1	126	31	15035	ENSGALG00000042626
GO:0043209	myelin sheath	cellular_component	0.21751	1	1	126	30	15035	ENSGALG00000030372
GO:1900408	negative regulation of cellular response to oxidative stress	biological_process	0.21757	1	1	126	30	15035	ENSGALG00000000607
GO:1903202	negative regulation of oxidative stress-induced cell death	biological_process	0.21757	1	1	126	30	15035	ENSGALG00000000607
GO:0007596	blood coagulation	biological_process	0.21855	1	2	126	104	15035	ENSGALG00000016833,ENSGALG00000002570
GO:0090175	regulation of establishment of planar polarity	biological_process	0.21897	1	1	126	30	15035	ENSGALG00000042308
GO:0044420	extracellular matrix component	cellular_component	0.21905	1	1	126	32	15035	ENSGALG00000004526
GO:0090257	regulation of muscle system process	biological_process	0.21934	1	2	126	110	15035	ENSGALG00000012894,ENSGALG00000003005
GO:0048469	cell maturation	biological_process	0.21948	1	2	126	106	15035	ENSGALG00000007047,ENSGALG00000034831
GO:0050679	positive regulation of epithelial cell proliferation	biological_process	0.21969	1	2	126	106	15035	ENSGALG00000013604,ENSGALG00000007305
GO:1904950	negative regulation of establishment of protein localization	biological_process	0.21982	1	2	126	105	15035	ENSGALG00000010820,ENSGALG00000042626
GO:0032024	positive regulation of insulin secretion	biological_process	0.21984	1	1	126	30	15035	ENSGALG00000004917
GO:0030879	mammary gland development	biological_process	0.21988	1	1	126	30	15035	ENSGALG00000007305
GO:0002287	alpha-beta T cell activation involved in immune response	biological_process	0.22024	1	1	126	30	15035	ENSGALG00000010915
GO:0002293	alpha-beta T cell differentiation involved in immune response	biological_process	0.22024	1	1	126	30	15035	ENSGALG00000010915
GO:0032456	endocytic recycling	biological_process	0.22063	1	1	126	30	15035	ENSGALG00000003899
GO:0050829	defense response to Gram-negative bacterium	biological_process	0.22069	1	1	126	29	15035	ENSGALG00000010820
GO:0007140	male meiotic nuclear division	biological_process	0.22072	1	1	126	29	15035	ENSGALG00000011565
GO:0045197	establishment or maintenance of epithelial cell apical/basal polarity	biological_process	0.22149	1	1	126	32	15035	ENSGALG00000041225
GO:0005791	rough endoplasmic reticulum	cellular_component	0.22156	1	1	126	29	15035	ENSGALG00000002503
GO:0098858	actin-based cell projection	cellular_component	0.22254	1	2	126	111	15035	ENSGALG00000042308,ENSGALG00000015089
GO:0030517	negative regulation of axon extension	biological_process	0.22282	1	1	126	32	15035	ENSGALG00000004526
GO:0008361	regulation of cell size	biological_process	0.22379	1	2	126	113	15035	ENSGALG00000008614,ENSGALG00000004526
GO:0071242	cellular response to ammonium ion	biological_process	0.22418	1	1	126	31	15035	ENSGALG00000012894
GO:0042470	melanosome	cellular_component	0.22426	1	1	126	30	15035	ENSGALG00000003899
GO:0048770	pigment granule	cellular_component	0.22426	1	1	126	30	15035	ENSGALG00000003899
GO:1902883	negative regulation of response to oxidative stress	biological_process	0.22433	1	1	126	31	15035	ENSGALG00000000607
GO:0006928	movement of cell or subcellular component	biological_process	0.2249	1	13	126	1261	15035	ENSGALG00000015305,ENSGALG00000004526,ENSGALG00000010490,ENSGALG00000006221,ENSGALG00000015055,ENSGALG00000029836,ENSGALG00000007620,ENSGALG00000042308,ENSGALG00000003034,ENSGALG00000022206,ENSGALG00000010820,ENSGALG00000016833,ENSGALG00000040045
GO:0043113	receptor clustering	biological_process	0.22509	1	1	126	34	15035	ENSGALG00000041225
GO:0034220	ion transmembrane transport	biological_process	0.22565	1	9	126	818	15035	ENSGALG00000011040,ENSGALG00000003014,ENSGALG00000002207,ENSGALG00000028871,ENSGALG00000003005,ENSGALG00000009003,ENSGALG00000015055,ENSGALG00000038543,ENSGALG00000007047
GO:0019953	sexual reproduction	biological_process	0.22582	1	5	126	390	15035	ENSGALG00000013604,ENSGALG00000015055,ENSGALG00000034831,ENSGALG00000033432,ENSGALG00000011565
GO:0050766	positive regulation of phagocytosis	biological_process	0.22682	1	1	126	31	15035	ENSGALG00000002503
GO:0050817	coagulation	biological_process	0.22694	1	2	126	107	15035	ENSGALG00000016833,ENSGALG00000002570
GO:0002292	T cell differentiation involved in immune response	biological_process	0.22711	1	1	126	31	15035	ENSGALG00000010915
GO:0016776	phosphotransferase activity, phosphate group as acceptor	molecular_function	0.22765	1	1	126	30	15035	ENSGALG00000007305
GO:0007599	hemostasis	biological_process	0.22809	1	2	126	107	15035	ENSGALG00000002570,ENSGALG00000016833
GO:0050678	regulation of epithelial cell proliferation	biological_process	0.22886	1	3	126	201	15035	ENSGALG00000013604,ENSGALG00000016067,ENSGALG00000007305
GO:0048678	response to axon injury	biological_process	0.23021	1	1	126	32	15035	ENSGALG00000004526
GO:0045058	T cell selection	biological_process	0.23129	1	1	126	32	15035	ENSGALG00000010915
GO:1901016	regulation of potassium ion transmembrane transporter activity	biological_process	0.23135	1	1	126	32	15035	ENSGALG00000007047
GO:0022843	voltage-gated cation channel activity	molecular_function	0.23185	1	2	126	116	15035	ENSGALG00000038543,ENSGALG00000009003
GO:0048522	positive regulation of cellular process	biological_process	0.23205	1	31	126	3284	15035	ENSGALG00000008614,ENSGALG00000008177,ENSGALG00000029836,ENSGALG00000015305,ENSGALG00000004917,ENSGALG00000033432,ENSGALG00000002570,ENSGALG00000002503,ENSGALG00000003005,ENSGALG00000012321,ENSGALG00000013604,ENSGALG00000001518,ENSGALG00000009488,ENSGALG00000000607,ENSGALG00000003560,ENSGALG00000002864,ENSGALG00000007047,ENSGALG00000007305,ENSGALG00000039690,ENSGALG00000009003,ENSGALG00000043662,…
GO:0017147	Wnt-protein binding	molecular_function	0.23219	1	1	126	32	15035	ENSGALG00000042308
GO:0009163	nucleoside biosynthetic process	biological_process	0.23247	1	1	126	31	15035	ENSGALG00000007305
GO:0042455	ribonucleoside biosynthetic process	biological_process	0.23247	1	1	126	31	15035	ENSGALG00000007305
GO:0016831	carboxy-lyase activity	molecular_function	0.23269	1	1	126	31	15035	ENSGALG00000013094
GO:0016528	sarcoplasm	cellular_component	0.23271	1	1	126	34	15035	ENSGALG00000008177
GO:0008542	visual learning	biological_process	0.23335	1	1	126	32	15035	ENSGALG00000040045
GO:0099528	G-protein coupled neurotransmitter receptor activity	molecular_function	0.23357	1	1	126	32	15035	ENSGALG00000012894
GO:0006505	GPI anchor metabolic process	biological_process	0.23363	1	1	126	31	15035	ENSGALG00000029836
GO:0033559	unsaturated fatty acid metabolic process	biological_process	0.23409	1	1	126	31	15035	ENSGALG00000012748
GO:0051924	regulation of calcium ion transport	biological_process	0.23442	1	2	126	115	15035	ENSGALG00000038405,ENSGALG00000008177
GO:0035065	regulation of histone acetylation	biological_process	0.23456	1	1	126	33	15035	ENSGALG00000008177
GO:0045026	plasma membrane fusion	biological_process	0.23504	1	1	126	32	15035	ENSGALG00000009003
GO:0009583	detection of light stimulus	biological_process	0.23557	1	1	126	32	15035	ENSGALG00000016699
GO:0051705	multi-organism behavior	biological_process	0.23588	1	1	126	35	15035	ENSGALG00000015305
GO:0032388	positive regulation of intracellular transport	biological_process	0.23609	1	2	126	112	15035	ENSGALG00000030545,ENSGALG00000040038
GO:0043491	protein kinase B signaling	biological_process	0.23614	1	2	126	112	15035	ENSGALG00000016833,ENSGALG00000016296
GO:0001676	long-chain fatty acid metabolic process	biological_process	0.2364	1	1	126	32	15035	ENSGALG00000012748
GO:0050830	defense response to Gram-positive bacterium	biological_process	0.23641	1	1	126	31	15035	ENSGALG00000010820
GO:0044060	regulation of endocrine process	biological_process	0.23702	1	1	126	32	15035	ENSGALG00000007047
GO:0046839	phospholipid dephosphorylation	biological_process	0.23707	1	1	126	33	15035	ENSGALG00000003920
GO:0005875	microtubule associated complex	cellular_component	0.23799	1	2	126	112	15035	ENSGALG00000022206,ENSGALG00000006221
GO:0007632	visual behavior	biological_process	0.23921	1	1	126	33	15035	ENSGALG00000040045
GO:0002275	myeloid cell activation involved in immune response	biological_process	0.23939	1	1	126	33	15035	ENSGALG00000010820
GO:0030246	carbohydrate binding	molecular_function	0.23954	1	2	126	113	15035	ENSGALG00000002503,ENSGALG00000039611
GO:0046888	negative regulation of hormone secretion	biological_process	0.24059	1	1	126	33	15035	ENSGALG00000010820
GO:0007156	homophilic cell adhesion via plasma membrane adhesion molecules	biological_process	0.24069	1	2	126	120	15035	ENSGALG00000052653,ENSGALG00000036925
GO:0051130	positive regulation of cellular component organization	biological_process	0.24126	1	8	126	729	15035	ENSGALG00000002503,ENSGALG00000004917,ENSGALG00000008177,ENSGALG00000039690,ENSGALG00000002864,ENSGALG00000009488,ENSGALG00000016905,ENSGALG00000042626
GO:0002444	myeloid leukocyte mediated immunity	biological_process	0.24168	1	1	126	33	15035	ENSGALG00000010820
GO:0031252	cell leading edge	cellular_component	0.24204	1	3	126	215	15035	ENSGALG00000039690,ENSGALG00000007305,ENSGALG00000032958
GO:0050661	NADP binding	molecular_function	0.24209	1	1	126	33	15035	ENSGALG00000008177
GO:0043489	RNA stabilization	biological_process	0.2421	1	1	126	32	15035	ENSGALG00000013604
GO:0002526	acute inflammatory response	biological_process	0.24396	1	1	126	33	15035	ENSGALG00000010915
GO:0006814	sodium ion transport	biological_process	0.24402	1	2	126	118	15035	ENSGALG00000011040,ENSGALG00000008177
GO:0031201	SNARE complex	cellular_component	0.24411	1	1	126	34	15035	ENSGALG00000009003
GO:0016409	palmitoyltransferase activity	molecular_function	0.24441	1	1	126	33	15035	ENSGALG00000031372
GO:0016597	amino acid binding	molecular_function	0.24443	1	1	126	34	15035	ENSGALG00000038405
GO:0044431	Golgi apparatus part	cellular_component	0.24476	1	5	126	403	15035	ENSGALG00000043172,ENSGALG00000016128,ENSGALG00000028602,ENSGALG00000004642,ENSGALG00000009003
GO:0015276	ligand-gated ion channel activity	molecular_function	0.2449	1	2	126	118	15035	ENSGALG00000003014,ENSGALG00000003005
GO:0022834	ligand-gated channel activity	molecular_function	0.2449	1	2	126	118	15035	ENSGALG00000003014,ENSGALG00000003005
GO:0016192	vesicle-mediated transport	biological_process	0.24508	1	10	126	940	15035	ENSGALG00000003899,ENSGALG00000042626,ENSGALG00000010820,ENSGALG00000012894,ENSGALG00000014726,ENSGALG00000004917,ENSGALG00000002503,ENSGALG00000028602,ENSGALG00000006221,ENSGALG00000009003
GO:0003779	actin binding	molecular_function	0.24523	1	4	126	313	15035	ENSGALG00000005763,ENSGALG00000003560,ENSGALG00000027323,ENSGALG00000011172
GO:0001102	RNA polymerase II activating transcription factor binding	molecular_function	0.24549	1	1	126	33	15035	ENSGALG00000033432
GO:0043410	positive regulation of MAPK cascade	biological_process	0.24556	1	4	126	307	15035	ENSGALG00000043662,ENSGALG00000000607,ENSGALG00000016296,ENSGALG00000012321
GO:1990939	ATP-dependent microtubule motor activity	molecular_function	0.24584	1	1	126	35	15035	ENSGALG00000006221
GO:0035019	somatic stem cell population maintenance	biological_process	0.24666	1	1	126	34	15035	ENSGALG00000015305
GO:0001786	phosphatidylserine binding	molecular_function	0.2467	1	1	126	35	15035	ENSGALG00000042626
GO:0032781	positive regulation of ATPase activity	biological_process	0.24687	1	1	126	33	15035	ENSGALG00000038405
GO:0051445	regulation of meiotic cell cycle	biological_process	0.24697	1	1	126	34	15035	ENSGALG00000034831
GO:0005272	sodium channel activity	molecular_function	0.24716	1	1	126	35	15035	ENSGALG00000011040
GO:0008328	ionotropic glutamate receptor complex	cellular_component	0.24776	1	1	126	38	15035	ENSGALG00000041225
GO:0035088	establishment or maintenance of apical/basal cell polarity	biological_process	0.24792	1	1	126	36	15035	ENSGALG00000041225
GO:0061245	establishment or maintenance of bipolar cell polarity	biological_process	0.24792	1	1	126	36	15035	ENSGALG00000041225
GO:0001540	amyloid-beta binding	molecular_function	0.24832	1	1	126	34	15035	ENSGALG00000001132
GO:0016462	pyrophosphatase activity	molecular_function	0.24872	1	8	126	713	15035	ENSGALG00000027323,ENSGALG00000006221,ENSGALG00000014726,ENSGALG00000022206,ENSGALG00000011172,ENSGALG00000003899,ENSGALG00000011565,ENSGALG00000002207
GO:0046488	phosphatidylinositol metabolic process	biological_process	0.24882	1	2	126	116	15035	ENSGALG00000003920,ENSGALG00000029836
GO:0035418	protein localization to synapse	biological_process	0.24911	1	1	126	37	15035	ENSGALG00000009003
GO:0051704	multi-organism process	biological_process	0.25067	1	11	126	1037	15035	ENSGALG00000011565,ENSGALG00000034831,ENSGALG00000010820,ENSGALG00000012894,ENSGALG00000013604,ENSGALG00000015305,ENSGALG00000016128,ENSGALG00000033432,ENSGALG00000034934,ENSGALG00000015055,ENSGALG00000008177
GO:0045103	intermediate filament-based process	biological_process	0.25199	1	1	126	35	15035	ENSGALG00000000299
GO:0045104	intermediate filament cytoskeleton organization	biological_process	0.25199	1	1	126	35	15035	ENSGALG00000000299
GO:0016818	hydrolase activity, acting on acid anhydrides, in phosphorus-containing anhydrides	molecular_function	0.25234	1	8	126	716	15035	ENSGALG00000003899,ENSGALG00000011565,ENSGALG00000002207,ENSGALG00000022206,ENSGALG00000011172,ENSGALG00000014726,ENSGALG00000027323,ENSGALG00000006221
GO:0048589	developmental growth	biological_process	0.25304	1	5	126	422	15035	ENSGALG00000008614,ENSGALG00000007047,ENSGALG00000016905,ENSGALG00000042626,ENSGALG00000004526
GO:0016817	hydrolase activity, acting on acid anhydrides	molecular_function	0.25341	1	8	126	717	15035	ENSGALG00000002207,ENSGALG00000003899,ENSGALG00000011565,ENSGALG00000011172,ENSGALG00000022206,ENSGALG00000014726,ENSGALG00000027323,ENSGALG00000006221
GO:0098878	neurotransmitter receptor complex	cellular_component	0.25446	1	1	126	39	15035	ENSGALG00000041225
GO:0006221	pyrimidine nucleotide biosynthetic process	biological_process	0.25491	1	1	126	34	15035	ENSGALG00000007305
GO:0015833	peptide transport	biological_process	0.25671	1	11	126	1043	15035	ENSGALG00000003899,ENSGALG00000003560,ENSGALG00000002015,ENSGALG00000010820,ENSGALG00000042626,ENSGALG00000013604,ENSGALG00000030545,ENSGALG00000004917,ENSGALG00000014726,ENSGALG00000031372,ENSGALG00000009003
GO:0050708	regulation of protein secretion	biological_process	0.25687	1	3	126	211	15035	ENSGALG00000004917,ENSGALG00000010820,ENSGALG00000042626
GO:0030901	midbrain development	biological_process	0.25733	1	1	126	35	15035	ENSGALG00000042308
GO:0021795	cerebral cortex cell migration	biological_process	0.25843	1	1	126	39	15035	ENSGALG00000015305
GO:1901659	glycosyl compound biosynthetic process	biological_process	0.25906	1	1	126	35	15035	ENSGALG00000007305
GO:0005794	Golgi apparatus	cellular_component	0.25917	1	9	126	839	15035	ENSGALG00000009003,ENSGALG00000028602,ENSGALG00000030545,ENSGALG00000043172,ENSGALG00000039151,ENSGALG00000016128,ENSGALG00000026991,ENSGALG00000004642,ENSGALG00000042626
GO:0032370	positive regulation of lipid transport	biological_process	0.25995	1	1	126	36	15035	ENSGALG00000007047
GO:0044703	multi-organism reproductive process	biological_process	0.25998	1	5	126	412	15035	ENSGALG00000015055,ENSGALG00000013604,ENSGALG00000034831,ENSGALG00000033432,ENSGALG00000011565
GO:0055038	recycling endosome membrane	cellular_component	0.26018	1	1	126	36	15035	ENSGALG00000003899
GO:0043270	positive regulation of ion transport	biological_process	0.26042	1	2	126	123	15035	ENSGALG00000007047,ENSGALG00000042626
GO:0032527	protein exit from endoplasmic reticulum	biological_process	0.26093	1	1	126	35	15035	ENSGALG00000030545
GO:0045296	cadherin binding	molecular_function	0.26103	1	1	126	42	15035	ENSGALG00000000299
GO:0043204	perikaryon	cellular_component	0.26195	1	1	126	36	15035	ENSGALG00000013604
GO:0032989	cellular component morphogenesis	biological_process	0.26208	1	8	126	761	15035	ENSGALG00000015305,ENSGALG00000010490,ENSGALG00000004526,ENSGALG00000008614,ENSGALG00000007620,ENSGALG00000042308,ENSGALG00000042626,ENSGALG00000016905
GO:0048870	cell motility	biological_process	0.26242	1	10	126	964	15035	ENSGALG00000004526,ENSGALG00000015305,ENSGALG00000015055,ENSGALG00000029836,ENSGALG00000007620,ENSGALG00000042308,ENSGALG00000003034,ENSGALG00000016833,ENSGALG00000040045,ENSGALG00000010820
GO:0051674	localization of cell	biological_process	0.26242	1	10	126	964	15035	ENSGALG00000004526,ENSGALG00000015305,ENSGALG00000015055,ENSGALG00000029836,ENSGALG00000007620,ENSGALG00000042308,ENSGALG00000003034,ENSGALG00000016833,ENSGALG00000040045,ENSGALG00000010820
GO:0004984	olfactory receptor activity	molecular_function	0.26251	1	2	126	119	15035	ENSGALG00000052981,ENSGALG00000053200
GO:0005774	vacuolar membrane	cellular_component	0.26301	1	2	126	118	15035	ENSGALG00000002207,ENSGALG00000024031
GO:0038034	signal transduction in absence of ligand	biological_process	0.26308	1	1	126	37	15035	ENSGALG00000016296
GO:0097192	extrinsic apoptotic signaling pathway in absence of ligand	biological_process	0.26308	1	1	126	37	15035	ENSGALG00000016296
GO:0019439	aromatic compound catabolic process	biological_process	0.26332	1	4	126	308	15035	ENSGALG00000040045,ENSGALG00000013604,ENSGALG00000000299,ENSGALG00000034831
GO:0005507	copper ion binding	molecular_function	0.26348	1	1	126	36	15035	ENSGALG00000040045
GO:0006305	DNA alkylation	biological_process	0.26375	1	1	126	36	15035	ENSGALG00000011565
GO:0006306	DNA methylation	biological_process	0.26375	1	1	126	36	15035	ENSGALG00000011565
GO:0048814	regulation of dendrite morphogenesis	biological_process	0.26392	1	1	126	40	15035	ENSGALG00000015305
GO:0048029	monosaccharide binding	molecular_function	0.26515	1	1	126	36	15035	ENSGALG00000002503
GO:0048599	oocyte development	biological_process	0.26544	1	1	126	37	15035	ENSGALG00000034831
GO:0022414	reproductive process	biological_process	0.26566	1	7	126	627	15035	ENSGALG00000015055,ENSGALG00000040045,ENSGALG00000013604,ENSGALG00000034831,ENSGALG00000033432,ENSGALG00000036346,ENSGALG00000011565
GO:0005543	phospholipid binding	molecular_function	0.26577	1	4	126	321	15035	ENSGALG00000042626,ENSGALG00000043172,ENSGALG00000004917,ENSGALG00000032958
GO:0046677	response to antibiotic	biological_process	0.26625	1	2	126	122	15035	ENSGALG00000000607,ENSGALG00000040045
GO:0020037	heme binding	molecular_function	0.26637	1	2	126	117	15035	ENSGALG00000008177,ENSGALG00000039742
GO:0033619	membrane protein proteolysis	biological_process	0.26679	1	1	126	37	15035	ENSGALG00000029836
GO:0048306	calcium-dependent protein binding	molecular_function	0.26686	1	1	126	37	15035	ENSGALG00000039690
GO:2000756	regulation of peptidyl-lysine acetylation	biological_process	0.26738	1	1	126	38	15035	ENSGALG00000008177
GO:0021695	cerebellar cortex development	biological_process	0.2675	1	1	126	38	15035	ENSGALG00000032415
GO:0030595	leukocyte chemotaxis	biological_process	0.26767	1	2	126	120	15035	ENSGALG00000010820,ENSGALG00000016833
GO:0060047	heart contraction	biological_process	0.26795	1	2	126	127	15035	ENSGALG00000012894,ENSGALG00000008177
GO:0000003	reproduction	biological_process	0.26828	1	7	126	629	15035	ENSGALG00000036346,ENSGALG00000033432,ENSGALG00000034831,ENSGALG00000011565,ENSGALG00000040045,ENSGALG00000015055,ENSGALG00000013604
GO:1902475	L-alpha-amino acid transmembrane transport	biological_process	0.26897	1	1	126	37	15035	ENSGALG00000028871
GO:0072528	pyrimidine-containing compound biosynthetic process	biological_process	0.26921	1	1	126	37	15035	ENSGALG00000007305
GO:0060986	endocrine hormone secretion	biological_process	0.26957	1	1	126	37	15035	ENSGALG00000007047
GO:0050918	positive chemotaxis	biological_process	0.27063	1	1	126	38	15035	ENSGALG00000016833
GO:0051018	protein kinase A binding	molecular_function	0.27102	1	1	126	39	15035	ENSGALG00000027053
GO:0019205	nucleobase-containing compound kinase activity	molecular_function	0.27201	1	1	126	37	15035	ENSGALG00000007305
GO:0005901	caveola	cellular_component	0.27239	1	1	126	40	15035	ENSGALG00000008177
GO:0016879	ligase activity, forming carbon-nitrogen bonds	molecular_function	0.27266	1	1	126	38	15035	ENSGALG00000008614
GO:1900076	regulation of cellular response to insulin stimulus	biological_process	0.27403	1	1	126	38	15035	ENSGALG00000029836
GO:0032587	ruffle membrane	cellular_component	0.27414	1	1	126	39	15035	ENSGALG00000007305
GO:0040011	locomotion	biological_process	0.27562	1	11	126	1093	15035	ENSGALG00000015055,ENSGALG00000029836,ENSGALG00000015305,ENSGALG00000004526,ENSGALG00000010490,ENSGALG00000010820,ENSGALG00000016833,ENSGALG00000040045,ENSGALG00000042308,ENSGALG00000007620,ENSGALG00000003034
GO:1903524	positive regulation of blood circulation	biological_process	0.276	1	1	126	38	15035	ENSGALG00000040045
GO:0002793	positive regulation of peptide secretion	biological_process	0.27606	1	2	126	123	15035	ENSGALG00000003560,ENSGALG00000004917
GO:0098982	GABA-ergic synapse	cellular_component	0.27614	1	1	126	45	15035	ENSGALG00000016905
GO:0006289	nucleotide-excision repair	biological_process	0.27618	1	1	126	38	15035	ENSGALG00000016067
GO:0046579	positive regulation of Ras protein signal transduction	biological_process	0.27627	1	1	126	39	15035	ENSGALG00000002570
GO:0032418	lysosome localization	biological_process	0.27698	1	1	126	38	15035	ENSGALG00000010820
GO:0015079	potassium ion transmembrane transporter activity	molecular_function	0.27724	1	2	126	128	15035	ENSGALG00000009003,ENSGALG00000038543
GO:0043367	CD4-positive, alpha-beta T cell differentiation	biological_process	0.27739	1	1	126	39	15035	ENSGALG00000010915
GO:0009994	oocyte differentiation	biological_process	0.27741	1	1	126	39	15035	ENSGALG00000034831
GO:0051899	membrane depolarization	biological_process	0.27869	1	1	126	41	15035	ENSGALG00000011040
GO:0044437	vacuolar part	cellular_component	0.27899	1	2	126	123	15035	ENSGALG00000002207,ENSGALG00000024031
GO:0051117	ATPase binding	molecular_function	0.27966	1	1	126	40	15035	ENSGALG00000002207
GO:0007405	neuroblast proliferation	biological_process	0.28111	1	1	126	41	15035	ENSGALG00000042308
GO:0051707	response to other organism	biological_process	0.28142	1	5	126	421	15035	ENSGALG00000016128,ENSGALG00000010820,ENSGALG00000034934,ENSGALG00000012894,ENSGALG00000008177
GO:0048278	vesicle docking	biological_process	0.28183	1	1	126	42	15035	ENSGALG00000014726
GO:0046906	tetrapyrrole binding	molecular_function	0.28235	1	2	126	122	15035	ENSGALG00000039742,ENSGALG00000008177
GO:0045453	bone resorption	biological_process	0.28244	1	1	126	39	15035	ENSGALG00000032854
GO:0050771	negative regulation of axonogenesis	biological_process	0.2825	1	1	126	43	15035	ENSGALG00000004526
GO:0043388	positive regulation of DNA binding	biological_process	0.28284	1	1	126	41	15035	ENSGALG00000007305
GO:0005506	iron ion binding	molecular_function	0.28305	1	2	126	123	15035	ENSGALG00000032854,ENSGALG00000039742
GO:0005549	odorant binding	molecular_function	0.28345	1	1	126	39	15035	ENSGALG00000052981
GO:0042982	amyloid precursor protein metabolic process	biological_process	0.28362	1	1	126	41	15035	ENSGALG00000002864
GO:1903409	reactive oxygen species biosynthetic process	biological_process	0.28368	1	1	126	40	15035	ENSGALG00000008177
GO:0016477	cell migration	biological_process	0.28398	1	9	126	876	15035	ENSGALG00000016833,ENSGALG00000040045,ENSGALG00000010820,ENSGALG00000007620,ENSGALG00000042308,ENSGALG00000003034,ENSGALG00000029836,ENSGALG00000004526,ENSGALG00000015305
GO:0048008	platelet-derived growth factor receptor signaling pathway	biological_process	0.28401	1	1	126	41	15035	ENSGALG00000016833
GO:0043207	response to external biotic stimulus	biological_process	0.28476	1	5	126	423	15035	ENSGALG00000016128,ENSGALG00000012894,ENSGALG00000034934,ENSGALG00000008177,ENSGALG00000010820
GO:0016358	dendrite development	biological_process	0.28547	1	2	126	138	15035	ENSGALG00000015305,ENSGALG00000003899
GO:0043542	endothelial cell migration	biological_process	0.28553	1	2	126	130	15035	ENSGALG00000015305,ENSGALG00000029836
GO:0019233	sensory perception of pain	biological_process	0.28575	1	1	126	40	15035	ENSGALG00000013604
GO:0032414	positive regulation of ion transmembrane transporter activity	biological_process	0.28612	1	1	126	43	15035	ENSGALG00000007047
GO:0002366	leukocyte activation involved in immune response	biological_process	0.28638	1	2	126	126	15035	ENSGALG00000010820,ENSGALG00000010915
GO:0007417	central nervous system development	biological_process	0.2866	1	6	126	550	15035	ENSGALG00000032415,ENSGALG00000004526,ENSGALG00000043662,ENSGALG00000015305,ENSGALG00000000607,ENSGALG00000042308
GO:0031491	nucleosome binding	molecular_function	0.28663	1	1	126	39	15035	ENSGALG00000016067
GO:0030971	receptor tyrosine kinase binding	molecular_function	0.28823	1	1	126	41	15035	ENSGALG00000016296
GO:0005871	kinesin complex	cellular_component	0.28945	1	1	126	42	15035	ENSGALG00000006221
GO:0042136	neurotransmitter biosynthetic process	biological_process	0.28975	1	1	126	41	15035	ENSGALG00000008177
GO:0030808	regulation of nucleotide biosynthetic process	biological_process	0.28977	1	1	126	41	15035	ENSGALG00000008177
GO:1900371	regulation of purine nucleotide biosynthetic process	biological_process	0.28977	1	1	126	41	15035	ENSGALG00000008177
GO:0001736	establishment of planar polarity	biological_process	0.29039	1	1	126	42	15035	ENSGALG00000042308
GO:0008227	G-protein coupled amine receptor activity	molecular_function	0.29151	1	1	126	40	15035	ENSGALG00000012894
GO:0051310	metaphase plate congression	biological_process	0.29264	1	1	126	41	15035	ENSGALG00000008614
GO:0032387	negative regulation of intracellular transport	biological_process	0.29338	1	1	126	41	15035	ENSGALG00000042626
GO:1901361	organic cyclic compound catabolic process	biological_process	0.29424	1	4	126	324	15035	ENSGALG00000013604,ENSGALG00000040045,ENSGALG00000000299,ENSGALG00000034831
GO:0031985	Golgi cisterna	cellular_component	0.29435	1	1	126	42	15035	ENSGALG00000028602
GO:1903201	regulation of oxidative stress-induced cell death	biological_process	0.29445	1	1	126	42	15035	ENSGALG00000000607
GO:0002263	cell activation involved in immune response	biological_process	0.29449	1	2	126	129	15035	ENSGALG00000010820,ENSGALG00000010915
GO:1901880	negative regulation of protein depolymerization	biological_process	0.29501	1	1	126	43	15035	ENSGALG00000039690
GO:0008028	monocarboxylic acid transmembrane transporter activity	molecular_function	0.2951	1	1	126	41	15035	ENSGALG00000028871
GO:0007164	establishment of tissue polarity	biological_process	0.29554	1	1	126	43	15035	ENSGALG00000042308
GO:1903046	meiotic cell cycle process	biological_process	0.29677	1	2	126	129	15035	ENSGALG00000011565,ENSGALG00000034831
GO:0009101	glycoprotein biosynthetic process	biological_process	0.2975	1	3	126	232	15035	ENSGALG00000026991,ENSGALG00000039151,ENSGALG00000016128
GO:0043462	regulation of ATPase activity	biological_process	0.2975	1	1	126	41	15035	ENSGALG00000038405
GO:0070301	cellular response to hydrogen peroxide	biological_process	0.29898	1	1	126	42	15035	ENSGALG00000000607
GO:0010001	glial cell differentiation	biological_process	0.299	1	2	126	134	15035	ENSGALG00000000607,ENSGALG00000015305
GO:0097194	execution phase of apoptosis	biological_process	0.29901	1	1	126	42	15035	ENSGALG00000042308
GO:0004536	deoxyribonuclease activity	molecular_function	0.29904	1	1	126	41	15035	ENSGALG00000007305
GO:0070509	calcium ion import	biological_process	0.29925	1	1	126	44	15035	ENSGALG00000038405
GO:0072657	protein localization to membrane	biological_process	0.3007	1	4	126	339	15035	ENSGALG00000041225,ENSGALG00000009003,ENSGALG00000014726,ENSGALG00000031372
GO:1905114	cell surface receptor signaling pathway involved in cell-cell signaling	biological_process	0.30092	1	4	126	344	15035	ENSGALG00000003005,ENSGALG00000003014,ENSGALG00000042308,ENSGALG00000008381
GO:0007040	lysosome organization	biological_process	0.30143	1	1	126	42	15035	ENSGALG00000043172
GO:0080171	lytic vacuole organization	biological_process	0.30143	1	1	126	42	15035	ENSGALG00000043172
GO:0017022	myosin binding	molecular_function	0.3015	1	1	126	44	15035	ENSGALG00000014726
GO:0060359	response to ammonium ion	biological_process	0.30232	1	1	126	45	15035	ENSGALG00000012894
GO:0044089	positive regulation of cellular component biogenesis	biological_process	0.30357	1	4	126	342	15035	ENSGALG00000002864,ENSGALG00000009488,ENSGALG00000010820,ENSGALG00000016905
GO:0043406	positive regulation of MAP kinase activity	biological_process	0.30428	1	2	126	136	15035	ENSGALG00000012321,ENSGALG00000016296
GO:0042310	vasoconstriction	biological_process	0.30433	1	1	126	43	15035	ENSGALG00000040045
GO:0097756	negative regulation of blood vessel diameter	biological_process	0.30433	1	1	126	43	15035	ENSGALG00000040045
GO:0051057	positive regulation of small GTPase mediated signal transduction	biological_process	0.30434	1	1	126	44	15035	ENSGALG00000002570
GO:0008544	epidermis development	biological_process	0.30466	1	2	126	134	15035	ENSGALG00000001518,ENSGALG00000007047
GO:0002039	p53 binding	molecular_function	0.30469	1	1	126	44	15035	ENSGALG00000042360
GO:0015179	L-amino acid transmembrane transporter activity	molecular_function	0.30503	1	1	126	43	15035	ENSGALG00000028871
GO:0045121	membrane raft	cellular_component	0.30519	1	2	126	138	15035	ENSGALG00000004526,ENSGALG00000008177
GO:0098857	membrane microdomain	cellular_component	0.30519	1	2	126	138	15035	ENSGALG00000008177,ENSGALG00000004526
GO:0099072	regulation of postsynaptic membrane neurotransmitter receptor levels	biological_process	0.30537	1	1	126	45	15035	ENSGALG00000009003
GO:0015629	actin cytoskeleton	cellular_component	0.30577	1	4	126	341	15035	ENSGALG00000011172,ENSGALG00000027323,ENSGALG00000009134,ENSGALG00000001132
GO:0019882	antigen processing and presentation	biological_process	0.3059	1	1	126	43	15035	ENSGALG00000014726
GO:0035567	non-canonical Wnt signaling pathway	biological_process	0.30679	1	1	126	44	15035	ENSGALG00000042308
GO:0043242	negative regulation of protein complex disassembly	biological_process	0.30716	1	1	126	45	15035	ENSGALG00000039690
GO:0050764	regulation of phagocytosis	biological_process	0.30763	1	1	126	44	15035	ENSGALG00000002503
GO:0009607	response to biotic stimulus	biological_process	0.30775	1	5	126	438	15035	ENSGALG00000016128,ENSGALG00000008177,ENSGALG00000012894,ENSGALG00000034934,ENSGALG00000010820
GO:0009165	nucleotide biosynthetic process	biological_process	0.30788	1	3	126	230	15035	ENSGALG00000008177,ENSGALG00000004642,ENSGALG00000007305
GO:0098589	membrane region	cellular_component	0.30798	1	2	126	139	15035	ENSGALG00000004526,ENSGALG00000008177
GO:0031902	late endosome membrane	cellular_component	0.30826	1	1	126	43	15035	ENSGALG00000028602
GO:0050885	neuromuscular process controlling balance	biological_process	0.30849	1	1	126	46	15035	ENSGALG00000004526
GO:0097306	cellular response to alcohol	biological_process	0.30873	1	1	126	46	15035	ENSGALG00000029836
GO:0032411	positive regulation of transporter activity	biological_process	0.31001	1	1	126	47	15035	ENSGALG00000007047
GO:1903670	regulation of sprouting angiogenesis	biological_process	0.31016	1	1	126	44	15035	ENSGALG00000015305
GO:1901983	regulation of protein acetylation	biological_process	0.31028	1	1	126	45	15035	ENSGALG00000008177
GO:0044070	regulation of anion transport	biological_process	0.31057	1	1	126	45	15035	ENSGALG00000042626
GO:0035249	synaptic transmission, glutamatergic	biological_process	0.31059	1	1	126	51	15035	ENSGALG00000004526
GO:0002690	positive regulation of leukocyte chemotaxis	biological_process	0.31108	1	1	126	44	15035	ENSGALG00000016833
GO:0002028	regulation of sodium ion transport	biological_process	0.31136	1	1	126	48	15035	ENSGALG00000008177
GO:0016830	carbon-carbon lyase activity	molecular_function	0.31268	1	1	126	44	15035	ENSGALG00000013094
GO:0006446	regulation of translational initiation	biological_process	0.3127	1	1	126	44	15035	ENSGALG00000034831
GO:0001894	tissue homeostasis	biological_process	0.31449	1	2	126	136	15035	ENSGALG00000032854,ENSGALG00000002503
GO:1901293	nucleoside phosphate biosynthetic process	biological_process	0.31469	1	3	126	233	15035	ENSGALG00000004642,ENSGALG00000007305,ENSGALG00000008177
GO:2000243	positive regulation of reproductive process	biological_process	0.31517	1	1	126	46	15035	ENSGALG00000013604
GO:0016469	proton-transporting two-sector ATPase complex	cellular_component	0.31578	1	1	126	44	15035	ENSGALG00000002207
GO:0032526	response to retinoic acid	biological_process	0.3159	1	1	126	46	15035	ENSGALG00000004448
GO:0040007	growth	biological_process	0.31595	1	6	126	567	15035	ENSGALG00000016905,ENSGALG00000007047,ENSGALG00000008614,ENSGALG00000042626,ENSGALG00000015089,ENSGALG00000004526
GO:0016757	transferase activity, transferring glycosyl groups	molecular_function	0.31673	1	3	126	237	15035	ENSGALG00000016128,ENSGALG00000039151,ENSGALG00000026991
GO:0046785	microtubule polymerization	biological_process	0.3176	1	1	126	46	15035	ENSGALG00000039690
GO:0019829	cation-transporting ATPase activity	molecular_function	0.31791	1	1	126	45	15035	ENSGALG00000002207
GO:0022853	active ion transmembrane transporter activity	molecular_function	0.31791	1	1	126	45	15035	ENSGALG00000002207
GO:0042625	ATPase coupled ion transmembrane transporter activity	molecular_function	0.31791	1	1	126	45	15035	ENSGALG00000002207
GO:0097191	extrinsic apoptotic signaling pathway	biological_process	0.31805	1	2	126	138	15035	ENSGALG00000040045,ENSGALG00000016296
GO:0010632	regulation of epithelial cell migration	biological_process	0.31838	1	2	126	142	15035	ENSGALG00000029836,ENSGALG00000015305
GO:0030286	dynein complex	cellular_component	0.3192	1	1	126	46	15035	ENSGALG00000022206
GO:1903313	positive regulation of mRNA metabolic process	biological_process	0.3204	1	1	126	46	15035	ENSGALG00000034831
GO:0050772	positive regulation of axonogenesis	biological_process	0.32126	1	1	126	51	15035	ENSGALG00000016905
GO:0031110	regulation of microtubule polymerization or depolymerization	biological_process	0.32139	1	1	126	47	15035	ENSGALG00000039690
GO:0016836	hydro-lyase activity	molecular_function	0.322	1	1	126	46	15035	ENSGALG00000039145
GO:0031225	anchored component of membrane	cellular_component	0.32207	1	1	126	51	15035	ENSGALG00000043582
GO:1903035	negative regulation of response to wounding	biological_process	0.32284	1	1	126	47	15035	ENSGALG00000004526
GO:0140056	organelle localization by membrane tethering	biological_process	0.32327	1	1	126	49	15035	ENSGALG00000014726
GO:0021766	hippocampus development	biological_process	0.32399	1	1	126	48	15035	ENSGALG00000015305
GO:0098685	Schaffer collateral - CA1 synapse	cellular_component	0.32422	1	1	126	52	15035	ENSGALG00000004526
GO:0032272	negative regulation of protein polymerization	biological_process	0.32446	1	1	126	48	15035	ENSGALG00000039690
GO:1905954	positive regulation of lipid localization	biological_process	0.32506	1	1	126	47	15035	ENSGALG00000007047
GO:0035710	CD4-positive, alpha-beta T cell activation	biological_process	0.32575	1	1	126	47	15035	ENSGALG00000010915
GO:0051223	regulation of protein transport	biological_process	0.32668	1	4	126	345	15035	ENSGALG00000042626,ENSGALG00000010820,ENSGALG00000004917,ENSGALG00000030545
GO:1901379	regulation of potassium ion transmembrane transport	biological_process	0.3271	1	1	126	50	15035	ENSGALG00000007047
GO:0006643	membrane lipid metabolic process	biological_process	0.32713	1	2	126	138	15035	ENSGALG00000012748,ENSGALG00000029836
GO:0046128	purine ribonucleoside metabolic process	biological_process	0.32824	1	1	126	47	15035	ENSGALG00000007305
GO:0050673	epithelial cell proliferation	biological_process	0.3283	1	3	126	245	15035	ENSGALG00000013604,ENSGALG00000016067,ENSGALG00000007305
GO:0015807	L-amino acid transport	biological_process	0.32896	1	1	126	47	15035	ENSGALG00000028871
GO:0007631	feeding behavior	biological_process	0.32952	1	1	126	48	15035	ENSGALG00000016296
GO:0043647	inositol phosphate metabolic process	biological_process	0.32968	1	1	126	49	15035	ENSGALG00000003920
GO:0030170	pyridoxal phosphate binding	molecular_function	0.32981	1	1	126	47	15035	ENSGALG00000013094
GO:0070279	vitamin B6 binding	molecular_function	0.32981	1	1	126	47	15035	ENSGALG00000013094
GO:0031594	neuromuscular junction	cellular_component	0.32999	1	1	126	51	15035	ENSGALG00000041225
GO:0005783	endoplasmic reticulum	cellular_component	0.33058	1	9	126	889	15035	ENSGALG00000032415,ENSGALG00000040045,ENSGALG00000040038,ENSGALG00000002503,ENSGALG00000004448,ENSGALG00000030545,ENSGALG00000016128,ENSGALG00000012748,ENSGALG00000008177
GO:0043169	cation binding	molecular_function	0.33366	1	20	126	2173	15035	ENSGALG00000039145,ENSGALG00000015305,ENSGALG00000004917,ENSGALG00000008177,ENSGALG00000039659,ENSGALG00000037599,ENSGALG00000038405,ENSGALG00000003005,ENSGALG00000021286,ENSGALG00000052653,ENSGALG00000007305,ENSGALG00000032854,ENSGALG00000038782,ENSGALG00000003014,ENSGALG00000016833,ENSGALG00000040045,ENSGALG00000029917,ENSGALG00000039742,ENSGALG00000042626,ENSGALG00000042360
GO:0002286	T cell activation involved in immune response	biological_process	0.33385	1	1	126	48	15035	ENSGALG00000010915
GO:1900407	regulation of cellular response to oxidative stress	biological_process	0.33388	1	1	126	49	15035	ENSGALG00000000607
GO:0042278	purine nucleoside metabolic process	biological_process	0.3342	1	1	126	48	15035	ENSGALG00000007305
GO:0016197	endosomal transport	biological_process	0.33485	1	2	126	143	15035	ENSGALG00000028602,ENSGALG00000003899
GO:0009064	glutamine family amino acid metabolic process	biological_process	0.33747	1	1	126	48	15035	ENSGALG00000008177
GO:0034765	regulation of ion transmembrane transport	biological_process	0.33808	1	3	126	258	15035	ENSGALG00000007047,ENSGALG00000038543,ENSGALG00000011040
GO:0015031	protein transport	biological_process	0.339	1	10	126	1010	15035	ENSGALG00000004917,ENSGALG00000014726,ENSGALG00000030545,ENSGALG00000031372,ENSGALG00000009003,ENSGALG00000003899,ENSGALG00000002015,ENSGALG00000010820,ENSGALG00000042626,ENSGALG00000013604
GO:0044728	DNA methylation or demethylation	biological_process	0.33928	1	1	126	49	15035	ENSGALG00000011565
GO:0045732	positive regulation of protein catabolic process	biological_process	0.3395	1	2	126	146	15035	ENSGALG00000029836,ENSGALG00000013604
GO:0006835	dicarboxylic acid transport	biological_process	0.3403	1	1	126	50	15035	ENSGALG00000042626
GO:0008026	ATP-dependent helicase activity	molecular_function	0.3404	1	1	126	49	15035	ENSGALG00000011565
GO:0070035	purine NTP-dependent helicase activity	molecular_function	0.3404	1	1	126	49	15035	ENSGALG00000011565
GO:0030165	PDZ domain binding	molecular_function	0.34054	1	1	126	54	15035	ENSGALG00000042308
GO:0006220	pyrimidine nucleotide metabolic process	biological_process	0.34066	1	1	126	48	15035	ENSGALG00000007305
GO:0045682	regulation of epidermis development	biological_process	0.34086	1	1	126	49	15035	ENSGALG00000007047
GO:0090150	establishment of protein localization to membrane	biological_process	0.34195	1	2	126	144	15035	ENSGALG00000009003,ENSGALG00000031372
GO:0021872	forebrain generation of neurons	biological_process	0.34257	1	1	126	52	15035	ENSGALG00000015305
GO:0072341	modified amino acid binding	molecular_function	0.343	1	1	126	51	15035	ENSGALG00000042626
GO:0045926	negative regulation of growth	biological_process	0.34326	1	2	126	148	15035	ENSGALG00000007047,ENSGALG00000004526
GO:0003707	steroid hormone receptor activity	molecular_function	0.34434	1	1	126	52	15035	ENSGALG00000015305
GO:0030317	flagellated sperm motility	biological_process	0.34459	1	1	126	50	15035	ENSGALG00000015055
GO:0097722	sperm motility	biological_process	0.34459	1	1	126	50	15035	ENSGALG00000015055
GO:0031253	cell projection membrane	cellular_component	0.34492	1	2	126	150	15035	ENSGALG00000015089,ENSGALG00000007305
GO:0044853	plasma membrane raft	cellular_component	0.34576	1	1	126	53	15035	ENSGALG00000008177
GO:0035869	ciliary transition zone	cellular_component	0.34668	1	1	126	51	15035	ENSGALG00000008381
GO:0005515	protein binding	molecular_function	0.34726	1	54	126	6214	15035	ENSGALG00000036925,ENSGALG00000033432,ENSGALG00000029151,ENSGALG00000004917,ENSGALG00000015305,ENSGALG00000008177,ENSGALG00000039659,ENSGALG00000002864,ENSGALG00000003034,ENSGALG00000003560,ENSGALG00000032409,ENSGALG00000009488,ENSGALG00000047204,ENSGALG00000022206,ENSGALG00000011172,ENSGALG00000010490,ENSGALG00000036346,ENSGALG00000016296,ENSGALG00000032958,ENSGALG00000004526,ENSGALG00000009003,…
GO:0001938	positive regulation of endothelial cell proliferation	biological_process	0.34891	1	1	126	51	15035	ENSGALG00000013604
GO:0051015	actin filament binding	molecular_function	0.34902	1	2	126	151	15035	ENSGALG00000027323,ENSGALG00000005763
GO:0002367	cytokine production involved in immune response	biological_process	0.34982	1	1	126	51	15035	ENSGALG00000010820
GO:0031058	positive regulation of histone modification	biological_process	0.35065	1	1	126	52	15035	ENSGALG00000008177
GO:0002443	leukocyte mediated immunity	biological_process	0.35227	1	2	126	147	15035	ENSGALG00000010820,ENSGALG00000040045
GO:0016829	lyase activity	molecular_function	0.35245	1	2	126	148	15035	ENSGALG00000039145,ENSGALG00000013094
GO:0120162	positive regulation of cold-induced thermogenesis	biological_process	0.35346	1	1	126	53	15035	ENSGALG00000040045
GO:0009314	response to radiation	biological_process	0.3559	1	3	126	253	15035	ENSGALG00000016699,ENSGALG00000016067,ENSGALG00000040045
GO:0051303	establishment of chromosome localization	biological_process	0.35623	1	1	126	52	15035	ENSGALG00000008614
GO:0005102	signaling receptor binding	molecular_function	0.35623	1	9	126	924	15035	ENSGALG00000010915,ENSGALG00000003034,ENSGALG00000013604,ENSGALG00000041225,ENSGALG00000036346,ENSGALG00000016296,ENSGALG00000044449,ENSGALG00000038645,ENSGALG00000007047
GO:0022406	membrane docking	biological_process	0.35644	1	1	126	55	15035	ENSGALG00000014726
GO:0008289	lipid binding	molecular_function	0.35693	1	5	126	477	15035	ENSGALG00000042626,ENSGALG00000032958,ENSGALG00000002503,ENSGALG00000043172,ENSGALG00000004917
GO:0010771	negative regulation of cell morphogenesis involved in differentiation	biological_process	0.357	1	1	126	57	15035	ENSGALG00000004526
GO:1901879	regulation of protein depolymerization	biological_process	0.35815	1	1	126	54	15035	ENSGALG00000039690
GO:0042623	ATPase activity, coupled	molecular_function	0.35873	1	3	126	257	15035	ENSGALG00000011565,ENSGALG00000002207,ENSGALG00000006221
GO:0007411	axon guidance	biological_process	0.35895	1	2	126	164	15035	ENSGALG00000042308,ENSGALG00000007620
GO:0031330	negative regulation of cellular catabolic process	biological_process	0.36058	1	2	126	151	15035	ENSGALG00000000299,ENSGALG00000013604
GO:0050000	chromosome localization	biological_process	0.36154	1	1	126	53	15035	ENSGALG00000008614
GO:1990782	protein tyrosine kinase binding	molecular_function	0.36186	1	1	126	55	15035	ENSGALG00000016296
GO:0045930	negative regulation of mitotic cell cycle	biological_process	0.36199	1	2	126	151	15035	ENSGALG00000042308,ENSGALG00000004448
GO:0008589	regulation of smoothened signaling pathway	biological_process	0.36343	1	1	126	56	15035	ENSGALG00000000607
GO:0007586	digestion	biological_process	0.36438	1	1	126	54	15035	ENSGALG00000034934
GO:0018958	phenol-containing compound metabolic process	biological_process	0.36509	1	1	126	55	15035	ENSGALG00000040045
GO:0006487	protein N-linked glycosylation	biological_process	0.36515	1	1	126	53	15035	ENSGALG00000016128
GO:0001738	morphogenesis of a polarized epithelium	biological_process	0.36624	1	1	126	56	15035	ENSGALG00000042308
GO:0021954	central nervous system neuron development	biological_process	0.3679	1	1	126	58	15035	ENSGALG00000015305
GO:0036473	cell death in response to oxidative stress	biological_process	0.36851	1	1	126	55	15035	ENSGALG00000000607
GO:0051321	meiotic cell cycle	biological_process	0.36876	1	2	126	152	15035	ENSGALG00000011565,ENSGALG00000034831
GO:0010923	negative regulation of phosphatase activity	biological_process	0.37038	1	1	126	56	15035	ENSGALG00000009349
GO:0042277	peptide binding	molecular_function	0.37146	1	2	126	154	15035	ENSGALG00000000607,ENSGALG00000001132
GO:1900542	regulation of purine nucleotide metabolic process	biological_process	0.37165	1	1	126	55	15035	ENSGALG00000008177
GO:0016835	carbon-oxygen lyase activity	molecular_function	0.37213	1	1	126	55	15035	ENSGALG00000039145
GO:1902882	regulation of response to oxidative stress	biological_process	0.3722	1	1	126	56	15035	ENSGALG00000000607
GO:0042383	sarcolemma	cellular_component	0.37256	1	1	126	61	15035	ENSGALG00000008177
GO:0006855	drug transmembrane transport	biological_process	0.37308	1	1	126	55	15035	ENSGALG00000028871
GO:0033613	activating transcription factor binding	molecular_function	0.37328	1	1	126	56	15035	ENSGALG00000033432
GO:0031984	organelle subcompartment	cellular_component	0.37366	1	7	126	701	15035	ENSGALG00000016128,ENSGALG00000043172,ENSGALG00000012748,ENSGALG00000009003,ENSGALG00000008177,ENSGALG00000004642,ENSGALG00000028602
GO:0045765	regulation of angiogenesis	biological_process	0.3744	1	2	126	158	15035	ENSGALG00000009042,ENSGALG00000015305
GO:0006304	DNA modification	biological_process	0.37481	1	1	126	56	15035	ENSGALG00000011565
GO:0031090	organelle membrane	cellular_component	0.37779	1	11	126	1154	15035	ENSGALG00000028602,ENSGALG00000009289,ENSGALG00000008177,ENSGALG00000024031,ENSGALG00000016128,ENSGALG00000014967,ENSGALG00000042626,ENSGALG00000001693,ENSGALG00000040045,ENSGALG00000002207,ENSGALG00000003899
GO:0030148	sphingolipid biosynthetic process	biological_process	0.37794	1	1	126	56	15035	ENSGALG00000012748
GO:0030684	preribosome	cellular_component	0.37826	1	1	126	55	15035	ENSGALG00000001502
GO:0008284	positive regulation of cell proliferation	biological_process	0.37828	1	5	126	486	15035	ENSGALG00000015305,ENSGALG00000000607,ENSGALG00000042308,ENSGALG00000007305,ENSGALG00000013604
GO:0009896	positive regulation of catabolic process	biological_process	0.37845	1	3	126	266	15035	ENSGALG00000034831,ENSGALG00000029836,ENSGALG00000013604
GO:0046849	bone remodeling	biological_process	0.37864	1	1	126	56	15035	ENSGALG00000032854
GO:0006897	endocytosis	biological_process	0.37898	1	4	126	380	15035	ENSGALG00000042626,ENSGALG00000009003,ENSGALG00000003899,ENSGALG00000002503
GO:0019003	GDP binding	molecular_function	0.37986	1	1	126	56	15035	ENSGALG00000003899
GO:0006140	regulation of nucleotide metabolic process	biological_process	0.38114	1	1	126	57	15035	ENSGALG00000008177
GO:0015297	antiporter activity	molecular_function	0.38288	1	1	126	57	15035	ENSGALG00000030545
GO:0005911	cell-cell junction	cellular_component	0.38297	1	3	126	277	15035	ENSGALG00000036925,ENSGALG00000000299,ENSGALG00000040038
GO:0016525	negative regulation of angiogenesis	biological_process	0.38303	1	1	126	59	15035	ENSGALG00000009042
GO:0021537	telencephalon development	biological_process	0.38392	1	2	126	168	15035	ENSGALG00000004526,ENSGALG00000015305
GO:0031503	protein-containing complex localization	biological_process	0.38496	1	2	126	161	15035	ENSGALG00000041225,ENSGALG00000009003
GO:0005913	cell-cell adherens junction	cellular_component	0.38604	1	1	126	65	15035	ENSGALG00000000299
GO:0030426	growth cone	cellular_component	0.38708	1	1	126	60	15035	ENSGALG00000039690
GO:1904064	positive regulation of cation transmembrane transport	biological_process	0.38711	1	1	126	61	15035	ENSGALG00000007047
GO:0033993	response to lipid	biological_process	0.38714	1	4	126	380	15035	ENSGALG00000015305,ENSGALG00000004448,ENSGALG00000008177,ENSGALG00000029836
GO:0048477	oogenesis	biological_process	0.38772	1	1	126	58	15035	ENSGALG00000034831
GO:0002687	positive regulation of leukocyte migration	biological_process	0.38792	1	1	126	58	15035	ENSGALG00000016833
GO:0042063	gliogenesis	biological_process	0.39163	1	2	126	166	15035	ENSGALG00000015305,ENSGALG00000000607
GO:0021549	cerebellum development	biological_process	0.39186	1	1	126	60	15035	ENSGALG00000032415
GO:0030427	site of polarized growth	cellular_component	0.39202	1	1	126	61	15035	ENSGALG00000039690
GO:2001237	negative regulation of extrinsic apoptotic signaling pathway	biological_process	0.39273	1	1	126	60	15035	ENSGALG00000016296
GO:0009611	response to wounding	biological_process	0.39319	1	3	126	273	15035	ENSGALG00000004526,ENSGALG00000002570,ENSGALG00000016833
GO:2000181	negative regulation of blood vessel morphogenesis	biological_process	0.39343	1	1	126	61	15035	ENSGALG00000009042
GO:0003333	amino acid transmembrane transport	biological_process	0.39392	1	1	126	59	15035	ENSGALG00000028871
GO:0021761	limbic system development	biological_process	0.39415	1	1	126	62	15035	ENSGALG00000015305
GO:0009100	glycoprotein metabolic process	biological_process	0.3942	1	3	126	275	15035	ENSGALG00000026991,ENSGALG00000039151,ENSGALG00000016128
GO:0042542	response to hydrogen peroxide	biological_process	0.39422	1	1	126	59	15035	ENSGALG00000000607
GO:0009408	response to heat	biological_process	0.39452	1	1	126	59	15035	ENSGALG00000008177
GO:0048660	regulation of smooth muscle cell proliferation	biological_process	0.39482	1	1	126	60	15035	ENSGALG00000013604
GO:0006612	protein targeting to membrane	biological_process	0.39672	1	1	126	59	15035	ENSGALG00000031372
GO:0015171	amino acid transmembrane transporter activity	molecular_function	0.39782	1	1	126	60	15035	ENSGALG00000028871
GO:0003073	regulation of systemic arterial blood pressure	biological_process	0.39807	1	1	126	61	15035	ENSGALG00000000607
GO:0005795	Golgi stack	cellular_component	0.39853	1	1	126	61	15035	ENSGALG00000028602
GO:0098662	inorganic cation transmembrane transport	biological_process	0.39918	1	5	126	509	15035	ENSGALG00000011040,ENSGALG00000002207,ENSGALG00000009003,ENSGALG00000007047,ENSGALG00000038543
GO:0034655	nucleobase-containing compound catabolic process	biological_process	0.3994	1	3	126	270	15035	ENSGALG00000013604,ENSGALG00000034831,ENSGALG00000000299
GO:0043535	regulation of blood vessel endothelial cell migration	biological_process	0.3996	1	1	126	61	15035	ENSGALG00000015305
GO:1904659	glucose transmembrane transport	biological_process	0.39981	1	1	126	61	15035	ENSGALG00000000695
GO:0016811	hydrolase activity, acting on carbon-nitrogen (but not peptide) bonds, in linear amides	molecular_function	0.40041	1	1	126	60	15035	ENSGALG00000040905
GO:0046632	alpha-beta T cell differentiation	biological_process	0.40132	1	1	126	62	15035	ENSGALG00000010915
GO:0035305	negative regulation of dephosphorylation	biological_process	0.40147	1	1	126	62	15035	ENSGALG00000009349
GO:0002688	regulation of leukocyte chemotaxis	biological_process	0.40307	1	1	126	61	15035	ENSGALG00000016833
GO:1901606	alpha-amino acid catabolic process	biological_process	0.40411	1	1	126	60	15035	ENSGALG00000008177
GO:0008645	hexose transmembrane transport	biological_process	0.40508	1	1	126	62	15035	ENSGALG00000000695
GO:0048659	smooth muscle cell proliferation	biological_process	0.40525	1	1	126	62	15035	ENSGALG00000013604
GO:0042133	neurotransmitter metabolic process	biological_process	0.40751	1	1	126	63	15035	ENSGALG00000008177
GO:0031234	extrinsic component of cytoplasmic side of plasma membrane	cellular_component	0.40876	1	1	126	63	15035	ENSGALG00000009003
GO:0032147	activation of protein kinase activity	biological_process	0.40882	1	2	126	170	15035	ENSGALG00000012321,ENSGALG00000016296
GO:0070997	neuron death	biological_process	0.40886	1	2	126	171	15035	ENSGALG00000016296,ENSGALG00000010490
GO:0001843	neural tube closure	biological_process	0.40934	1	1	126	63	15035	ENSGALG00000042308
GO:0005769	early endosome	cellular_component	0.41027	1	2	126	171	15035	ENSGALG00000030545,ENSGALG00000003899
GO:0030136	clathrin-coated vesicle	cellular_component	0.41073	1	1	126	64	15035	ENSGALG00000043172
GO:0002181	cytoplasmic translation	biological_process	0.41203	1	1	126	62	15035	ENSGALG00000034831
GO:0032368	regulation of lipid transport	biological_process	0.41281	1	1	126	63	15035	ENSGALG00000007047
GO:0060606	tube closure	biological_process	0.41399	1	1	126	64	15035	ENSGALG00000042308
GO:0019359	nicotinamide nucleotide biosynthetic process	biological_process	0.41434	1	1	126	63	15035	ENSGALG00000004642
GO:0015749	monosaccharide transmembrane transport	biological_process	0.41511	1	1	126	64	15035	ENSGALG00000000695
GO:0009119	ribonucleoside metabolic process	biological_process	0.41543	1	1	126	63	15035	ENSGALG00000007305
GO:0010008	endosome membrane	cellular_component	0.41793	1	2	126	170	15035	ENSGALG00000028602,ENSGALG00000003899
GO:1905269	positive regulation of chromatin organization	biological_process	0.41836	1	1	126	65	15035	ENSGALG00000008177
GO:0019363	pyridine nucleotide biosynthetic process	biological_process	0.41935	1	1	126	64	15035	ENSGALG00000004642
GO:0009582	detection of abiotic stimulus	biological_process	0.4198	1	1	126	66	15035	ENSGALG00000016699
GO:0031098	stress-activated protein kinase signaling cascade	biological_process	0.42042	1	2	126	175	15035	ENSGALG00000012321,ENSGALG00000016296
GO:0045184	establishment of protein localization	biological_process	0.42043	1	10	126	1084	15035	ENSGALG00000002015,ENSGALG00000003899,ENSGALG00000013604,ENSGALG00000042626,ENSGALG00000010820,ENSGALG00000031372,ENSGALG00000030545,ENSGALG00000004917,ENSGALG00000014726,ENSGALG00000009003
GO:0030018	Z disc	cellular_component	0.4209	1	1	126	68	15035	ENSGALG00000008177
GO:0034767	positive regulation of ion transmembrane transport	biological_process	0.42113	1	1	126	68	15035	ENSGALG00000007047
GO:0022037	metencephalon development	biological_process	0.42202	1	1	126	66	15035	ENSGALG00000032415
GO:0007155	cell adhesion	biological_process	0.42228	1	7	126	775	15035	ENSGALG00000036925,ENSGALG00000004526,ENSGALG00000000299,ENSGALG00000041225,ENSGALG00000030372,ENSGALG00000052653,ENSGALG00000016905
GO:1905368	peptidase complex	cellular_component	0.42238	1	1	126	63	15035	ENSGALG00000016833
GO:0033138	positive regulation of peptidyl-serine phosphorylation	biological_process	0.42385	1	1	126	67	15035	ENSGALG00000008177
GO:0072527	pyrimidine-containing compound metabolic process	biological_process	0.42399	1	1	126	65	15035	ENSGALG00000007305
GO:0008277	regulation of G-protein coupled receptor protein signaling pathway	biological_process	0.42445	1	1	126	66	15035	ENSGALG00000008177
GO:0006165	nucleoside diphosphate phosphorylation	biological_process	0.42449	1	1	126	65	15035	ENSGALG00000007305
GO:0046939	nucleotide phosphorylation	biological_process	0.42449	1	1	126	65	15035	ENSGALG00000007305
GO:0007338	single fertilization	biological_process	0.4249	1	1	126	66	15035	ENSGALG00000015055
GO:0009581	detection of external stimulus	biological_process	0.42496	1	1	126	67	15035	ENSGALG00000016699
GO:0010595	positive regulation of endothelial cell migration	biological_process	0.42589	1	1	126	67	15035	ENSGALG00000029836
GO:0043543	protein acylation	biological_process	0.42617	1	2	126	173	15035	ENSGALG00000008177,ENSGALG00000031372
GO:0050921	positive regulation of chemotaxis	biological_process	0.42642	1	1	126	68	15035	ENSGALG00000016833
GO:0031490	chromatin DNA binding	molecular_function	0.42651	1	1	126	66	15035	ENSGALG00000016067
GO:1901342	regulation of vasculature development	biological_process	0.42726	1	2	126	176	15035	ENSGALG00000009042,ENSGALG00000015305
GO:1903561	extracellular vesicle	cellular_component	0.42784	1	1	126	65	15035	ENSGALG00000042626
GO:0071236	cellular response to antibiotic	biological_process	0.42939	1	1	126	68	15035	ENSGALG00000000607
GO:0022610	biological adhesion	biological_process	0.42945	1	7	126	780	15035	ENSGALG00000016905,ENSGALG00000030372,ENSGALG00000052653,ENSGALG00000041225,ENSGALG00000000299,ENSGALG00000004526,ENSGALG00000036925
GO:0001228	transcriptional activator activity, RNA polymerase II transcription regulatory region sequence-specific DNA binding	molecular_function	0.42978	1	3	126	287	15035	ENSGALG00000033432,ENSGALG00000015305,ENSGALG00000001518
GO:0034219	carbohydrate transmembrane transport	biological_process	0.43037	1	1	126	67	15035	ENSGALG00000000695
GO:0010631	epithelial cell migration	biological_process	0.43117	1	2	126	181	15035	ENSGALG00000015305,ENSGALG00000029836
GO:0090662	ATP hydrolysis coupled transmembrane transport	biological_process	0.43136	1	1	126	67	15035	ENSGALG00000002207
GO:0099131	ATP hydrolysis coupled ion transmembrane transport	biological_process	0.43136	1	1	126	67	15035	ENSGALG00000002207
GO:1901343	negative regulation of vasculature development	biological_process	0.43196	1	1	126	69	15035	ENSGALG00000009042
GO:0051092	positive regulation of NF-kappaB transcription factor activity	biological_process	0.43208	1	1	126	67	15035	ENSGALG00000044449
GO:0050911	detection of chemical stimulus involved in sensory perception of smell	biological_process	0.43228	1	1	126	66	15035	ENSGALG00000052981
GO:0000187	activation of MAPK activity	biological_process	0.43281	1	1	126	69	15035	ENSGALG00000016296
GO:0008286	insulin receptor signaling pathway	biological_process	0.43317	1	1	126	68	15035	ENSGALG00000029836
GO:0007043	cell-cell junction assembly	biological_process	0.43328	1	1	126	71	15035	ENSGALG00000000299
GO:0014020	primary neural tube formation	biological_process	0.43383	1	1	126	68	15035	ENSGALG00000042308
GO:0006164	purine nucleotide biosynthetic process	biological_process	0.43391	1	2	126	175	15035	ENSGALG00000008177,ENSGALG00000007305
GO:0072525	pyridine-containing compound biosynthetic process	biological_process	0.43399	1	1	126	67	15035	ENSGALG00000004642
GO:0060326	cell chemotaxis	biological_process	0.43487	1	2	126	175	15035	ENSGALG00000010820,ENSGALG00000016833
GO:0060548	negative regulation of cell death	biological_process	0.43578	1	5	126	518	15035	ENSGALG00000016296,ENSGALG00000015305,ENSGALG00000000607,ENSGALG00000042308,ENSGALG00000013604
GO:0001525	angiogenesis	biological_process	0.43654	1	3	126	295	15035	ENSGALG00000015305,ENSGALG00000029836,ENSGALG00000009042
GO:0090132	epithelium migration	biological_process	0.43704	1	2	126	183	15035	ENSGALG00000029836,ENSGALG00000015305
GO:0010941	regulation of cell death	biological_process	0.43713	1	8	126	867	15035	ENSGALG00000013604,ENSGALG00000040045,ENSGALG00000000607,ENSGALG00000042308,ENSGALG00000029836,ENSGALG00000001502,ENSGALG00000016296,ENSGALG00000015305
GO:0043244	regulation of protein complex disassembly	biological_process	0.43715	1	1	126	69	15035	ENSGALG00000039690
GO:0009063	cellular amino acid catabolic process	biological_process	0.43763	1	1	126	67	15035	ENSGALG00000008177
GO:0048813	dendrite morphogenesis	biological_process	0.43775	1	1	126	76	15035	ENSGALG00000015305
GO:0050886	endocrine process	biological_process	0.43784	1	1	126	68	15035	ENSGALG00000007047
GO:0071396	cellular response to lipid	biological_process	0.4382	1	3	126	293	15035	ENSGALG00000004448,ENSGALG00000015305,ENSGALG00000029836
GO:0016747	transferase activity, transferring acyl groups other than amino-acyl groups	molecular_function	0.44013	1	2	126	176	15035	ENSGALG00000012748,ENSGALG00000031372
GO:0016651	oxidoreductase activity, acting on NAD(P)H	molecular_function	0.44071	1	1	126	67	15035	ENSGALG00000008177
GO:0031109	microtubule polymerization or depolymerization	biological_process	0.44073	1	1	126	70	15035	ENSGALG00000039690
GO:0042578	phosphoric ester hydrolase activity	molecular_function	0.44169	1	3	126	301	15035	ENSGALG00000032854,ENSGALG00000029836,ENSGALG00000003920
GO:0005516	calmodulin binding	molecular_function	0.4417	1	1	126	74	15035	ENSGALG00000008177
GO:0051261	protein depolymerization	biological_process	0.442	1	1	126	71	15035	ENSGALG00000039690
GO:0043473	pigmentation	biological_process	0.44272	1	1	126	71	15035	ENSGALG00000003899
GO:0007127	meiosis I	biological_process	0.44275	1	1	126	68	15035	ENSGALG00000011565
GO:0009895	negative regulation of catabolic process	biological_process	0.44294	1	2	126	180	15035	ENSGALG00000000299,ENSGALG00000013604
GO:0090130	tissue migration	biological_process	0.44302	1	2	126	185	15035	ENSGALG00000029836,ENSGALG00000015305
GO:0045807	positive regulation of endocytosis	biological_process	0.44401	1	1	126	72	15035	ENSGALG00000002503
GO:0002224	toll-like receptor signaling pathway	biological_process	0.44589	1	1	126	70	15035	ENSGALG00000008166
GO:0009749	response to glucose	biological_process	0.4459	1	1	126	72	15035	ENSGALG00000029836
GO:0006664	glycolipid metabolic process	biological_process	0.44657	1	1	126	69	15035	ENSGALG00000029836
GO:0005773	vacuole	cellular_component	0.44726	1	3	126	291	15035	ENSGALG00000002207,ENSGALG00000024031,ENSGALG00000010820
GO:0008081	phosphoric diester hydrolase activity	molecular_function	0.44836	1	1	126	74	15035	ENSGALG00000029836
GO:0031099	regeneration	biological_process	0.44969	1	1	126	73	15035	ENSGALG00000004526
GO:0071482	cellular response to light stimulus	biological_process	0.44985	1	1	126	70	15035	ENSGALG00000016699
GO:0042127	regulation of cell proliferation	biological_process	0.4505	1	8	126	885	15035	ENSGALG00000042308,ENSGALG00000000607,ENSGALG00000013604,ENSGALG00000040045,ENSGALG00000016067,ENSGALG00000015305,ENSGALG00000029836,ENSGALG00000007305
GO:0009746	response to hexose	biological_process	0.45077	1	1	126	73	15035	ENSGALG00000029836
GO:0034284	response to monosaccharide	biological_process	0.45077	1	1	126	73	15035	ENSGALG00000029836
GO:1903509	liposaccharide metabolic process	biological_process	0.45088	1	1	126	70	15035	ENSGALG00000029836
GO:0030198	extracellular matrix organization	biological_process	0.45127	1	2	126	185	15035	ENSGALG00000015305,ENSGALG00000004526
GO:0061982	meiosis I cell cycle process	biological_process	0.45237	1	1	126	70	15035	ENSGALG00000011565
GO:0043230	extracellular organelle	cellular_component	0.45254	1	1	126	70	15035	ENSGALG00000042626
GO:0031623	receptor internalization	biological_process	0.45282	1	1	126	73	15035	ENSGALG00000009003
GO:0034762	regulation of transmembrane transport	biological_process	0.45373	1	3	126	310	15035	ENSGALG00000011040,ENSGALG00000038543,ENSGALG00000007047
GO:1900180	regulation of protein localization to nucleus	biological_process	0.45398	1	1	126	72	15035	ENSGALG00000042360
GO:0031674	I band	cellular_component	0.45448	1	1	126	75	15035	ENSGALG00000008177
GO:0042472	inner ear morphogenesis	biological_process	0.45698	1	1	126	74	15035	ENSGALG00000042308
GO:0090596	sensory organ morphogenesis	biological_process	0.45797	1	2	126	189	15035	ENSGALG00000016067,ENSGALG00000042308
GO:0045727	positive regulation of translation	biological_process	0.45805	1	1	126	72	15035	ENSGALG00000034831
GO:0044270	cellular nitrogen compound catabolic process	biological_process	0.46028	1	3	126	297	15035	ENSGALG00000000299,ENSGALG00000034831,ENSGALG00000013604
GO:0043405	regulation of MAP kinase activity	biological_process	0.46078	1	2	126	188	15035	ENSGALG00000012321,ENSGALG00000016296
GO:0045165	cell fate commitment	biological_process	0.46135	1	2	126	187	15035	ENSGALG00000015305,ENSGALG00000010915
GO:0001936	regulation of endothelial cell proliferation	biological_process	0.46141	1	1	126	74	15035	ENSGALG00000013604
GO:0098552	side of membrane	cellular_component	0.46211	1	3	126	302	15035	ENSGALG00000009003,ENSGALG00000016296,ENSGALG00000007620
GO:0072522	purine-containing compound biosynthetic process	biological_process	0.46239	1	2	126	185	15035	ENSGALG00000007305,ENSGALG00000008177
GO:0098876	vesicle-mediated transport to the plasma membrane	biological_process	0.46405	1	1	126	76	15035	ENSGALG00000009003
GO:0071902	positive regulation of protein serine/threonine kinase activity	biological_process	0.46532	1	2	126	190	15035	ENSGALG00000012321,ENSGALG00000016296
GO:0062013	positive regulation of small molecule metabolic process	biological_process	0.46544	1	1	126	74	15035	ENSGALG00000008177
GO:0050660	flavin adenine dinucleotide binding	molecular_function	0.46646	1	1	126	73	15035	ENSGALG00000008177
GO:0005525	GTP binding	molecular_function	0.46654	1	3	126	297	15035	ENSGALG00000014726,ENSGALG00000003899,ENSGALG00000007305
GO:1902936	phosphatidylinositol bisphosphate binding	molecular_function	0.46684	1	1	126	77	15035	ENSGALG00000043172
GO:0046872	metal ion binding	molecular_function	0.46727	1	18	126	2100	15035	ENSGALG00000038405,ENSGALG00000037599,ENSGALG00000004917,ENSGALG00000015305,ENSGALG00000039145,ENSGALG00000039659,ENSGALG00000008177,ENSGALG00000038782,ENSGALG00000042626,ENSGALG00000042360,ENSGALG00000039742,ENSGALG00000040045,ENSGALG00000029917,ENSGALG00000016833,ENSGALG00000032854,ENSGALG00000007305,ENSGALG00000021286,ENSGALG00000052653
GO:0021987	cerebral cortex development	biological_process	0.46738	1	1	126	81	15035	ENSGALG00000015305
GO:0009897	external side of plasma membrane	cellular_component	0.46742	1	2	126	188	15035	ENSGALG00000007620,ENSGALG00000016296
GO:0051247	positive regulation of protein metabolic process	biological_process	0.46805	1	9	126	1015	15035	ENSGALG00000012321,ENSGALG00000013604,ENSGALG00000000607,ENSGALG00000034831,ENSGALG00000002864,ENSGALG00000008177,ENSGALG00000029836,ENSGALG00000043662,ENSGALG00000016296
GO:0044440	endosomal part	cellular_component	0.46922	1	2	126	188	15035	ENSGALG00000028602,ENSGALG00000003899
GO:0046700	heterocycle catabolic process	biological_process	0.46939	1	3	126	301	15035	ENSGALG00000013604,ENSGALG00000034831,ENSGALG00000000299
GO:0032550	purine ribonucleoside binding	molecular_function	0.47102	1	3	126	299	15035	ENSGALG00000003899,ENSGALG00000014726,ENSGALG00000007305
GO:0045597	positive regulation of cell differentiation	biological_process	0.4719	1	5	126	555	15035	ENSGALG00000039690,ENSGALG00000042626,ENSGALG00000016905,ENSGALG00000004448,ENSGALG00000042308
GO:0001883	purine nucleoside binding	molecular_function	0.47329	1	3	126	300	15035	ENSGALG00000003899,ENSGALG00000014726,ENSGALG00000007305
GO:0001841	neural tube formation	biological_process	0.47359	1	1	126	77	15035	ENSGALG00000042308
GO:0017148	negative regulation of translation	biological_process	0.47389	1	1	126	76	15035	ENSGALG00000034831
GO:0050907	detection of chemical stimulus involved in sensory perception	biological_process	0.47542	1	1	126	75	15035	ENSGALG00000052981
GO:0009116	nucleoside metabolic process	biological_process	0.47548	1	1	126	76	15035	ENSGALG00000007305
GO:0034614	cellular response to reactive oxygen species	biological_process	0.47551	1	1	126	77	15035	ENSGALG00000000607
GO:0006497	protein lipidation	biological_process	0.47637	1	1	126	76	15035	ENSGALG00000031372
GO:0032549	ribonucleoside binding	molecular_function	0.47741	1	3	126	302	15035	ENSGALG00000007305,ENSGALG00000003899,ENSGALG00000014726
GO:0009132	nucleoside diphosphate metabolic process	biological_process	0.4775	1	1	126	76	15035	ENSGALG00000007305
GO:1905330	regulation of morphogenesis of an epithelium	biological_process	0.47778	1	1	126	78	15035	ENSGALG00000042308
GO:0007265	Ras protein signal transduction	biological_process	0.47818	1	3	126	316	15035	ENSGALG00000002570,ENSGALG00000014726,ENSGALG00000003899
GO:0004620	phospholipase activity	molecular_function	0.47841	1	1	126	77	15035	ENSGALG00000029836
GO:0004190	aspartic-type endopeptidase activity	molecular_function	0.47988	1	1	126	74	15035	ENSGALG00000005903
GO:0044093	positive regulation of molecular function	biological_process	0.48051	1	9	126	1036	15035	ENSGALG00000007305,ENSGALG00000007047,ENSGALG00000034934,ENSGALG00000008177,ENSGALG00000016296,ENSGALG00000044449,ENSGALG00000012321,ENSGALG00000016067,ENSGALG00000038405
GO:0006650	glycerophospholipid metabolic process	biological_process	0.48113	1	2	126	193	15035	ENSGALG00000029836,ENSGALG00000003920
GO:0042552	myelination	biological_process	0.48155	1	1	126	80	15035	ENSGALG00000030372
GO:0051101	regulation of DNA binding	biological_process	0.48183	1	1	126	79	15035	ENSGALG00000007305
GO:0046631	alpha-beta T cell activation	biological_process	0.48209	1	1	126	79	15035	ENSGALG00000010915
GO:0033218	amide binding	molecular_function	0.48214	1	2	126	192	15035	ENSGALG00000001132,ENSGALG00000000607
GO:2001257	regulation of cation channel activity	biological_process	0.48238	1	1	126	82	15035	ENSGALG00000007047
GO:0070001	aspartic-type peptidase activity	molecular_function	0.48442	1	1	126	75	15035	ENSGALG00000005903
GO:0042826	histone deacetylase binding	molecular_function	0.48531	1	1	126	80	15035	ENSGALG00000015305
GO:0031667	response to nutrient levels	biological_process	0.48534	1	2	126	195	15035	ENSGALG00000016296,ENSGALG00000028871
GO:0009743	response to carbohydrate	biological_process	0.48541	1	1	126	81	15035	ENSGALG00000029836
GO:0042981	regulation of apoptotic process	biological_process	0.48542	1	7	126	786	15035	ENSGALG00000016296,ENSGALG00000001502,ENSGALG00000015305,ENSGALG00000042308,ENSGALG00000029836,ENSGALG00000013604,ENSGALG00000040045
GO:0035556	intracellular signal transduction	biological_process	0.48594	1	15	126	1762	15035	ENSGALG00000008177,ENSGALG00000007047,ENSGALG00000016296,ENSGALG00000002570,ENSGALG00000027053,ENSGALG00000014726,ENSGALG00000043662,ENSGALG00000039145,ENSGALG00000012321,ENSGALG00000016833,ENSGALG00000013604,ENSGALG00000032415,ENSGALG00000010820,ENSGALG00000003899,ENSGALG00000000607
GO:0030307	positive regulation of cell growth	biological_process	0.4869	1	1	126	83	15035	ENSGALG00000042626
GO:0001882	nucleoside binding	molecular_function	0.48782	1	3	126	307	15035	ENSGALG00000014726,ENSGALG00000003899,ENSGALG00000007305
GO:0051222	positive regulation of protein transport	biological_process	0.48876	1	2	126	195	15035	ENSGALG00000030545,ENSGALG00000004917
GO:0051983	regulation of chromosome segregation	biological_process	0.48964	1	1	126	80	15035	ENSGALG00000008614
GO:0042158	lipoprotein biosynthetic process	biological_process	0.4899	1	1	126	79	15035	ENSGALG00000031372
GO:0007272	ensheathment of neurons	biological_process	0.49057	1	1	126	82	15035	ENSGALG00000030372
GO:0008366	axon ensheathment	biological_process	0.49057	1	1	126	82	15035	ENSGALG00000030372
GO:0006633	fatty acid biosynthetic process	biological_process	0.49196	1	1	126	79	15035	ENSGALG00000012748
GO:0007608	sensory perception of smell	biological_process	0.49201	1	1	126	80	15035	ENSGALG00000052981
GO:0022412	cellular process involved in reproduction in multicellular organism	biological_process	0.49203	1	2	126	199	15035	ENSGALG00000034831,ENSGALG00000011565
GO:1903828	negative regulation of cellular protein localization	biological_process	0.49227	1	1	126	81	15035	ENSGALG00000042360
GO:1905952	regulation of lipid localization	biological_process	0.49374	1	1	126	81	15035	ENSGALG00000007047
GO:0090316	positive regulation of intracellular protein transport	biological_process	0.49433	1	1	126	81	15035	ENSGALG00000030545
GO:0009725	response to hormone	biological_process	0.49464	1	4	126	439	15035	ENSGALG00000008177,ENSGALG00000029836,ENSGALG00000012894,ENSGALG00000015305
GO:0032561	guanyl ribonucleotide binding	molecular_function	0.49474	1	3	126	310	15035	ENSGALG00000003899,ENSGALG00000014726,ENSGALG00000007305
GO:0005765	lysosomal membrane	cellular_component	0.49543	1	1	126	80	15035	ENSGALG00000024031
GO:0050905	neuromuscular process	biological_process	0.49677	1	1	126	86	15035	ENSGALG00000004526
GO:0019751	polyol metabolic process	biological_process	0.49743	1	1	126	82	15035	ENSGALG00000003920
GO:0004386	helicase activity	molecular_function	0.49836	1	1	126	81	15035	ENSGALG00000011565
GO:0001726	ruffle	cellular_component	0.49841	1	1	126	84	15035	ENSGALG00000007305
GO:1902904	negative regulation of supramolecular fiber organization	biological_process	0.49852	1	1	126	86	15035	ENSGALG00000039690
GO:0098852	lytic vacuole membrane	cellular_component	0.4994	1	1	126	81	15035	ENSGALG00000024031
GO:0006413	translational initiation	biological_process	0.50117	1	1	126	81	15035	ENSGALG00000034831
GO:0106106	cold-induced thermogenesis	biological_process	0.50258	1	1	126	85	15035	ENSGALG00000040045
GO:0120161	regulation of cold-induced thermogenesis	biological_process	0.50258	1	1	126	85	15035	ENSGALG00000040045
GO:0042471	ear morphogenesis	biological_process	0.5026	1	1	126	84	15035	ENSGALG00000042308
GO:0044282	small molecule catabolic process	biological_process	0.50325	1	2	126	198	15035	ENSGALG00000008177,ENSGALG00000003920
GO:0008643	carbohydrate transport	biological_process	0.50329	1	1	126	83	15035	ENSGALG00000000695
GO:0019001	guanyl nucleotide binding	molecular_function	0.50344	1	3	126	314	15035	ENSGALG00000003899,ENSGALG00000014726,ENSGALG00000007305
GO:0048593	camera-type eye morphogenesis	biological_process	0.50363	1	1	126	86	15035	ENSGALG00000016067
GO:0043067	regulation of programmed cell death	biological_process	0.50373	1	7	126	800	15035	ENSGALG00000029836,ENSGALG00000040045,ENSGALG00000013604,ENSGALG00000042308,ENSGALG00000015305,ENSGALG00000016296,ENSGALG00000001502
GO:0046942	carboxylic acid transport	biological_process	0.50544	1	2	126	200	15035	ENSGALG00000042626,ENSGALG00000028871
GO:0004553	hydrolase activity, hydrolyzing O-glycosyl compounds	molecular_function	0.50727	1	1	126	83	15035	ENSGALG00000039611
GO:0019362	pyridine nucleotide metabolic process	biological_process	0.50732	1	1	126	83	15035	ENSGALG00000004642
GO:0046496	nicotinamide nucleotide metabolic process	biological_process	0.50732	1	1	126	83	15035	ENSGALG00000004642
GO:0043408	regulation of MAPK cascade	biological_process	0.5077	1	4	126	448	15035	ENSGALG00000012321,ENSGALG00000016296,ENSGALG00000043662,ENSGALG00000000607
GO:0015849	organic acid transport	biological_process	0.50777	1	2	126	201	15035	ENSGALG00000042626,ENSGALG00000028871
GO:0010469	regulation of signaling receptor activity	biological_process	0.5087	1	1	126	86	15035	ENSGALG00000043582
GO:0010770	positive regulation of cell morphogenesis involved in differentiation	biological_process	0.50925	1	1	126	90	15035	ENSGALG00000016905
GO:0030176	integral component of endoplasmic reticulum membrane	cellular_component	0.5096	1	1	126	83	15035	ENSGALG00000012748
GO:0002757	immune response-activating signal transduction	biological_process	0.51087	1	2	126	205	15035	ENSGALG00000008166,ENSGALG00000029836
GO:0043524	negative regulation of neuron apoptotic process	biological_process	0.51139	1	1	126	88	15035	ENSGALG00000016296
GO:1903825	organic acid transmembrane transport	biological_process	0.51158	1	1	126	84	15035	ENSGALG00000028871
GO:1905039	carboxylic acid transmembrane transport	biological_process	0.51158	1	1	126	84	15035	ENSGALG00000028871
GO:0033135	regulation of peptidyl-serine phosphorylation	biological_process	0.51214	1	1	126	88	15035	ENSGALG00000008177
GO:0016746	transferase activity, transferring acyl groups	molecular_function	0.51411	1	2	126	203	15035	ENSGALG00000031372,ENSGALG00000012748
GO:0008219	cell death	biological_process	0.51461	1	9	126	1051	15035	ENSGALG00000015305,ENSGALG00000010490,ENSGALG00000016296,ENSGALG00000001502,ENSGALG00000029836,ENSGALG00000000607,ENSGALG00000042308,ENSGALG00000040045,ENSGALG00000013604
GO:0007346	regulation of mitotic cell cycle	biological_process	0.51474	1	3	126	326	15035	ENSGALG00000008614,ENSGALG00000004448,ENSGALG00000042308
GO:0006941	striated muscle contraction	biological_process	0.51489	1	1	126	91	15035	ENSGALG00000008177
GO:0031056	regulation of histone modification	biological_process	0.51528	1	1	126	88	15035	ENSGALG00000008177
GO:0046914	transition metal ion binding	molecular_function	0.51714	1	7	126	810	15035	ENSGALG00000015305,ENSGALG00000039145,ENSGALG00000037599,ENSGALG00000039742,ENSGALG00000042360,ENSGALG00000032854,ENSGALG00000040045
GO:0007018	microtubule-based movement	biological_process	0.51793	1	2	126	208	15035	ENSGALG00000022206,ENSGALG00000006221
GO:0010628	positive regulation of gene expression	biological_process	0.51802	1	11	126	1301	15035	ENSGALG00000007047,ENSGALG00000008177,ENSGALG00000015305,ENSGALG00000036346,ENSGALG00000033432,ENSGALG00000028871,ENSGALG00000001518,ENSGALG00000013604,ENSGALG00000000299,ENSGALG00000034831,ENSGALG00000038405
GO:0043624	cellular protein complex disassembly	biological_process	0.51847	1	1	126	88	15035	ENSGALG00000039690
GO:0070851	growth factor receptor binding	molecular_function	0.51889	1	1	126	87	15035	ENSGALG00000010915
GO:0034249	negative regulation of cellular amide metabolic process	biological_process	0.51971	1	1	126	87	15035	ENSGALG00000034831
GO:0031329	regulation of cellular catabolic process	biological_process	0.51998	1	4	126	449	15035	ENSGALG00000034831,ENSGALG00000000299,ENSGALG00000029836,ENSGALG00000013604
GO:0001935	endothelial cell proliferation	biological_process	0.52045	1	1	126	88	15035	ENSGALG00000013604
GO:0016887	ATPase activity	molecular_function	0.52068	1	3	126	331	15035	ENSGALG00000006221,ENSGALG00000011565,ENSGALG00000002207
GO:0002764	immune response-regulating signaling pathway	biological_process	0.52078	1	2	126	209	15035	ENSGALG00000008166,ENSGALG00000029836
GO:0002252	immune effector process	biological_process	0.52096	1	3	126	326	15035	ENSGALG00000010820,ENSGALG00000040045,ENSGALG00000010915
GO:0006520	cellular amino acid metabolic process	biological_process	0.52169	1	2	126	205	15035	ENSGALG00000013094,ENSGALG00000008177
GO:0042626	ATPase activity, coupled to transmembrane movement of substances	molecular_function	0.52345	1	1	126	88	15035	ENSGALG00000002207
GO:0098796	membrane protein complex	cellular_component	0.5236	1	7	126	827	15035	ENSGALG00000011040,ENSGALG00000003014,ENSGALG00000002207,ENSGALG00000041225,ENSGALG00000009003,ENSGALG00000029917,ENSGALG00000003005
GO:1990845	adaptive thermogenesis	biological_process	0.52374	1	1	126	90	15035	ENSGALG00000040045
GO:1904951	positive regulation of establishment of protein localization	biological_process	0.52406	1	2	126	208	15035	ENSGALG00000004917,ENSGALG00000030545
GO:0043021	ribonucleoprotein complex binding	molecular_function	0.52418	1	1	126	87	15035	ENSGALG00000007305
GO:0009991	response to extracellular stimulus	biological_process	0.52419	1	2	126	210	15035	ENSGALG00000028871,ENSGALG00000016296
GO:0043062	extracellular structure organization	biological_process	0.52554	1	2	126	212	15035	ENSGALG00000015305,ENSGALG00000004526
GO:0051494	negative regulation of cytoskeleton organization	biological_process	0.52777	1	1	126	93	15035	ENSGALG00000039690
GO:0005575	cellular_component	cellular_component	0.52788	1	106	126	12642	15035	ENSGALG00000021286,ENSGALG00000039690,ENSGALG00000024031,ENSGALG00000027053,ENSGALG00000000337,ENSGALG00000028871,ENSGALG00000010820,ENSGALG00000021303,ENSGALG00000032415,ENSGALG00000008614,ENSGALG00000006221,ENSGALG00000028602,ENSGALG00000012748,ENSGALG00000014726,ENSGALG00000043172,ENSGALG00000044449,ENSGALG00000007305,ENSGALG00000009349,ENSGALG00000015089,ENSGALG00000040905,ENSGALG00000039151,…
GO:0072524	pyridine-containing compound metabolic process	biological_process	0.52821	1	1	126	88	15035	ENSGALG00000004642
GO:0007292	female gamete generation	biological_process	0.52824	1	1	126	90	15035	ENSGALG00000034831
GO:0035725	sodium ion transmembrane transport	biological_process	0.52923	1	1	126	93	15035	ENSGALG00000011040
GO:0120031	plasma membrane bounded cell projection assembly	biological_process	0.53027	1	3	126	340	15035	ENSGALG00000015089,ENSGALG00000008381,ENSGALG00000003899
GO:1901566	organonitrogen compound biosynthetic process	biological_process	0.53053	1	10	126	1171	15035	ENSGALG00000039151,ENSGALG00000016128,ENSGALG00000031372,ENSGALG00000007305,ENSGALG00000012748,ENSGALG00000008177,ENSGALG00000034831,ENSGALG00000004642,ENSGALG00000026991,ENSGALG00000040045
GO:0009206	purine ribonucleoside triphosphate biosynthetic process	biological_process	0.53115	1	1	126	89	15035	ENSGALG00000007305
GO:0007600	sensory perception	biological_process	0.53143	1	3	126	335	15035	ENSGALG00000015305,ENSGALG00000052981,ENSGALG00000013604
GO:0045216	cell-cell junction organization	biological_process	0.5315	1	1	126	94	15035	ENSGALG00000000299
GO:1901657	glycosyl compound metabolic process	biological_process	0.5324	1	1	126	89	15035	ENSGALG00000007305
GO:0045995	regulation of embryonic development	biological_process	0.53336	1	1	126	92	15035	ENSGALG00000042308
GO:0009145	purine nucleoside triphosphate biosynthetic process	biological_process	0.53347	1	1	126	90	15035	ENSGALG00000007305
GO:1902531	regulation of intracellular signal transduction	biological_process	0.53673	1	9	126	1079	15035	ENSGALG00000008177,ENSGALG00000043662,ENSGALG00000027053,ENSGALG00000002570,ENSGALG00000016296,ENSGALG00000016833,ENSGALG00000032415,ENSGALG00000012321,ENSGALG00000000607
GO:0031227	intrinsic component of endoplasmic reticulum membrane	cellular_component	0.5378	1	1	126	90	15035	ENSGALG00000012748
GO:0045766	positive regulation of angiogenesis	biological_process	0.54063	1	1	126	93	15035	ENSGALG00000015305
GO:0009411	response to UV	biological_process	0.54137	1	1	126	92	15035	ENSGALG00000016067
GO:0002274	myeloid leukocyte activation	biological_process	0.54171	1	1	126	93	15035	ENSGALG00000010820
GO:1990778	protein localization to cell periphery	biological_process	0.54284	1	2	126	221	15035	ENSGALG00000014726,ENSGALG00000009003
GO:0010634	positive regulation of epithelial cell migration	biological_process	0.54374	1	1	126	95	15035	ENSGALG00000029836
GO:0045787	positive regulation of cell cycle	biological_process	0.54375	1	2	126	218	15035	ENSGALG00000008614,ENSGALG00000015305
GO:0015405	P-P-bond-hydrolysis-driven transmembrane transporter activity	molecular_function	0.54408	1	1	126	93	15035	ENSGALG00000002207
GO:0030027	lamellipodium	cellular_component	0.54485	1	1	126	98	15035	ENSGALG00000039690
GO:0002221	pattern recognition receptor signaling pathway	biological_process	0.5453	1	1	126	93	15035	ENSGALG00000008166
GO:0002758	innate immune response-activating signal transduction	biological_process	0.5453	1	1	126	93	15035	ENSGALG00000008166
GO:0043900	regulation of multi-organism process	biological_process	0.54539	1	2	126	216	15035	ENSGALG00000034831,ENSGALG00000013604
GO:0001934	positive regulation of protein phosphorylation	biological_process	0.5454	1	5	126	592	15035	ENSGALG00000000607,ENSGALG00000043662,ENSGALG00000016296,ENSGALG00000012321,ENSGALG00000008177
GO:0043066	negative regulation of apoptotic process	biological_process	0.54571	1	4	126	464	15035	ENSGALG00000013604,ENSGALG00000015305,ENSGALG00000042308,ENSGALG00000016296
GO:0042060	wound healing	biological_process	0.54593	1	2	126	220	15035	ENSGALG00000002570,ENSGALG00000016833
GO:0022408	negative regulation of cell-cell adhesion	biological_process	0.54628	1	1	126	95	15035	ENSGALG00000004526
GO:0098660	inorganic ion transmembrane transport	biological_process	0.54727	1	5	126	603	15035	ENSGALG00000002207,ENSGALG00000011040,ENSGALG00000038543,ENSGALG00000007047,ENSGALG00000009003
GO:0015399	primary active transmembrane transporter activity	molecular_function	0.54816	1	1	126	94	15035	ENSGALG00000002207
GO:0046467	membrane lipid biosynthetic process	biological_process	0.54833	1	1	126	93	15035	ENSGALG00000012748
GO:0016791	phosphatase activity	molecular_function	0.54895	1	2	126	225	15035	ENSGALG00000003920,ENSGALG00000032854
GO:1903034	regulation of response to wounding	biological_process	0.55058	1	1	126	97	15035	ENSGALG00000004526
GO:0031331	positive regulation of cellular catabolic process	biological_process	0.55153	1	2	126	221	15035	ENSGALG00000029836,ENSGALG00000034831
GO:0046661	male sex differentiation	biological_process	0.55234	1	1	126	96	15035	ENSGALG00000036346
GO:0030031	cell projection assembly	biological_process	0.55293	1	3	126	351	15035	ENSGALG00000003899,ENSGALG00000008381,ENSGALG00000015089
GO:0034764	positive regulation of transmembrane transport	biological_process	0.55349	1	1	126	99	15035	ENSGALG00000007047
GO:0009201	ribonucleoside triphosphate biosynthetic process	biological_process	0.55488	1	1	126	95	15035	ENSGALG00000007305
GO:0006665	sphingolipid metabolic process	biological_process	0.55513	1	1	126	95	15035	ENSGALG00000012748
GO:0016298	lipase activity	molecular_function	0.55783	1	1	126	96	15035	ENSGALG00000029836
GO:0001838	embryonic epithelial tube formation	biological_process	0.55799	1	1	126	97	15035	ENSGALG00000042308
GO:0043010	camera-type eye development	biological_process	0.55819	1	2	126	229	15035	ENSGALG00000016067,ENSGALG00000015305
GO:0060041	retina development in camera-type eye	biological_process	0.55987	1	1	126	101	15035	ENSGALG00000015305
GO:0048583	regulation of response to stimulus	biological_process	0.56038	1	19	126	2334	15035	ENSGALG00000002570,ENSGALG00000008177,ENSGALG00000029836,ENSGALG00000000607,ENSGALG00000043582,ENSGALG00000012321,ENSGALG00000027053,ENSGALG00000043662,ENSGALG00000016296,ENSGALG00000004526,ENSGALG00000008381,ENSGALG00000007047,ENSGALG00000008166,ENSGALG00000002015,ENSGALG00000042626,ENSGALG00000040038,ENSGALG00000040045,ENSGALG00000032415,ENSGALG00000016833
GO:0042157	lipoprotein metabolic process	biological_process	0.56039	1	1	126	96	15035	ENSGALG00000031372
GO:0002685	regulation of leukocyte migration	biological_process	0.56089	1	1	126	98	15035	ENSGALG00000016833
GO:0055037	recycling endosome	cellular_component	0.56142	1	1	126	99	15035	ENSGALG00000003899
GO:0019842	vitamin binding	molecular_function	0.563	1	1	126	97	15035	ENSGALG00000013094
GO:0002285	lymphocyte activation involved in immune response	biological_process	0.56307	1	1	126	97	15035	ENSGALG00000010915
GO:0071229	cellular response to acid chemical	biological_process	0.56316	1	1	126	101	15035	ENSGALG00000004448
GO:0060271	cilium assembly	biological_process	0.56329	1	2	126	227	15035	ENSGALG00000003899,ENSGALG00000008381
GO:0043069	negative regulation of programmed cell death	biological_process	0.56368	1	4	126	475	15035	ENSGALG00000013604,ENSGALG00000016296,ENSGALG00000015305,ENSGALG00000042308
GO:0008104	protein localization	biological_process	0.56446	1	13	126	1594	15035	ENSGALG00000041225,ENSGALG00000013604,ENSGALG00000042360,ENSGALG00000042626,ENSGALG00000010820,ENSGALG00000002015,ENSGALG00000003899,ENSGALG00000009003,ENSGALG00000036925,ENSGALG00000031372,ENSGALG00000014726,ENSGALG00000004917,ENSGALG00000030545
GO:0005623	cell	cellular_component	0.56584	1	90	126	10816	15035	ENSGALG00000002015,ENSGALG00000034831,ENSGALG00000003014,ENSGALG00000011565,ENSGALG00000041225,ENSGALG00000029917,ENSGALG00000040045,ENSGALG00000042626,ENSGALG00000004448,ENSGALG00000001502,ENSGALG00000008381,ENSGALG00000016128,ENSGALG00000043662,ENSGALG00000008166,ENSGALG00000027323,ENSGALG00000052981,ENSGALG00000052653,ENSGALG00000007047,ENSGALG00000011040,ENSGALG00000015379,ENSGALG00000038405,…
GO:1901700	response to oxygen-containing compound	biological_process	0.56694	1	6	126	735	15035	ENSGALG00000000607,ENSGALG00000004448,ENSGALG00000012894,ENSGALG00000040045,ENSGALG00000029836,ENSGALG00000008177
GO:0010921	regulation of phosphatase activity	biological_process	0.56697	1	1	126	102	15035	ENSGALG00000009349
GO:0034248	regulation of cellular amide metabolic process	biological_process	0.56745	1	2	126	227	15035	ENSGALG00000002864,ENSGALG00000034831
GO:0042742	defense response to bacterium	biological_process	0.56748	1	1	126	98	15035	ENSGALG00000010820
GO:0048514	blood vessel morphogenesis	biological_process	0.56751	1	3	126	361	15035	ENSGALG00000015305,ENSGALG00000029836,ENSGALG00000009042
GO:0005764	lysosome	cellular_component	0.56812	1	2	126	223	15035	ENSGALG00000024031,ENSGALG00000010820
GO:0009898	cytoplasmic side of plasma membrane	cellular_component	0.56941	1	1	126	101	15035	ENSGALG00000009003
GO:0000165	MAPK cascade	biological_process	0.57001	1	4	126	485	15035	ENSGALG00000012321,ENSGALG00000016296,ENSGALG00000000607,ENSGALG00000043662
GO:0000323	lytic vacuole	cellular_component	0.57037	1	2	126	224	15035	ENSGALG00000010820,ENSGALG00000024031
GO:0015718	monocarboxylic acid transport	biological_process	0.57084	1	1	126	99	15035	ENSGALG00000028871
GO:0006733	oxidoreduction coenzyme metabolic process	biological_process	0.57134	1	1	126	99	15035	ENSGALG00000004642
GO:0016798	hydrolase activity, acting on glycosyl bonds	molecular_function	0.57159	1	1	126	99	15035	ENSGALG00000039611
GO:0072175	epithelial tube formation	biological_process	0.57221	1	1	126	101	15035	ENSGALG00000042308
GO:0009267	cellular response to starvation	biological_process	0.57337	1	1	126	101	15035	ENSGALG00000028871
GO:1904018	positive regulation of vasculature development	biological_process	0.57494	1	1	126	102	15035	ENSGALG00000015305
GO:0002440	production of molecular mediator of immune response	biological_process	0.57509	1	1	126	101	15035	ENSGALG00000010820
GO:1901137	carbohydrate derivative biosynthetic process	biological_process	0.57532	1	4	126	483	15035	ENSGALG00000007305,ENSGALG00000026991,ENSGALG00000016128,ENSGALG00000039151
GO:0007606	sensory perception of chemical stimulus	biological_process	0.57689	1	1	126	101	15035	ENSGALG00000052981
GO:0000302	response to reactive oxygen species	biological_process	0.57714	1	1	126	102	15035	ENSGALG00000000607
GO:0048639	positive regulation of developmental growth	biological_process	0.57732	1	1	126	108	15035	ENSGALG00000042626
GO:0097164	ammonium ion metabolic process	biological_process	0.57744	1	1	126	102	15035	ENSGALG00000040045
GO:0048015	phosphatidylinositol-mediated signaling	biological_process	0.57854	1	1	126	107	15035	ENSGALG00000039145
GO:2001233	regulation of apoptotic signaling pathway	biological_process	0.57943	1	2	126	231	15035	ENSGALG00000016296,ENSGALG00000040045
GO:0043492	ATPase activity, coupled to movement of substances	molecular_function	0.57968	1	1	126	104	15035	ENSGALG00000002207
GO:0019827	stem cell population maintenance	biological_process	0.58029	1	1	126	104	15035	ENSGALG00000015305
GO:0001659	temperature homeostasis	biological_process	0.58118	1	1	126	105	15035	ENSGALG00000040045
GO:0043523	regulation of neuron apoptotic process	biological_process	0.58231	1	1	126	107	15035	ENSGALG00000016296
GO:0007601	visual perception	biological_process	0.58244	1	1	126	103	15035	ENSGALG00000015305
GO:0022900	electron transport chain	biological_process	0.58262	1	1	126	101	15035	ENSGALG00000024031
GO:0030017	sarcomere	cellular_component	0.58289	1	1	126	108	15035	ENSGALG00000008177
GO:0007224	smoothened signaling pathway	biological_process	0.58295	1	1	126	106	15035	ENSGALG00000000607
GO:0015078	proton transmembrane transporter activity	molecular_function	0.58314	1	1	126	102	15035	ENSGALG00000002207
GO:0001085	RNA polymerase II transcription factor binding	molecular_function	0.58349	1	1	126	105	15035	ENSGALG00000033432
GO:0019897	extrinsic component of plasma membrane	cellular_component	0.58483	1	1	126	108	15035	ENSGALG00000009003
GO:0033002	muscle cell proliferation	biological_process	0.58537	1	1	126	107	15035	ENSGALG00000013604
GO:0048017	inositol lipid-mediated signaling	biological_process	0.58548	1	1	126	109	15035	ENSGALG00000039145
GO:0050906	detection of stimulus involved in sensory perception	biological_process	0.58585	1	1	126	104	15035	ENSGALG00000052981
GO:0009142	nucleoside triphosphate biosynthetic process	biological_process	0.5867	1	1	126	104	15035	ENSGALG00000007305
GO:0098727	maintenance of cell number	biological_process	0.58705	1	1	126	106	15035	ENSGALG00000015305
GO:0045931	positive regulation of mitotic cell cycle	biological_process	0.58746	1	1	126	107	15035	ENSGALG00000008614
GO:0021543	pallium development	biological_process	0.58839	1	1	126	112	15035	ENSGALG00000015305
GO:0008285	negative regulation of cell proliferation	biological_process	0.58855	1	3	126	371	15035	ENSGALG00000015305,ENSGALG00000013604,ENSGALG00000029836
GO:0035023	regulation of Rho protein signal transduction	biological_process	0.58905	1	1	126	112	15035	ENSGALG00000002570
GO:0051346	negative regulation of hydrolase activity	biological_process	0.58909	1	2	126	237	15035	ENSGALG00000009349,ENSGALG00000008177
GO:0042327	positive regulation of phosphorylation	biological_process	0.58913	1	5	126	622	15035	ENSGALG00000012321,ENSGALG00000008177,ENSGALG00000016296,ENSGALG00000043662,ENSGALG00000000607
GO:0008194	UDP-glycosyltransferase activity	molecular_function	0.58927	1	1	126	107	15035	ENSGALG00000016128
GO:0043902	positive regulation of multi-organism process	biological_process	0.58951	1	1	126	106	15035	ENSGALG00000013604
GO:0016573	histone acetylation	biological_process	0.58954	1	1	126	107	15035	ENSGALG00000008177
GO:0018393	internal peptidyl-lysine acetylation	biological_process	0.58954	1	1	126	107	15035	ENSGALG00000008177
GO:0048592	eye morphogenesis	biological_process	0.58963	1	1	126	110	15035	ENSGALG00000016067
GO:0032535	regulation of cellular component size	biological_process	0.59004	1	2	126	245	15035	ENSGALG00000004526,ENSGALG00000008614
GO:0097529	myeloid leukocyte migration	biological_process	0.59077	1	1	126	106	15035	ENSGALG00000010820
GO:0023014	signal transduction by protein phosphorylation	biological_process	0.59093	1	4	126	498	15035	ENSGALG00000012321,ENSGALG00000000607,ENSGALG00000043662,ENSGALG00000016296
GO:0016491	oxidoreductase activity	molecular_function	0.59202	1	5	126	605	15035	ENSGALG00000008177,ENSGALG00000040045,ENSGALG00000039742,ENSGALG00000028326,ENSGALG00000024031
GO:0015631	tubulin binding	molecular_function	0.59284	1	2	126	242	15035	ENSGALG00000006221,ENSGALG00000039690
GO:0050662	coenzyme binding	molecular_function	0.59348	1	2	126	235	15035	ENSGALG00000013094,ENSGALG00000008177
GO:0002218	activation of innate immune response	biological_process	0.5935	1	1	126	106	15035	ENSGALG00000008166
GO:0006816	calcium ion transport	biological_process	0.5936	1	2	126	248	15035	ENSGALG00000008177,ENSGALG00000038405
GO:1901215	negative regulation of neuron death	biological_process	0.59431	1	1	126	110	15035	ENSGALG00000016296
GO:0006909	phagocytosis	biological_process	0.59569	1	1	126	109	15035	ENSGALG00000002503
GO:0043588	skin development	biological_process	0.59578	1	1	126	109	15035	ENSGALG00000007047
GO:0006475	internal protein amino acid acetylation	biological_process	0.59674	1	1	126	109	15035	ENSGALG00000008177
GO:0010604	positive regulation of macromolecule metabolic process	biological_process	0.59863	1	17	126	2120	15035	ENSGALG00000016296,ENSGALG00000036346,ENSGALG00000043662,ENSGALG00000007047,ENSGALG00000034831,ENSGALG00000000299,ENSGALG00000028871,ENSGALG00000033432,ENSGALG00000015305,ENSGALG00000029836,ENSGALG00000008177,ENSGALG00000038405,ENSGALG00000002864,ENSGALG00000000607,ENSGALG00000001518,ENSGALG00000012321,ENSGALG00000013604
GO:0005125	cytokine activity	molecular_function	0.59943	1	1	126	104	15035	ENSGALG00000010915
GO:0048584	positive regulation of response to stimulus	biological_process	0.59945	1	10	126	1257	15035	ENSGALG00000000607,ENSGALG00000012321,ENSGALG00000016833,ENSGALG00000043662,ENSGALG00000002570,ENSGALG00000016296,ENSGALG00000007047,ENSGALG00000008166,ENSGALG00000008177,ENSGALG00000029836
GO:0050953	sensory perception of light stimulus	biological_process	0.60117	1	1	126	109	15035	ENSGALG00000015305
GO:0010638	positive regulation of organelle organization	biological_process	0.60124	1	3	126	375	15035	ENSGALG00000004917,ENSGALG00000039690,ENSGALG00000008177
GO:0044782	cilium organization	biological_process	0.60158	1	2	126	243	15035	ENSGALG00000008381,ENSGALG00000003899
GO:0030334	regulation of cell migration	biological_process	0.6019	1	4	126	516	15035	ENSGALG00000015305,ENSGALG00000003034,ENSGALG00000016833,ENSGALG00000029836
GO:0002253	activation of immune response	biological_process	0.60269	1	2	126	242	15035	ENSGALG00000029836,ENSGALG00000008166
GO:0030900	forebrain development	biological_process	0.60327	1	2	126	252	15035	ENSGALG00000004526,ENSGALG00000015305
GO:0034404	nucleobase-containing small molecule biosynthetic process	biological_process	0.60472	1	1	126	109	15035	ENSGALG00000007305
GO:0051347	positive regulation of transferase activity	biological_process	0.60474	1	3	126	376	15035	ENSGALG00000012321,ENSGALG00000016067,ENSGALG00000016296
[truncated: 641 more rows]
