# Supplementary material for: Identification and functional analysis of ovarian lncRNAs during different egg laying periods in Taihe Black-Bone Chickens
Source: Front Physiol. 2024 Feb 15;15:1358682. doi: 10.3389/fphys.2024.1358682 (PMC10902129; doi:10.3389/fphys.2024.1358682)
Supplement: Supplementary file 1 [file DataSheet1.ZIP › supplementary tables/Supplementary Table S3 Pre_vs_Peak.co-location-CAD_GO_enrichment_result.xls]

GO_accession	Description	Term_type	Over_represented_pValue	Corrected_pValue	CAD_item	CAD_list	Bg_item	Bg_list	Gene_names
GO:0006067	ethanol metabolic process	biological_process	2.9179e-06	0.028851	3	216	3	15035	ENSGALG00000054856,ENSGALG00000012245,ENSGALG00000030614
GO:0006069	ethanol oxidation	biological_process	2.9179e-06	0.028851	3	216	3	15035	ENSGALG00000030614,ENSGALG00000012245,ENSGALG00000054856
GO:0004022	alcohol dehydrogenase (NAD) activity	molecular_function	2.8687e-05	0.1891	3	216	5	15035	ENSGALG00000012245,ENSGALG00000030614,ENSGALG00000054856
GO:0071715	icosanoid transport	biological_process	8.5814e-05	0.28534	5	216	32	15035	ENSGALG00000007236,ENSGALG00000006871,ENSGALG00000011080,ENSGALG00000020989,ENSGALG00000004101
GO:1901571	fatty acid derivative transport	biological_process	8.5814e-05	0.28534	5	216	32	15035	ENSGALG00000004101,ENSGALG00000006871,ENSGALG00000011080,ENSGALG00000020989,ENSGALG00000007236
GO:0015908	fatty acid transport	biological_process	0.0001074	0.28534	6	216	53	15035	ENSGALG00000005206,ENSGALG00000004101,ENSGALG00000020989,ENSGALG00000011080,ENSGALG00000006871,ENSGALG00000007236
GO:0001523	retinoid metabolic process	biological_process	0.00011566	0.28534	5	216	34	15035	ENSGALG00000010032,ENSGALG00000054856,ENSGALG00000030614,ENSGALG00000030376,ENSGALG00000012245
GO:0042572	retinol metabolic process	biological_process	0.00013559	0.28534	4	216	19	15035	ENSGALG00000030614,ENSGALG00000030376,ENSGALG00000054856,ENSGALG00000010032
GO:0016101	diterpenoid metabolic process	biological_process	0.00015309	0.28534	5	216	36	15035	ENSGALG00000030376,ENSGALG00000030614,ENSGALG00000012245,ENSGALG00000054856,ENSGALG00000010032
GO:0015909	long-chain fatty acid transport	biological_process	0.00017499	0.28534	5	216	37	15035	ENSGALG00000005206,ENSGALG00000004101,ENSGALG00000020989,ENSGALG00000011080,ENSGALG00000007236
GO:0032787	monocarboxylic acid metabolic process	biological_process	0.00019049	0.28534	14	216	315	15035	ENSGALG00000030614,ENSGALG00000004222,ENSGALG00000054856,ENSGALG00000004959,ENSGALG00000014528,ENSGALG00000007244,ENSGALG00000021039,ENSGALG00000028376,ENSGALG00000020989,ENSGALG00000014526,ENSGALG00000007236,ENSGALG00000005206,ENSGALG00000047662,ENSGALG00000012748
GO:0004947	bradykinin receptor activity	molecular_function	0.00020491	0.28534	2	216	2	15035	ENSGALG00000011080,ENSGALG00000020386
GO:0004024	alcohol dehydrogenase activity, zinc-dependent	molecular_function	0.00020514	0.28534	2	216	2	15035	ENSGALG00000054856,ENSGALG00000030614
GO:0006721	terpenoid metabolic process	biological_process	0.00022577	0.28534	5	216	39	15035	ENSGALG00000012245,ENSGALG00000030376,ENSGALG00000030614,ENSGALG00000010032,ENSGALG00000054856
GO:0034308	primary alcohol metabolic process	biological_process	0.00022626	0.28534	5	216	39	15035	ENSGALG00000010032,ENSGALG00000054856,ENSGALG00000012245,ENSGALG00000030376,ENSGALG00000030614
GO:0004745	retinol dehydrogenase activity	molecular_function	0.00023087	0.28534	3	216	9	15035	ENSGALG00000054856,ENSGALG00000030376,ENSGALG00000030614
GO:0050482	arachidonic acid secretion	biological_process	0.00035021	0.38474	4	216	24	15035	ENSGALG00000020989,ENSGALG00000011080,ENSGALG00000007236,ENSGALG00000004101
GO:1903963	arachidonate transport	biological_process	0.00035021	0.38474	4	216	24	15035	ENSGALG00000007236,ENSGALG00000011080,ENSGALG00000020989,ENSGALG00000004101
GO:0072330	monocarboxylic acid biosynthetic process	biological_process	0.00038778	0.4036	9	216	154	15035	ENSGALG00000014528,ENSGALG00000004222,ENSGALG00000012748,ENSGALG00000047662,ENSGALG00000021039,ENSGALG00000028376,ENSGALG00000007236,ENSGALG00000014526,ENSGALG00000020989
GO:1901796	regulation of signal transduction by p53 class mediator	biological_process	0.00044595	0.43644	5	216	45	15035	ENSGALG00000033469,ENSGALG00000012782,ENSGALG00000000855,ENSGALG00000007199,ENSGALG00000011080
GO:0052689	carboxylic ester hydrolase activity	molecular_function	0.00046348	0.43644	7	216	96	15035	ENSGALG00000049664,ENSGALG00000020989,ENSGALG00000007236,ENSGALG00000021598,ENSGALG00000041400,ENSGALG00000044962,ENSGALG00000010032
GO:0015718	monocarboxylic acid transport	biological_process	0.00055971	0.5031	7	216	99	15035	ENSGALG00000004101,ENSGALG00000005206,ENSGALG00000011080,ENSGALG00000006871,ENSGALG00000020989,ENSGALG00000008490,ENSGALG00000007236
GO:0005049	nuclear export signal receptor activity	molecular_function	0.00058678	0.5045	3	216	12	15035	ENSGALG00000046303,ENSGALG00000048251,ENSGALG00000043896
GO:0046394	carboxylic acid biosynthetic process	biological_process	0.00062549	0.51538	11	216	236	15035	ENSGALG00000014528,ENSGALG00000004222,ENSGALG00000028376,ENSGALG00000021039,ENSGALG00000007236,ENSGALG00000020989,ENSGALG00000014526,ENSGALG00000027981,ENSGALG00000012748,ENSGALG00000047662,ENSGALG00000029596
GO:0008284	positive regulation of cell proliferation	biological_process	0.00067006	0.52817	17	216	486	15035	ENSGALG00000033469,ENSGALG00000043033,ENSGALG00000026853,ENSGALG00000037935,ENSGALG00000010036,ENSGALG00000007555,ENSGALG00000011423,ENSGALG00000015474,ENSGALG00000029819,ENSGALG00000009612,ENSGALG00000029596,ENSGALG00000028376,ENSGALG00000007236,ENSGALG00000040880,ENSGALG00000020989,ENSGALG00000001486,ENSGALG00000007562
GO:0016053	organic acid biosynthetic process	biological_process	0.00069443	0.52817	11	216	239	15035	ENSGALG00000047662,ENSGALG00000029596,ENSGALG00000012748,ENSGALG00000021039,ENSGALG00000028376,ENSGALG00000014526,ENSGALG00000027981,ENSGALG00000020989,ENSGALG00000007236,ENSGALG00000004222,ENSGALG00000014528
GO:0032309	icosanoid secretion	biological_process	0.00074175	0.54326	4	216	29	15035	ENSGALG00000007236,ENSGALG00000011080,ENSGALG00000020989,ENSGALG00000004101
GO:0005102	signaling receptor binding	molecular_function	0.00078408	0.54498	26	216	924	15035	ENSGALG00000010039,ENSGALG00000026853,ENSGALG00000033469,ENSGALG00000003882,ENSGALG00000011080,ENSGALG00000037935,ENSGALG00000012382,ENSGALG00000008490,ENSGALG00000007222,ENSGALG00000009612,ENSGALG00000029819,ENSGALG00000007246,ENSGALG00000010949,ENSGALG00000011696,ENSGALG00000040880,ENSGALG00000030859,ENSGALG00000020989,ENSGALG00000014477,ENSGALG00000007236,ENSGALG00000028376,ENSGALG00000044449,…
GO:0010817	regulation of hormone levels	biological_process	0.00079921	0.54498	12	216	282	15035	ENSGALG00000047662,ENSGALG00000040880,ENSGALG00000030859,ENSGALG00000007244,ENSGALG00000034438,ENSGALG00000054856,ENSGALG00000004959,ENSGALG00000010032,ENSGALG00000030376,ENSGALG00000030614,ENSGALG00000008490,ENSGALG00000000855
GO:0045747	positive regulation of Notch signaling pathway	biological_process	0.00084787	0.55889	4	216	30	15035	ENSGALG00000009612,ENSGALG00000020939,ENSGALG00000015480,ENSGALG00000011696
GO:1902254	negative regulation of intrinsic apoptotic signaling pathway by p53 class mediator	biological_process	0.00094728	0.60427	3	216	14	15035	ENSGALG00000011080,ENSGALG00000007199,ENSGALG00000033469
GO:0044262	cellular carbohydrate metabolic process	biological_process	0.0010577	0.61858	9	216	177	15035	ENSGALG00000047662,ENSGALG00000029596,ENSGALG00000021039,ENSGALG00000014526,ENSGALG00000034438,ENSGALG00000040672,ENSGALG00000004959,ENSGALG00000004222,ENSGALG00000000855
GO:0060349	bone morphogenesis	biological_process	0.0010864	0.61858	6	216	81	15035	ENSGALG00000037935,ENSGALG00000000855,ENSGALG00000030859,ENSGALG00000007562,ENSGALG00000040432,ENSGALG00000029596
GO:0046717	acid secretion	biological_process	0.0011351	0.61858	5	216	55	15035	ENSGALG00000008490,ENSGALG00000007236,ENSGALG00000011080,ENSGALG00000020989,ENSGALG00000004101
GO:0060561	apoptotic process involved in morphogenesis	biological_process	0.0011707	0.61858	3	216	15	15035	ENSGALG00000011696,ENSGALG00000007562,ENSGALG00000007945
GO:0008865	fructokinase activity	molecular_function	0.0012141	0.61858	2	216	4	15035	ENSGALG00000021039,ENSGALG00000004222
GO:0019158	mannokinase activity	molecular_function	0.0012141	0.61858	2	216	4	15035	ENSGALG00000021039,ENSGALG00000004222
GO:0010757	negative regulation of plasminogen activation	biological_process	0.0012141	0.61858	2	216	4	15035	ENSGALG00000005135,ENSGALG00000007462
GO:0015711	organic anion transport	biological_process	0.00122	0.61858	12	216	296	15035	ENSGALG00000006871,ENSGALG00000008490,ENSGALG00000007439,ENSGALG00000004101,ENSGALG00000020939,ENSGALG00000007199,ENSGALG00000020989,ENSGALG00000011080,ENSGALG00000007236,ENSGALG00000005206,ENSGALG00000035619,ENSGALG00000012778
GO:0010212	response to ionizing radiation	biological_process	0.0014037	0.67889	6	216	85	15035	ENSGALG00000007945,ENSGALG00000000855,ENSGALG00000043033,ENSGALG00000010039,ENSGALG00000004500,ENSGALG00000033469
GO:0006066	alcohol metabolic process	biological_process	0.0014392	0.67889	9	216	185	15035	ENSGALG00000000783,ENSGALG00000014526,ENSGALG00000001592,ENSGALG00000012245,ENSGALG00000010032,ENSGALG00000054856,ENSGALG00000034438,ENSGALG00000030376,ENSGALG00000030614
GO:0006720	isoprenoid metabolic process	biological_process	0.0014419	0.67889	5	216	58	15035	ENSGALG00000012245,ENSGALG00000030614,ENSGALG00000030376,ENSGALG00000054856,ENSGALG00000010032
GO:0019216	regulation of lipid metabolic process	biological_process	0.0016699	0.76798	9	216	189	15035	ENSGALG00000028376,ENSGALG00000001592,ENSGALG00000005206,ENSGALG00000047662,ENSGALG00000000855,ENSGALG00000040017,ENSGALG00000004959,ENSGALG00000034438,ENSGALG00000007244
GO:0071480	cellular response to gamma radiation	biological_process	0.0017195	0.77281	3	216	17	15035	ENSGALG00000000855,ENSGALG00000007945,ENSGALG00000033469
GO:0006091	generation of precursor metabolites and energy	biological_process	0.0017863	0.78499	11	216	269	15035	ENSGALG00000047662,ENSGALG00000007205,ENSGALG00000012245,ENSGALG00000021039,ENSGALG00000030859,ENSGALG00000014526,ENSGALG00000054856,ENSGALG00000004222,ENSGALG00000004959,ENSGALG00000014528,ENSGALG00000030614
GO:1990050	phosphatidic acid transporter activity	molecular_function	0.0019839	0.81215	2	216	5	15035	ENSGALG00000007199,ENSGALG00000007439
GO:0004340	glucokinase activity	molecular_function	0.002002	0.81215	2	216	5	15035	ENSGALG00000004222,ENSGALG00000021039
GO:0004396	hexokinase activity	molecular_function	0.002002	0.81215	2	216	5	15035	ENSGALG00000004222,ENSGALG00000021039
GO:0045061	thymic T cell selection	biological_process	0.002042	0.81215	3	216	18	15035	ENSGALG00000035733,ENSGALG00000001486,ENSGALG00000011696
GO:0042127	regulation of cell proliferation	biological_process	0.0020695	0.81215	24	216	885	15035	ENSGALG00000028376,ENSGALG00000014490,ENSGALG00000040880,ENSGALG00000020989,ENSGALG00000007236,ENSGALG00000011696,ENSGALG00000047662,ENSGALG00000029596,ENSGALG00000010949,ENSGALG00000012782,ENSGALG00000005135,ENSGALG00000007562,ENSGALG00000001486,ENSGALG00000037935,ENSGALG00000010036,ENSGALG00000033469,ENSGALG00000043033,ENSGALG00000026853,ENSGALG00000029819,ENSGALG00000000855,ENSGALG00000009612,…
GO:0010906	regulation of glucose metabolic process	biological_process	0.0020945	0.81215	5	216	63	15035	ENSGALG00000000855,ENSGALG00000040672,ENSGALG00000034438,ENSGALG00000004959,ENSGALG00000047662
GO:1901615	organic hydroxy compound metabolic process	biological_process	0.0022662	0.834	11	216	277	15035	ENSGALG00000030614,ENSGALG00000030376,ENSGALG00000054856,ENSGALG00000034438,ENSGALG00000010032,ENSGALG00000012245,ENSGALG00000001592,ENSGALG00000028376,ENSGALG00000014526,ENSGALG00000000783,ENSGALG00000047662
GO:0044281	small molecule metabolic process	biological_process	0.002311	0.834	30	216	1210	15035	ENSGALG00000020989,ENSGALG00000007236,ENSGALG00000000783,ENSGALG00000001592,ENSGALG00000012245,ENSGALG00000028376,ENSGALG00000047662,ENSGALG00000029596,ENSGALG00000051266,ENSGALG00000007195,ENSGALG00000007205,ENSGALG00000012748,ENSGALG00000005206,ENSGALG00000030614,ENSGALG00000011093,ENSGALG00000004222,ENSGALG00000004959,XLOC_033068,ENSGALG00000014528,ENSGALG00000027981,ENSGALG00000014526,ENSGALG…
GO:1902253	regulation of intrinsic apoptotic signaling pathway by p53 class mediator	biological_process	0.0023843	0.834	3	216	19	15035	ENSGALG00000033469,ENSGALG00000007199,ENSGALG00000011080
GO:0006165	nucleoside diphosphate phosphorylation	biological_process	0.0024008	0.834	5	216	65	15035	ENSGALG00000004222,ENSGALG00000014528,ENSGALG00000011093,ENSGALG00000014526,ENSGALG00000021039
GO:0046939	nucleotide phosphorylation	biological_process	0.0024008	0.834	5	216	65	15035	ENSGALG00000014526,ENSGALG00000011093,ENSGALG00000021039,ENSGALG00000014528,ENSGALG00000004222
GO:0042770	signal transduction in response to DNA damage	biological_process	0.0024039	0.834	5	216	65	15035	ENSGALG00000007199,ENSGALG00000000855,ENSGALG00000010039,ENSGALG00000012782,ENSGALG00000033469
GO:0032496	response to lipopolysaccharide	biological_process	0.0028485	0.9485	7	216	131	15035	ENSGALG00000047662,ENSGALG00000015474,ENSGALG00000035733,ENSGALG00000020386,ENSGALG00000000783,ENSGALG00000012245,ENSGALG00000037935
GO:2000508	regulation of dendritic cell chemotaxis	biological_process	0.0029517	0.9485	2	216	6	15035	ENSGALG00000011418,ENSGALG00000035733
GO:2000510	positive regulation of dendritic cell chemotaxis	biological_process	0.0029517	0.9485	2	216	6	15035	ENSGALG00000035733,ENSGALG00000011418
GO:0005536	glucose binding	molecular_function	0.0029738	0.9485	2	216	6	15035	ENSGALG00000021039,ENSGALG00000004222
GO:1902093	positive regulation of flagellated sperm motility	biological_process	0.0029738	0.9485	2	216	6	15035	ENSGALG00000011418,ENSGALG00000004248
GO:0048018	receptor ligand activity	molecular_function	0.0031577	0.99044	11	216	290	15035	ENSGALG00000040880,ENSGALG00000028376,ENSGALG00000010949,ENSGALG00000026853,ENSGALG00000011696,ENSGALG00000007222,ENSGALG00000008490,ENSGALG00000009612,ENSGALG00000029819,ENSGALG00000007562,ENSGALG00000052927
GO:1901797	negative regulation of signal transduction by p53 class mediator	biological_process	0.0032055	0.99044	3	216	21	15035	ENSGALG00000007199,ENSGALG00000011080,ENSGALG00000033469
GO:0008015	blood circulation	biological_process	0.0032721	0.99266	10	216	249	15035	ENSGALG00000031350,ENSGALG00000011080,ENSGALG00000040880,ENSGALG00000012245,ENSGALG00000040017,ENSGALG00000009612,ENSGALG00000007222,ENSGALG00000000855,ENSGALG00000011473,ENSGALG00000000820
GO:0070613	regulation of protein processing	biological_process	0.003313	0.99266	4	216	43	15035	ENSGALG00000007462,ENSGALG00000004957,ENSGALG00000005135,ENSGALG00000011473
GO:0008083	growth factor activity	molecular_function	0.0035012	1	6	216	102	15035	ENSGALG00000028376,ENSGALG00000009612,ENSGALG00000052927,ENSGALG00000011696,ENSGALG00000026853,ENSGALG00000007562
GO:1903317	regulation of protein maturation	biological_process	0.0036016	1	4	216	44	15035	ENSGALG00000007462,ENSGALG00000004957,ENSGALG00000011473,ENSGALG00000005135
GO:0005104	fibroblast growth factor receptor binding	molecular_function	0.003675	1	3	216	22	15035	ENSGALG00000028376,ENSGALG00000007562,ENSGALG00000026853
GO:0009142	nucleoside triphosphate biosynthetic process	biological_process	0.0038646	1	6	216	104	15035	ENSGALG00000004222,ENSGALG00000014528,ENSGALG00000051266,ENSGALG00000021039,ENSGALG00000014526,ENSGALG00000011093
GO:0006006	glucose metabolic process	biological_process	0.0038727	1	6	216	104	15035	ENSGALG00000047662,ENSGALG00000004959,ENSGALG00000040672,ENSGALG00000034438,ENSGALG00000014526,ENSGALG00000000855
GO:0048145	regulation of fibroblast proliferation	biological_process	0.003899	1	4	216	45	15035	ENSGALG00000000855,ENSGALG00000020989,ENSGALG00000010036,ENSGALG00000007236
GO:0002237	response to molecule of bacterial origin	biological_process	0.003954	1	7	216	139	15035	ENSGALG00000020386,ENSGALG00000035733,ENSGALG00000047662,ENSGALG00000015474,ENSGALG00000000783,ENSGALG00000037935,ENSGALG00000012245
GO:0003013	circulatory system process	biological_process	0.0039828	1	10	216	256	15035	ENSGALG00000012245,ENSGALG00000040880,ENSGALG00000011080,ENSGALG00000031350,ENSGALG00000000855,ENSGALG00000011473,ENSGALG00000000820,ENSGALG00000040017,ENSGALG00000007222,ENSGALG00000009612
GO:0060591	chondroblast differentiation	biological_process	0.0041021	1	2	216	7	15035	ENSGALG00000007562,ENSGALG00000037935
GO:0042289	MHC class II protein binding	molecular_function	0.0041115	1	2	216	7	15035	ENSGALG00000014477,ENSGALG00000044449
GO:1901317	regulation of flagellated sperm motility	biological_process	0.004126	1	2	216	7	15035	ENSGALG00000004248,ENSGALG00000011418
GO:0010755	regulation of plasminogen activation	biological_process	0.0041333	1	2	216	7	15035	ENSGALG00000005135,ENSGALG00000007462
GO:0043516	regulation of DNA damage response, signal transduction by p53 class mediator	biological_process	0.0041894	1	3	216	23	15035	ENSGALG00000012782,ENSGALG00000033469,ENSGALG00000000855
GO:0048144	fibroblast proliferation	biological_process	0.0042239	1	4	216	46	15035	ENSGALG00000020989,ENSGALG00000007236,ENSGALG00000010036,ENSGALG00000000855
GO:0030330	DNA damage response, signal transduction by p53 class mediator	biological_process	0.0042274	1	4	216	46	15035	ENSGALG00000007199,ENSGALG00000000855,ENSGALG00000033469,ENSGALG00000012782
GO:0019752	carboxylic acid metabolic process	biological_process	0.0046448	1	17	216	584	15035	ENSGALG00000007244,ENSGALG00000054856,ENSGALG00000014526,ENSGALG00000027981,ENSGALG00000021039,ENSGALG00000004222,ENSGALG00000004959,ENSGALG00000014528,ENSGALG00000030614,ENSGALG00000029596,ENSGALG00000047662,ENSGALG00000007195,ENSGALG00000012748,ENSGALG00000005206,ENSGALG00000020989,ENSGALG00000007236,ENSGALG00000028376
GO:0009132	nucleoside diphosphate metabolic process	biological_process	0.0047287	1	5	216	76	15035	ENSGALG00000014528,ENSGALG00000004222,ENSGALG00000021039,ENSGALG00000011093,ENSGALG00000014526
GO:0048705	skeletal system morphogenesis	biological_process	0.0051502	1	8	216	184	15035	ENSGALG00000040017,ENSGALG00000000855,ENSGALG00000007562,ENSGALG00000040432,ENSGALG00000030859,ENSGALG00000037935,ENSGALG00000043033,ENSGALG00000029596
GO:0006096	glycolytic process	biological_process	0.0053082	1	4	216	49	15035	ENSGALG00000021039,ENSGALG00000014526,ENSGALG00000004222,ENSGALG00000014528
GO:0006757	ATP generation from ADP	biological_process	0.0053082	1	4	216	49	15035	ENSGALG00000014526,ENSGALG00000021039,ENSGALG00000004222,ENSGALG00000014528
GO:0030545	receptor regulator activity	molecular_function	0.0053302	1	11	216	311	15035	ENSGALG00000009612,ENSGALG00000008490,ENSGALG00000007222,ENSGALG00000029819,ENSGALG00000007562,ENSGALG00000052927,ENSGALG00000040880,ENSGALG00000028376,ENSGALG00000010949,ENSGALG00000026853,ENSGALG00000011696
GO:0140142	nucleocytoplasmic carrier activity	molecular_function	0.0053488	1	3	216	25	15035	ENSGALG00000043896,ENSGALG00000048251,ENSGALG00000046303
GO:1902166	negative regulation of intrinsic apoptotic signaling pathway in response to DNA damage by p53 class mediator	biological_process	0.0054226	1	2	216	8	15035	ENSGALG00000033469,ENSGALG00000007199
GO:0006869	lipid transport	biological_process	0.0054742	1	9	216	226	15035	ENSGALG00000007439,ENSGALG00000004101,ENSGALG00000006871,ENSGALG00000005206,ENSGALG00000035619,ENSGALG00000007199,ENSGALG00000011080,ENSGALG00000020989,ENSGALG00000007236
GO:0010675	regulation of cellular carbohydrate metabolic process	biological_process	0.0055855	1	5	216	79	15035	ENSGALG00000040672,ENSGALG00000034438,ENSGALG00000004959,ENSGALG00000047662,ENSGALG00000000855
GO:0006754	ATP biosynthetic process	biological_process	0.0058635	1	5	216	80	15035	ENSGALG00000014526,ENSGALG00000021039,ENSGALG00000051266,ENSGALG00000014528,ENSGALG00000004222
GO:0004623	phospholipase A2 activity	molecular_function	0.0059543	1	3	216	26	15035	ENSGALG00000010032,ENSGALG00000007236,ENSGALG00000020989
GO:1902742	apoptotic process involved in development	biological_process	0.0059592	1	3	216	26	15035	ENSGALG00000011696,ENSGALG00000007562,ENSGALG00000007945
GO:0042866	pyruvate biosynthetic process	biological_process	0.0061178	1	4	216	51	15035	ENSGALG00000004222,ENSGALG00000014528,ENSGALG00000021039,ENSGALG00000014526
GO:0006493	protein O-linked glycosylation	biological_process	0.0061412	1	4	216	51	15035	ENSGALG00000015480,ENSGALG00000012559,ENSGALG00000011106,ENSGALG00000020939
GO:0003707	steroid hormone receptor activity	molecular_function	0.0065746	1	4	216	52	15035	ENSGALG00000037935,ENSGALG00000008519,ENSGALG00000040017,ENSGALG00000047662
GO:0043436	oxoacid metabolic process	biological_process	0.0067626	1	17	216	607	15035	ENSGALG00000021039,ENSGALG00000014526,ENSGALG00000027981,ENSGALG00000054856,ENSGALG00000007244,ENSGALG00000005206,ENSGALG00000007195,ENSGALG00000012748,ENSGALG00000029596,ENSGALG00000047662,ENSGALG00000028376,ENSGALG00000007236,ENSGALG00000020989,ENSGALG00000014528,ENSGALG00000004959,ENSGALG00000004222,ENSGALG00000030614
GO:1902165	regulation of intrinsic apoptotic signaling pathway in response to DNA damage by p53 class mediator	biological_process	0.0069022	1	2	216	9	15035	ENSGALG00000033469,ENSGALG00000007199
GO:0002407	dendritic cell chemotaxis	biological_process	0.0069072	1	2	216	9	15035	ENSGALG00000035733,ENSGALG00000011418
GO:0018242	protein O-linked glycosylation via serine	biological_process	0.0069524	1	2	216	9	15035	ENSGALG00000011106,ENSGALG00000015480
GO:0033077	T cell differentiation in thymus	biological_process	0.0070011	1	4	216	53	15035	ENSGALG00000011696,ENSGALG00000035733,ENSGALG00000011418,ENSGALG00000001486
GO:0009628	response to abiotic stimulus	biological_process	0.0073249	1	16	216	562	15035	ENSGALG00000007247,ENSGALG00000040017,ENSGALG00000005135,ENSGALG00000020386,ENSGALG00000007945,ENSGALG00000004957,ENSGALG00000007199,ENSGALG00000001592,ENSGALG00000004500,ENSGALG00000007555,ENSGALG00000009612,ENSGALG00000000855,ENSGALG00000043033,ENSGALG00000010039,ENSGALG00000033469,ENSGALG00000011080
GO:0003416	endochondral bone growth	biological_process	0.0073701	1	3	216	28	15035	ENSGALG00000000855,ENSGALG00000037935,ENSGALG00000007226
GO:0042445	hormone metabolic process	biological_process	0.0074447	1	6	216	119	15035	ENSGALG00000034438,ENSGALG00000054856,ENSGALG00000010032,ENSGALG00000030614,ENSGALG00000030376,ENSGALG00000000855
GO:0046031	ADP metabolic process	biological_process	0.0074932	1	4	216	54	15035	ENSGALG00000014528,ENSGALG00000004222,ENSGALG00000014526,ENSGALG00000021039
GO:0008283	cell proliferation	biological_process	0.0077259	1	26	216	1093	15035	ENSGALG00000007929,ENSGALG00000005135,ENSGALG00000001486,ENSGALG00000007562,ENSGALG00000014490,ENSGALG00000040880,ENSGALG00000020989,ENSGALG00000007236,ENSGALG00000028376,ENSGALG00000047662,ENSGALG00000010949,ENSGALG00000012782,ENSGALG00000029596,ENSGALG00000011696,ENSGALG00000009612,ENSGALG00000029819,ENSGALG00000000855,ENSGALG00000015474,ENSGALG00000011423,ENSGALG00000040672,ENSGALG00000007555,…
GO:0022407	regulation of cell-cell adhesion	biological_process	0.008194	1	8	216	199	15035	ENSGALG00000029596,ENSGALG00000010949,ENSGALG00000037935,ENSGALG00000001486,ENSGALG00000015474,ENSGALG00000035733,ENSGALG00000012747,ENSGALG00000005135
GO:0009135	purine nucleoside diphosphate metabolic process	biological_process	0.0085117	1	4	216	56	15035	ENSGALG00000004222,ENSGALG00000014528,ENSGALG00000014526,ENSGALG00000021039
GO:0009179	purine ribonucleoside diphosphate metabolic process	biological_process	0.0085117	1	4	216	56	15035	ENSGALG00000014526,ENSGALG00000021039,ENSGALG00000014528,ENSGALG00000004222
GO:0005159	insulin-like growth factor receptor binding	molecular_function	0.0085637	1	2	216	10	15035	ENSGALG00000030859,ENSGALG00000004959
GO:0070857	regulation of bile acid biosynthetic process	biological_process	0.0085643	1	2	216	10	15035	ENSGALG00000047662,ENSGALG00000028376
GO:0045060	negative thymic T cell selection	biological_process	0.0085873	1	2	216	10	15035	ENSGALG00000035733,ENSGALG00000001486
GO:0006265	DNA topological change	biological_process	0.0086124	1	2	216	10	15035	ENSGALG00000003922,XLOC_111125
GO:0006082	organic acid metabolic process	biological_process	0.0087838	1	17	216	624	15035	ENSGALG00000054856,ENSGALG00000007244,ENSGALG00000021039,ENSGALG00000014526,ENSGALG00000027981,ENSGALG00000030614,ENSGALG00000014528,ENSGALG00000004222,ENSGALG00000004959,ENSGALG00000028376,ENSGALG00000007236,ENSGALG00000020989,ENSGALG00000005206,ENSGALG00000007195,ENSGALG00000012748,ENSGALG00000047662,ENSGALG00000029596
GO:0015074	DNA integration	biological_process	0.0088333	1	6	216	124	15035	ENSGALG00000044734,ENSGALG00000050186,ENSGALG00000049868,XLOC_111628,ENSGALG00000052997,XLOC_033068
GO:0048146	positive regulation of fibroblast proliferation	biological_process	0.0089278	1	3	216	30	15035	ENSGALG00000020989,ENSGALG00000007236,ENSGALG00000010036
GO:0010332	response to gamma radiation	biological_process	0.008946	1	3	216	30	15035	ENSGALG00000007945,ENSGALG00000000855,ENSGALG00000033469
GO:0098868	bone growth	biological_process	0.0089473	1	3	216	30	15035	ENSGALG00000037935,ENSGALG00000000855,ENSGALG00000007226
GO:0009206	purine ribonucleoside triphosphate biosynthetic process	biological_process	0.0091252	1	5	216	89	15035	ENSGALG00000021039,ENSGALG00000014526,ENSGALG00000014528,ENSGALG00000004222,ENSGALG00000051266
GO:0009145	purine nucleoside triphosphate biosynthetic process	biological_process	0.0095535	1	5	216	90	15035	ENSGALG00000051266,ENSGALG00000014528,ENSGALG00000004222,ENSGALG00000014526,ENSGALG00000021039
GO:0010876	lipid localization	biological_process	0.0095642	1	9	216	247	15035	ENSGALG00000007439,ENSGALG00000004101,ENSGALG00000006871,ENSGALG00000035619,ENSGALG00000005206,ENSGALG00000007199,ENSGALG00000007236,ENSGALG00000011080,ENSGALG00000020989
GO:0072331	signal transduction by p53 class mediator	biological_process	0.0095821	1	5	216	90	15035	ENSGALG00000033469,ENSGALG00000012782,ENSGALG00000007199,ENSGALG00000000855,ENSGALG00000011080
GO:0009185	ribonucleoside diphosphate metabolic process	biological_process	0.0096151	1	4	216	58	15035	ENSGALG00000014528,ENSGALG00000004222,ENSGALG00000014526,ENSGALG00000021039
GO:0034754	cellular hormone metabolic process	biological_process	0.0096171	1	4	216	58	15035	ENSGALG00000030614,ENSGALG00000030376,ENSGALG00000010032,ENSGALG00000054856
GO:1901566	organonitrogen compound biosynthetic process	biological_process	0.0098325	1	27	216	1171	15035	ENSGALG00000014528,ENSGALG00000004222,XLOC_033068,ENSGALG00000010954,ENSGALG00000023294,ENSGALG00000012748,ENSGALG00000007195,ENSGALG00000051266,ENSGALG00000029596,ENSGALG00000007556,ENSGALG00000005206,ENSGALG00000001592,ENSGALG00000015480,ENSGALG00000035733,ENSGALG00000017173,ENSGALG00000012559,ENSGALG00000040263,ENSGALG00000041500,ENSGALG00000020438,ENSGALG00000035619,ENSGALG00000007276,ENSGALG…
GO:0009141	nucleoside triphosphate metabolic process	biological_process	0.0098752	1	8	216	206	15035	ENSGALG00000014528,XLOC_033068,ENSGALG00000004222,ENSGALG00000011093,ENSGALG00000007205,ENSGALG00000051266,ENSGALG00000021039,ENSGALG00000014526
GO:0019318	hexose metabolic process	biological_process	0.010065	1	6	216	127	15035	ENSGALG00000000855,ENSGALG00000014526,ENSGALG00000034438,ENSGALG00000040672,ENSGALG00000004959,ENSGALG00000047662
GO:0060047	heart contraction	biological_process	0.010094	1	6	216	127	15035	ENSGALG00000000855,ENSGALG00000011473,ENSGALG00000009612,ENSGALG00000031350,ENSGALG00000040880,ENSGALG00000040017
GO:0008593	regulation of Notch signaling pathway	biological_process	0.010189	1	4	216	59	15035	ENSGALG00000015480,ENSGALG00000011696,ENSGALG00000009612,ENSGALG00000020939
GO:1904251	regulation of bile acid metabolic process	biological_process	0.01037	1	2	216	11	15035	ENSGALG00000047662,ENSGALG00000028376
GO:0072148	epithelial cell fate commitment	biological_process	0.010381	1	2	216	11	15035	ENSGALG00000011696,ENSGALG00000037935
GO:0043383	negative T cell selection	biological_process	0.0104	1	2	216	11	15035	ENSGALG00000035733,ENSGALG00000001486
GO:0042285	xylosyltransferase activity	molecular_function	0.01042	1	2	216	11	15035	ENSGALG00000015480,ENSGALG00000012559
GO:0045058	T cell selection	biological_process	0.010715	1	3	216	32	15035	ENSGALG00000011696,ENSGALG00000035733,ENSGALG00000001486
GO:0009314	response to radiation	biological_process	0.01107	1	9	216	253	15035	ENSGALG00000000855,ENSGALG00000007555,ENSGALG00000004500,ENSGALG00000007199,ENSGALG00000004957,ENSGALG00000007945,ENSGALG00000033469,ENSGALG00000010039,ENSGALG00000043033
GO:0004521	endoribonuclease activity	molecular_function	0.011298	1	7	216	170	15035	XLOC_033068,ENSGALG00000011426,ENSGALG00000052997,XLOC_111628,ENSGALG00000050186,ENSGALG00000044734,ENSGALG00000049868
GO:0050708	regulation of protein secretion	biological_process	0.011395	1	8	216	211	15035	ENSGALG00000047662,ENSGALG00000019716,ENSGALG00000007244,ENSGALG00000035733,ENSGALG00000004959,ENSGALG00000004222,ENSGALG00000008490,ENSGALG00000009612
GO:0044283	small molecule biosynthetic process	biological_process	0.011484	1	13	216	441	15035	ENSGALG00000004222,ENSGALG00000014528,ENSGALG00000027981,ENSGALG00000020989,ENSGALG00000014526,ENSGALG00000000783,ENSGALG00000007236,ENSGALG00000001592,ENSGALG00000028376,ENSGALG00000021039,ENSGALG00000047662,ENSGALG00000029596,ENSGALG00000012748
GO:0008528	G-protein coupled peptide receptor activity	molecular_function	0.011547	1	6	216	131	15035	ENSGALG00000011080,ENSGALG00000004248,ENSGALG00000035733,ENSGALG00000011418,ENSGALG00000004101,ENSGALG00000020386
GO:0009201	ribonucleoside triphosphate biosynthetic process	biological_process	0.011898	1	5	216	95	15035	ENSGALG00000014526,ENSGALG00000021039,ENSGALG00000051266,ENSGALG00000014528,ENSGALG00000004222
GO:0008543	fibroblast growth factor receptor signaling pathway	biological_process	0.012092	1	4	216	62	15035	ENSGALG00000028376,ENSGALG00000026853,ENSGALG00000007562,ENSGALG00000052927
GO:0006939	smooth muscle contraction	biological_process	0.012095	1	4	216	62	15035	ENSGALG00000040880,ENSGALG00000011080,ENSGALG00000004248,ENSGALG00000000820
GO:0102567	phospholipase A2 activity (consuming 1,2-dipalmitoylphosphatidylcholine)	molecular_function	0.012302	1	2	216	12	15035	ENSGALG00000020989,ENSGALG00000007236
GO:0102568	phospholipase A2 activity consuming 1,2-dioleoylphosphatidylethanolamine)	molecular_function	0.012302	1	2	216	12	15035	ENSGALG00000007236,ENSGALG00000020989
GO:0000963	mitochondrial RNA processing	biological_process	0.012316	1	2	216	12	15035	ENSGALG00000012264,ENSGALG00000004197
GO:0044342	type B pancreatic cell proliferation	biological_process	0.012317	1	2	216	12	15035	ENSGALG00000040672,ENSGALG00000047662
GO:0036336	dendritic cell migration	biological_process	0.012333	1	2	216	12	15035	ENSGALG00000011418,ENSGALG00000035733
GO:0044321	response to leptin	biological_process	0.012366	1	2	216	12	15035	ENSGALG00000007555,ENSGALG00000047662
GO:0019359	nicotinamide nucleotide biosynthetic process	biological_process	0.012776	1	4	216	63	15035	ENSGALG00000014526,ENSGALG00000021039,ENSGALG00000004222,ENSGALG00000014528
GO:0003015	heart process	biological_process	0.01292	1	6	216	134	15035	ENSGALG00000009612,ENSGALG00000040880,ENSGALG00000031350,ENSGALG00000040017,ENSGALG00000000855,ENSGALG00000011473
GO:0006820	anion transport	biological_process	0.012934	1	12	216	399	15035	ENSGALG00000011080,ENSGALG00000020989,ENSGALG00000007236,ENSGALG00000020939,ENSGALG00000007199,ENSGALG00000005206,ENSGALG00000035619,ENSGALG00000012778,ENSGALG00000006871,ENSGALG00000008490,ENSGALG00000004101,ENSGALG00000007439
GO:0006109	regulation of carbohydrate metabolic process	biological_process	0.013	1	5	216	97	15035	ENSGALG00000000855,ENSGALG00000047662,ENSGALG00000040672,ENSGALG00000034438,ENSGALG00000004959
GO:0046883	regulation of hormone secretion	biological_process	0.013333	1	6	216	135	15035	ENSGALG00000007244,ENSGALG00000047662,ENSGALG00000004959,ENSGALG00000008490,ENSGALG00000030859,ENSGALG00000040880
GO:0019363	pyridine nucleotide biosynthetic process	biological_process	0.01348	1	4	216	64	15035	ENSGALG00000021039,ENSGALG00000014526,ENSGALG00000004222,ENSGALG00000014528
GO:0004523	RNA-DNA hybrid ribonuclease activity	molecular_function	0.013506	1	6	216	136	15035	XLOC_111628,ENSGALG00000050186,ENSGALG00000049868,ENSGALG00000044734,XLOC_033068,ENSGALG00000052997
GO:1903039	positive regulation of leukocyte cell-cell adhesion	biological_process	0.013546	1	5	216	98	15035	ENSGALG00000029596,ENSGALG00000035733,ENSGALG00000015474,ENSGALG00000001486,ENSGALG00000037935
GO:0006090	pyruvate metabolic process	biological_process	0.014195	1	4	216	65	15035	ENSGALG00000004222,ENSGALG00000014528,ENSGALG00000014526,ENSGALG00000021039
GO:0004807	triose-phosphate isomerase activity	molecular_function	0.014302	1	1	216	1	15035	ENSGALG00000014526
GO:0008929	methylglyoxal synthase activity	molecular_function	0.014302	1	1	216	1	15035	ENSGALG00000014526
GO:0019242	methylglyoxal biosynthetic process	biological_process	0.014302	1	1	216	1	15035	ENSGALG00000014526
GO:0070042	rRNA (uridine-N3-)-methyltransferase activity	molecular_function	0.014314	1	1	216	1	15035	ENSGALG00000007967
GO:0008437	thyrotropin-releasing hormone activity	molecular_function	0.014315	1	1	216	1	15035	ENSGALG00000008490
GO:0014050	negative regulation of glutamate secretion	biological_process	0.014315	1	1	216	1	15035	ENSGALG00000008490
GO:0061889	negative regulation of astrocyte activation	biological_process	0.014323	1	1	216	1	15035	ENSGALG00000047662
GO:0015786	UDP-glucose transmembrane transport	biological_process	0.014325	1	1	216	1	15035	ENSGALG00000020939
GO:1905907	negative regulation of amyloid fibril formation	biological_process	0.014337	1	1	216	1	15035	ENSGALG00000007945
GO:0070130	negative regulation of mitochondrial translation	biological_process	0.014342	1	1	216	1	15035	ENSGALG00000010954
GO:0060474	positive regulation of flagellated sperm motility involved in capacitation	biological_process	0.014352	1	1	216	1	15035	ENSGALG00000011418
GO:1904155	DN2 thymocyte differentiation	biological_process	0.014352	1	1	216	1	15035	ENSGALG00000011418
GO:1904156	DN3 thymocyte differentiation	biological_process	0.014352	1	1	216	1	15035	ENSGALG00000011418
GO:0018467	formaldehyde dehydrogenase activity	molecular_function	0.014355	1	1	216	1	15035	ENSGALG00000012245
GO:0047708	biotinidase activity	molecular_function	0.014362	1	1	216	1	15035	ENSGALG00000007244
GO:0061690	lipoamidase activity	molecular_function	0.014362	1	1	216	1	15035	ENSGALG00000007244
GO:0016497	substance K receptor activity	molecular_function	0.014363	1	1	216	1	15035	ENSGALG00000004248
GO:0032431	activation of phospholipase A2 activity	biological_process	0.014364	1	1	216	1	15035	ENSGALG00000004101
GO:0043006	activation of phospholipase A2 activity by calcium-mediated signaling	biological_process	0.014364	1	1	216	1	15035	ENSGALG00000004101
GO:0021503	neural fold bending	biological_process	0.014365	1	1	216	1	15035	ENSGALG00000025858
GO:0002408	myeloid dendritic cell chemotaxis	biological_process	0.014365	1	1	216	1	15035	ENSGALG00000035733
GO:0035757	chemokine (C-C motif) ligand 19 binding	molecular_function	0.014365	1	1	216	1	15035	ENSGALG00000035733
GO:0035758	chemokine (C-C motif) ligand 21 binding	molecular_function	0.014365	1	1	216	1	15035	ENSGALG00000035733
GO:0038115	chemokine (C-C motif) ligand 19 signaling pathway	biological_process	0.014365	1	1	216	1	15035	ENSGALG00000035733
GO:0038117	C-C motif chemokine 19 receptor activity	molecular_function	0.014365	1	1	216	1	15035	ENSGALG00000035733
GO:0038121	C-C motif chemokine 21 receptor activity	molecular_function	0.014365	1	1	216	1	15035	ENSGALG00000035733
GO:2000520	regulation of immunological synapse formation	biological_process	0.014365	1	1	216	1	15035	ENSGALG00000035733
GO:2000522	positive regulation of immunological synapse formation	biological_process	0.014365	1	1	216	1	15035	ENSGALG00000035733
GO:2000526	positive regulation of glycoprotein biosynthetic process involved in immunological synapse formation	biological_process	0.014365	1	1	216	1	15035	ENSGALG00000035733
GO:0004992	platelet activating factor receptor activity	molecular_function	0.014366	1	1	216	1	15035	ENSGALG00000000783
GO:0003875	ADP-ribosylarginine hydrolase activity	molecular_function	0.014381	1	1	216	1	15035	ENSGALG00000015473
GO:0035945	mitochondrial ncRNA surveillance	biological_process	0.014399	1	1	216	1	15035	ENSGALG00000004197
GO:0035946	mitochondrial mRNA surveillance	biological_process	0.014399	1	1	216	1	15035	ENSGALG00000004197
GO:0071026	cytoplasmic RNA surveillance	biological_process	0.014399	1	1	216	1	15035	ENSGALG00000004197
GO:2000827	mitochondrial RNA surveillance	biological_process	0.014399	1	1	216	1	15035	ENSGALG00000004197
GO:0043007	maintenance of rDNA	biological_process	0.014401	1	1	216	1	15035	ENSGALG00000000855
GO:0043979	histone H2B-K5 acetylation	biological_process	0.014401	1	1	216	1	15035	ENSGALG00000000855
GO:0071586	CAAX-box protein processing	biological_process	0.014401	1	1	216	1	15035	ENSGALG00000000855
GO:0080120	CAAX-box protein maturation	biological_process	0.014401	1	1	216	1	15035	ENSGALG00000000855
GO:2000730	regulation of termination of RNA polymerase I transcription	biological_process	0.014401	1	1	216	1	15035	ENSGALG00000000855
GO:0047498	calcium-dependent phospholipase A2 activity	molecular_function	0.014404	1	2	216	13	15035	ENSGALG00000007236,ENSGALG00000020989
GO:0060010	Sertoli cell fate commitment	biological_process	0.014406	1	1	216	1	15035	ENSGALG00000037935
GO:1902230	negative regulation of intrinsic apoptotic signaling pathway in response to DNA damage	biological_process	0.014408	1	2	216	13	15035	ENSGALG00000033469,ENSGALG00000007199
GO:0030263	apoptotic chromosome condensation	biological_process	0.014409	1	1	216	1	15035	ENSGALG00000003922
GO:1902238	regulation of intrinsic apoptotic signaling pathway in response to osmotic stress by p53 class mediator	biological_process	0.01441	1	1	216	1	15035	ENSGALG00000011080
GO:1902239	negative regulation of intrinsic apoptotic signaling pathway in response to osmotic stress by p53 class mediator	biological_process	0.01441	1	1	216	1	15035	ENSGALG00000011080
GO:1990127	intrinsic apoptotic signaling pathway in response to osmotic stress by p53 class mediator	biological_process	0.01441	1	1	216	1	15035	ENSGALG00000011080
GO:0040032	post-embryonic body morphogenesis	biological_process	0.01441	1	1	216	1	15035	ENSGALG00000030859
GO:0017178	diphthine-ammonia ligase activity	molecular_function	0.01441	1	1	216	1	15035	ENSGALG00000020438
GO:0045925	positive regulation of female receptivity	biological_process	0.01441	1	1	216	1	15035	ENSGALG00000040017
GO:0007525	somatic muscle development	biological_process	0.01441	1	1	216	1	15035	ENSGALG00000040842
GO:0008897	holo-[acyl-carrier-protein] synthase activity	molecular_function	0.01441	1	1	216	1	15035	ENSGALG00000027981
GO:0009085	lysine biosynthetic process	biological_process	0.01441	1	1	216	1	15035	ENSGALG00000027981
GO:0019878	lysine biosynthetic process via aminoadipic acid	biological_process	0.01441	1	1	216	1	15035	ENSGALG00000027981
GO:0033897	ribonuclease T2 activity	molecular_function	0.01441	1	1	216	1	15035	ENSGALG00000011426
GO:0042628	mating plug formation	biological_process	0.01441	1	1	216	1	15035	ENSGALG00000005135
GO:0045297	post-mating behavior	biological_process	0.01441	1	1	216	1	15035	ENSGALG00000005135
GO:0061108	seminal vesicle epithelium development	biological_process	0.01441	1	1	216	1	15035	ENSGALG00000005135
GO:0061752	telomeric repeat-containing RNA binding	molecular_function	0.01441	1	1	216	1	15035	ENSGALG00000033469
GO:1903860	negative regulation of dendrite extension	biological_process	0.01441	1	1	216	1	15035	ENSGALG00000007226
GO:1904211	membrane protein proteolysis involved in retrograde protein transport, ER to cytosol	biological_process	0.01441	1	1	216	1	15035	ENSGALG00000004957
GO:1990134	epithelial cell apoptotic process involved in palatal shelf morphogenesis	biological_process	0.01441	1	1	216	1	15035	ENSGALG00000011696
GO:2001247	positive regulation of phosphatidylcholine biosynthetic process	biological_process	0.01441	1	1	216	1	15035	ENSGALG00000005206
GO:0042287	MHC protein binding	molecular_function	0.014445	1	2	216	13	15035	ENSGALG00000044449,ENSGALG00000014477
GO:0007617	mating behavior	biological_process	0.014448	1	2	216	13	15035	ENSGALG00000040017,ENSGALG00000005135
GO:0034143	regulation of toll-like receptor 4 signaling pathway	biological_process	0.014467	1	2	216	13	15035	ENSGALG00000047662,ENSGALG00000005158
GO:0001653	peptide receptor activity	molecular_function	0.014643	1	6	216	138	15035	ENSGALG00000011080,ENSGALG00000004248,ENSGALG00000011418,ENSGALG00000035733,ENSGALG00000020386,ENSGALG00000004101
GO:2001020	regulation of response to DNA damage stimulus	biological_process	0.01476	1	6	216	138	15035	ENSGALG00000010039,ENSGALG00000012782,ENSGALG00000043033,ENSGALG00000033469,ENSGALG00000000855,ENSGALG00000007199
GO:0048029	monosaccharide binding	molecular_function	0.014768	1	3	216	36	15035	ENSGALG00000004222,ENSGALG00000014490,ENSGALG00000021039
GO:0046324	regulation of glucose import	biological_process	0.014795	1	3	216	36	15035	ENSGALG00000004959,ENSGALG00000007226,ENSGALG00000028376
GO:0045121	membrane raft	cellular_component	0.014806	1	6	216	138	15035	ENSGALG00000004959,ENSGALG00000004222,ENSGALG00000000055,ENSGALG00000029596,ENSGALG00000001486,ENSGALG00000014477
GO:0098857	membrane microdomain	cellular_component	0.014806	1	6	216	138	15035	ENSGALG00000001486,ENSGALG00000000055,ENSGALG00000029596,ENSGALG00000004959,ENSGALG00000004222,ENSGALG00000014477
GO:0009168	purine ribonucleoside monophosphate biosynthetic process	biological_process	0.015218	1	5	216	101	15035	ENSGALG00000014526,ENSGALG00000021039,ENSGALG00000051266,ENSGALG00000004222,ENSGALG00000014528
GO:0098589	membrane region	cellular_component	0.015295	1	6	216	139	15035	ENSGALG00000029596,ENSGALG00000000055,ENSGALG00000001486,ENSGALG00000004959,ENSGALG00000004222,ENSGALG00000014477
GO:0010565	regulation of cellular ketone metabolic process	biological_process	0.015726	1	4	216	67	15035	ENSGALG00000028376,ENSGALG00000004959,ENSGALG00000007244,ENSGALG00000047662
GO:0072525	pyridine-containing compound biosynthetic process	biological_process	0.01573	1	4	216	67	15035	ENSGALG00000014528,ENSGALG00000004222,ENSGALG00000014526,ENSGALG00000021039
GO:0009127	purine nucleoside monophosphate biosynthetic process	biological_process	0.015819	1	5	216	102	15035	ENSGALG00000021039,ENSGALG00000014526,ENSGALG00000004222,ENSGALG00000014528,ENSGALG00000051266
GO:0062012	regulation of small molecule metabolic process	biological_process	0.016257	1	7	216	182	15035	ENSGALG00000034438,ENSGALG00000040672,ENSGALG00000004959,ENSGALG00000047662,ENSGALG00000007244,ENSGALG00000000855,ENSGALG00000028376
GO:1903037	regulation of leukocyte cell-cell adhesion	biological_process	0.016269	1	6	216	141	15035	ENSGALG00000037935,ENSGALG00000001486,ENSGALG00000010949,ENSGALG00000029596,ENSGALG00000015474,ENSGALG00000035733
GO:0046903	secretion	biological_process	0.016445	1	16	216	616	15035	ENSGALG00000040880,ENSGALG00000030859,ENSGALG00000020989,ENSGALG00000007236,ENSGALG00000047662,ENSGALG00000005206,ENSGALG00000005135,ENSGALG00000004222,ENSGALG00000004959,ENSGALG00000011080,ENSGALG00000019716,ENSGALG00000009612,ENSGALG00000008490,ENSGALG00000035733,ENSGALG00000004101,ENSGALG00000007244
GO:0050921	positive regulation of chemotaxis	biological_process	0.016526	1	4	216	68	15035	ENSGALG00000035733,ENSGALG00000011418,ENSGALG00000029819,ENSGALG00000040880
GO:0042573	retinoic acid metabolic process	biological_process	0.016704	1	2	216	14	15035	ENSGALG00000030614,ENSGALG00000054856
GO:0050706	regulation of interleukin-1 beta secretion	biological_process	0.01672	1	2	216	14	15035	ENSGALG00000035733,ENSGALG00000004222
GO:0031639	plasminogen activation	biological_process	0.01672	1	2	216	14	15035	ENSGALG00000005135,ENSGALG00000007462
GO:0046889	positive regulation of lipid biosynthetic process	biological_process	0.017068	1	3	216	38	15035	ENSGALG00000047662,ENSGALG00000007244,ENSGALG00000005206
GO:0051781	positive regulation of cell division	biological_process	0.017094	1	3	216	38	15035	ENSGALG00000009612,ENSGALG00000051645,ENSGALG00000026853
GO:0035272	exocrine system development	biological_process	0.017144	1	3	216	38	15035	ENSGALG00000036738,ENSGALG00000008473,ENSGALG00000009612
GO:0002791	regulation of peptide secretion	biological_process	0.017438	1	8	216	228	15035	ENSGALG00000019716,ENSGALG00000047662,ENSGALG00000004959,ENSGALG00000004222,ENSGALG00000007244,ENSGALG00000035733,ENSGALG00000008490,ENSGALG00000009612
GO:0051604	protein maturation	biological_process	0.01809	1	7	216	186	15035	ENSGALG00000005135,ENSGALG00000011473,ENSGALG00000000855,ENSGALG00000004957,ENSGALG00000004257,ENSGALG00000007462,ENSGALG00000007556
GO:0035296	regulation of tube diameter	biological_process	0.01814	1	4	216	70	15035	ENSGALG00000000820,ENSGALG00000040880,ENSGALG00000011080,ENSGALG00000007222
GO:0097746	regulation of blood vessel diameter	biological_process	0.01814	1	4	216	70	15035	ENSGALG00000011080,ENSGALG00000040880,ENSGALG00000007222,ENSGALG00000000820
GO:0005996	monosaccharide metabolic process	biological_process	0.018359	1	6	216	145	15035	ENSGALG00000047662,ENSGALG00000040672,ENSGALG00000004959,ENSGALG00000034438,ENSGALG00000014526,ENSGALG00000000855
GO:0005975	carbohydrate metabolic process	biological_process	0.018562	1	11	216	371	15035	ENSGALG00000029596,ENSGALG00000047662,ENSGALG00000014526,ENSGALG00000021039,ENSGALG00000040672,ENSGALG00000034438,ENSGALG00000004959,ENSGALG00000004222,ENSGALG00000014528,XLOC_094147,ENSGALG00000000855
GO:0040017	positive regulation of locomotion	biological_process	0.018666	1	10	216	323	15035	ENSGALG00000029819,ENSGALG00000009612,ENSGALG00000012747,ENSGALG00000011423,ENSGALG00000035733,ENSGALG00000004248,ENSGALG00000040880,ENSGALG00000011418,ENSGALG00000010949,ENSGALG00000029596
GO:0019957	C-C chemokine binding	molecular_function	0.018938	1	2	216	15	15035	ENSGALG00000035733,ENSGALG00000011418
GO:0051156	glucose 6-phosphate metabolic process	biological_process	0.019068	1	2	216	15	15035	ENSGALG00000021039,ENSGALG00000004222
GO:0046320	regulation of fatty acid oxidation	biological_process	0.01908	1	2	216	15	15035	ENSGALG00000004959,ENSGALG00000007244
GO:0097225	sperm midpiece	cellular_component	0.019086	1	2	216	15	15035	ENSGALG00000004248,ENSGALG00000011418
GO:0008194	UDP-glycosyltransferase activity	molecular_function	0.019141	1	5	216	107	15035	ENSGALG00000015480,ENSGALG00000029596,ENSGALG00000012559,ENSGALG00000011106,XLOC_094147
GO:0043984	histone H4-K16 acetylation	biological_process	0.019144	1	2	216	15	15035	ENSGALG00000000855,ENSGALG00000030739
GO:0008016	regulation of heart contraction	biological_process	0.019819	1	5	216	108	15035	ENSGALG00000040017,ENSGALG00000031350,ENSGALG00000040880,ENSGALG00000009612,ENSGALG00000000855
GO:0044344	cellular response to fibroblast growth factor stimulus	biological_process	0.019936	1	4	216	72	15035	ENSGALG00000052927,ENSGALG00000026853,ENSGALG00000007562,ENSGALG00000028376
GO:0071774	response to fibroblast growth factor	biological_process	0.019936	1	4	216	72	15035	ENSGALG00000052927,ENSGALG00000007562,ENSGALG00000026853,ENSGALG00000028376
GO:0071478	cellular response to radiation	biological_process	0.020515	1	5	216	109	15035	ENSGALG00000033469,ENSGALG00000007945,ENSGALG00000004957,ENSGALG00000000855,ENSGALG00000007199
GO:0140053	mitochondrial gene expression	biological_process	0.020798	1	4	216	73	15035	ENSGALG00000004197,ENSGALG00000007195,ENSGALG00000012264,ENSGALG00000010954
GO:0033692	cellular polysaccharide biosynthetic process	biological_process	0.020892	1	3	216	41	15035	ENSGALG00000004959,ENSGALG00000047662,ENSGALG00000029596
GO:0030374	nuclear receptor transcription coactivator activity	molecular_function	0.020934	1	3	216	41	15035	ENSGALG00000004108,ENSGALG00000033469,ENSGALG00000040017
GO:0046323	glucose import	biological_process	0.020949	1	3	216	41	15035	ENSGALG00000028376,ENSGALG00000004959,ENSGALG00000007226
GO:0016493	C-C chemokine receptor activity	molecular_function	0.021446	1	2	216	16	15035	ENSGALG00000035733,ENSGALG00000011418
GO:0042755	eating behavior	biological_process	0.021494	1	2	216	16	15035	ENSGALG00000008490,ENSGALG00000004101
GO:0019098	reproductive behavior	biological_process	0.02162	1	2	216	16	15035	ENSGALG00000005135,ENSGALG00000040017
GO:0042180	cellular ketone metabolic process	biological_process	0.021989	1	5	216	111	15035	ENSGALG00000047662,ENSGALG00000007244,ENSGALG00000004959,ENSGALG00000014526,ENSGALG00000028376
GO:0042254	ribosome biogenesis	biological_process	0.022044	1	7	216	194	15035	ENSGALG00000009615,ENSGALG00000007967,ENSGALG00000010954,ENSGALG00000011101,ENSGALG00000023294,ENSGALG00000007556,ENSGALG00000006974
GO:0048732	gland development	biological_process	0.02243	1	8	216	239	15035	ENSGALG00000008473,ENSGALG00000001592,ENSGALG00000007555,ENSGALG00000036738,ENSGALG00000009612,ENSGALG00000040017,ENSGALG00000005135,ENSGALG00000000855
GO:0009156	ribonucleoside monophosphate biosynthetic process	biological_process	0.022735	1	5	216	112	15035	ENSGALG00000014526,ENSGALG00000021039,ENSGALG00000051266,ENSGALG00000014528,ENSGALG00000004222
GO:0044255	cellular lipid metabolic process	biological_process	0.022913	1	16	216	641	15035	ENSGALG00000035619,ENSGALG00000030376,ENSGALG00000000855,ENSGALG00000007244,ENSGALG00000010032,ENSGALG00000054856,ENSGALG00000034438,ENSGALG00000007236,ENSGALG00000020989,ENSGALG00000001592,ENSGALG00000012245,ENSGALG00000015485,ENSGALG00000012748,ENSGALG00000005206,ENSGALG00000030614,ENSGALG00000004959
GO:0048584	positive regulation of response to stimulus	biological_process	0.022945	1	27	216	1257	15035	ENSGALG00000011696,ENSGALG00000010949,ENSGALG00000047662,ENSGALG00000011418,ENSGALG00000012782,ENSGALG00000028376,ENSGALG00000014477,ENSGALG00000040880,ENSGALG00000012124,ENSGALG00000004959,ENSGALG00000004222,ENSGALG00000007562,ENSGALG00000001486,ENSGALG00000007929,ENSGALG00000043033,ENSGALG00000010039,ENSGALG00000000055,ENSGALG00000037935,ENSGALG00000020939,ENSGALG00000017173,ENSGALG00000040672,…
GO:0016891	endoribonuclease activity, producing 5'-phosphomonoesters	molecular_function	0.023463	1	6	216	154	15035	ENSGALG00000052997,XLOC_033068,ENSGALG00000044734,ENSGALG00000050186,ENSGALG00000049868,XLOC_111628
GO:0140104	molecular carrier activity	molecular_function	0.023635	1	3	216	43	15035	ENSGALG00000046303,ENSGALG00000048251,ENSGALG00000043896
GO:0042310	vasoconstriction	biological_process	0.023648	1	3	216	43	15035	ENSGALG00000000820,ENSGALG00000011080,ENSGALG00000040880
GO:0097756	negative regulation of blood vessel diameter	biological_process	0.023648	1	3	216	43	15035	ENSGALG00000000820,ENSGALG00000011080,ENSGALG00000040880
GO:0050880	regulation of blood vessel size	biological_process	0.023753	1	4	216	76	15035	ENSGALG00000007222,ENSGALG00000040880,ENSGALG00000011080,ENSGALG00000000820
GO:0060348	bone development	biological_process	0.023933	1	6	216	154	15035	ENSGALG00000000855,ENSGALG00000037935,ENSGALG00000030859,ENSGALG00000029596,ENSGALG00000040432,ENSGALG00000007562
GO:0030687	preribosome, large subunit precursor	cellular_component	0.024158	1	2	216	17	15035	ENSGALG00000008207,ENSGALG00000009615
GO:0006699	bile acid biosynthetic process	biological_process	0.024233	1	2	216	17	15035	ENSGALG00000047662,ENSGALG00000028376
GO:0050702	interleukin-1 beta secretion	biological_process	0.024301	1	2	216	17	15035	ENSGALG00000035733,ENSGALG00000004222
GO:0022409	positive regulation of cell-cell adhesion	biological_process	0.024407	1	5	216	114	15035	ENSGALG00000015474,ENSGALG00000029596,ENSGALG00000035733,ENSGALG00000001486,ENSGALG00000037935
GO:0030155	regulation of cell adhesion	biological_process	0.024549	1	11	216	387	15035	ENSGALG00000009612,ENSGALG00000012747,ENSGALG00000005135,ENSGALG00000001486,ENSGALG00000035733,ENSGALG00000015474,ENSGALG00000037935,ENSGALG00000010949,ENSGALG00000029596,ENSGALG00000008473,ENSGALG00000011696
GO:0016758	transferase activity, transferring hexosyl groups	molecular_function	0.024576	1	6	216	155	15035	XLOC_094147,ENSGALG00000011106,ENSGALG00000015480,ENSGALG00000029596,ENSGALG00000021174,ENSGALG00000012559
GO:0035150	regulation of tube size	biological_process	0.024785	1	4	216	77	15035	ENSGALG00000007222,ENSGALG00000011080,ENSGALG00000040880,ENSGALG00000000820
GO:0009166	nucleotide catabolic process	biological_process	0.024875	1	4	216	77	15035	ENSGALG00000021039,ENSGALG00000014526,ENSGALG00000014528,ENSGALG00000004222
GO:0045834	positive regulation of lipid metabolic process	biological_process	0.024915	1	4	216	77	15035	ENSGALG00000004959,ENSGALG00000005206,ENSGALG00000047662,ENSGALG00000007244
GO:0046034	ATP metabolic process	biological_process	0.025089	1	6	216	156	15035	ENSGALG00000014526,ENSGALG00000021039,ENSGALG00000051266,ENSGALG00000007205,ENSGALG00000004222,ENSGALG00000014528
GO:0002690	positive regulation of leukocyte chemotaxis	biological_process	0.025164	1	3	216	44	15035	ENSGALG00000011418,ENSGALG00000035733,ENSGALG00000040880
GO:0071479	cellular response to ionizing radiation	biological_process	0.025173	1	3	216	44	15035	ENSGALG00000033469,ENSGALG00000007945,ENSGALG00000000855
GO:0046942	carboxylic acid transport	biological_process	0.025744	1	7	216	200	15035	ENSGALG00000020989,ENSGALG00000011080,ENSGALG00000006871,ENSGALG00000008490,ENSGALG00000007236,ENSGALG00000005206,ENSGALG00000004101
GO:0050796	regulation of insulin secretion	biological_process	0.025894	1	4	216	78	15035	ENSGALG00000008490,ENSGALG00000007244,ENSGALG00000047662,ENSGALG00000004959
GO:0015748	organophosphate ester transport	biological_process	0.025956	1	4	216	78	15035	ENSGALG00000035619,ENSGALG00000007439,ENSGALG00000012778,ENSGALG00000007199
GO:0016788	hydrolase activity, acting on ester bonds	molecular_function	0.026042	1	17	216	706	15035	ENSGALG00000020989,ENSGALG00000007236,ENSGALG00000015485,ENSGALG00000041400,ENSGALG00000053073,ENSGALG00000049664,ENSGALG00000021598,ENSGALG00000044734,ENSGALG00000044962,XLOC_033068,ENSGALG00000043033,XLOC_111628,ENSGALG00000050186,ENSGALG00000049868,ENSGALG00000052997,ENSGALG00000011426,ENSGALG00000010032
GO:0015849	organic acid transport	biological_process	0.026362	1	7	216	201	15035	ENSGALG00000004101,ENSGALG00000005206,ENSGALG00000011080,ENSGALG00000006871,ENSGALG00000020989,ENSGALG00000007236,ENSGALG00000008490
GO:0019932	second-messenger-mediated signaling	biological_process	0.026554	1	8	216	247	15035	ENSGALG00000011418,ENSGALG00000040880,ENSGALG00000030859,ENSGALG00000035733,ENSGALG00000004101,ENSGALG00000001486,ENSGALG00000017173,ENSGALG00000000855
GO:0006629	lipid metabolic process	biological_process	0.026566	1	19	216	817	15035	ENSGALG00000030614,ENSGALG00000040017,ENSGALG00000004959,ENSGALG00000001592,ENSGALG00000015485,ENSGALG00000028376,ENSGALG00000012245,ENSGALG00000007236,ENSGALG00000020989,ENSGALG00000005206,ENSGALG00000012748,ENSGALG00000047662,ENSGALG00000000855,ENSGALG00000030376,ENSGALG00000010032,ENSGALG00000054856,ENSGALG00000034438,ENSGALG00000007244,ENSGALG00000035619
GO:0010827	regulation of glucose transmembrane transport	biological_process	0.026772	1	3	216	45	15035	ENSGALG00000004959,ENSGALG00000007226,ENSGALG00000028376
GO:0001637	G-protein coupled chemoattractant receptor activity	molecular_function	0.026834	1	2	216	18	15035	ENSGALG00000035733,ENSGALG00000011418
GO:0004950	chemokine receptor activity	molecular_function	0.026834	1	2	216	18	15035	ENSGALG00000035733,ENSGALG00000011418
GO:0005212	structural constituent of eye lens	molecular_function	0.02698	1	2	216	18	15035	ENSGALG00000040842,ENSGALG00000007945
GO:0060307	regulation of ventricular cardiac muscle cell membrane repolarization	biological_process	0.02699	1	2	216	18	15035	ENSGALG00000000855,ENSGALG00000031350
GO:0010955	negative regulation of protein processing	biological_process	0.027048	1	2	216	18	15035	ENSGALG00000005135,ENSGALG00000007462
GO:1903318	negative regulation of protein maturation	biological_process	0.027048	1	2	216	18	15035	ENSGALG00000005135,ENSGALG00000007462
GO:0007618	mating	biological_process	0.027049	1	2	216	18	15035	ENSGALG00000040017,ENSGALG00000005135
GO:0001502	cartilage condensation	biological_process	0.027058	1	2	216	18	15035	ENSGALG00000007562,ENSGALG00000040017
GO:0031294	lymphocyte costimulation	biological_process	0.027063	1	2	216	18	15035	ENSGALG00000015474,ENSGALG00000035733
GO:0031295	T cell costimulation	biological_process	0.027063	1	2	216	18	15035	ENSGALG00000015474,ENSGALG00000035733
GO:0050704	regulation of interleukin-1 secretion	biological_process	0.027073	1	2	216	18	15035	ENSGALG00000004222,ENSGALG00000035733
GO:0009152	purine ribonucleotide biosynthetic process	biological_process	0.027396	1	6	216	159	15035	ENSGALG00000017173,ENSGALG00000014528,ENSGALG00000004222,ENSGALG00000051266,ENSGALG00000021039,ENSGALG00000014526
GO:0072332	intrinsic apoptotic signaling pathway by p53 class mediator	biological_process	0.028242	1	3	216	46	15035	ENSGALG00000033469,ENSGALG00000011080,ENSGALG00000007199
GO:0000271	polysaccharide biosynthetic process	biological_process	0.028267	1	3	216	46	15035	ENSGALG00000047662,ENSGALG00000029596,ENSGALG00000004959
GO:0016436	rRNA (uridine) methyltransferase activity	molecular_function	0.028392	1	1	216	2	15035	ENSGALG00000007967
GO:0004540	ribonuclease activity	molecular_function	0.028418	1	7	216	205	15035	XLOC_111628,ENSGALG00000050186,ENSGALG00000049868,ENSGALG00000044734,XLOC_033068,ENSGALG00000011426,ENSGALG00000052997
GO:1990036	calcium ion import into sarcoplasmic reticulum	biological_process	0.028445	1	1	216	2	15035	ENSGALG00000000855
GO:0001607	neuromedin U receptor activity	molecular_function	0.028449	1	1	216	2	15035	ENSGALG00000004101
GO:0042924	neuromedin U binding	molecular_function	0.028449	1	1	216	2	15035	ENSGALG00000004101
GO:0008455	alpha-1,6-mannosylglycoprotein 2-beta-N-acetylglucosaminyltransferase activity	molecular_function	0.028458	1	1	216	2	15035	XLOC_094147
GO:0051725	protein de-ADP-ribosylation	biological_process	0.028472	1	1	216	2	15035	ENSGALG00000015473
GO:0061107	seminal vesicle development	biological_process	0.028479	1	1	216	2	15035	ENSGALG00000005135
GO:0098519	nucleotide phosphatase activity, acting on free nucleotides	molecular_function	0.028497	1	1	216	2	15035	ENSGALG00000053073
GO:0014052	regulation of gamma-aminobutyric acid secretion	biological_process	0.028503	1	1	216	2	15035	ENSGALG00000008490
GO:0014054	positive regulation of gamma-aminobutyric acid secretion	biological_process	0.028503	1	1	216	2	15035	ENSGALG00000008490
GO:0046166	glyceraldehyde-3-phosphate biosynthetic process	biological_process	0.028507	1	1	216	2	15035	ENSGALG00000014526
GO:0051903	S-(hydroxymethyl)glutathione dehydrogenase activity	molecular_function	0.028509	1	1	216	2	15035	ENSGALG00000012245
GO:0045226	extracellular polysaccharide biosynthetic process	biological_process	0.028514	1	1	216	2	15035	ENSGALG00000029596
GO:0046379	extracellular polysaccharide metabolic process	biological_process	0.028514	1	1	216	2	15035	ENSGALG00000029596
GO:2001311	lysobisphosphatidic acid metabolic process	biological_process	0.028522	1	1	216	2	15035	ENSGALG00000015485
GO:0046294	formaldehyde catabolic process	biological_process	0.028523	1	1	216	2	15035	ENSGALG00000012245
GO:0010446	response to alkaline pH	biological_process	0.028528	1	1	216	2	15035	ENSGALG00000001592
GO:0097029	mature conventional dendritic cell differentiation	biological_process	0.02853	1	1	216	2	15035	ENSGALG00000035733
GO:0052642	lysophosphatidic acid phosphatase activity	molecular_function	0.028552	1	1	216	2	15035	ENSGALG00000015485
GO:0097524	sperm plasma membrane	cellular_component	0.028556	1	1	216	2	15035	ENSGALG00000011418
GO:0032430	positive regulation of phospholipase A2 activity	biological_process	0.028566	1	1	216	2	15035	ENSGALG00000004101
GO:0002885	positive regulation of hypersensitivity	biological_process	0.028569	1	1	216	2	15035	ENSGALG00000035733
GO:2000523	regulation of T cell costimulation	biological_process	0.028569	1	1	216	2	15035	ENSGALG00000035733
GO:2000525	positive regulation of T cell costimulation	biological_process	0.028569	1	1	216	2	15035	ENSGALG00000035733
GO:0000320	re-entry into mitotic cell cycle	biological_process	0.028575	1	1	216	2	15035	ENSGALG00000007555
GO:0030906	retromer, cargo-selective complex	cellular_component	0.028593	1	1	216	2	15035	ENSGALG00000004174
GO:0031701	angiotensin receptor binding	molecular_function	0.028594	1	1	216	2	15035	ENSGALG00000011080
GO:0031702	type 1 angiotensin receptor binding	molecular_function	0.028594	1	1	216	2	15035	ENSGALG00000011080
GO:0046963	3'-phosphoadenosine 5'-phosphosulfate transport	biological_process	0.028595	1	1	216	2	15035	ENSGALG00000012778
GO:0046964	3'-phosphoadenosine 5'-phosphosulfate transmembrane transporter activity	molecular_function	0.028595	1	1	216	2	15035	ENSGALG00000012778
GO:1902559	3'-phospho-5'-adenylyl sulfate transmembrane transport	biological_process	0.028595	1	1	216	2	15035	ENSGALG00000012778
GO:0000962	positive regulation of mitochondrial RNA catabolic process	biological_process	0.028602	1	1	216	2	15035	ENSGALG00000004197
GO:0045025	mitochondrial degradosome	cellular_component	0.028602	1	1	216	2	15035	ENSGALG00000004197
GO:0044028	DNA hypomethylation	biological_process	0.028604	1	1	216	2	15035	ENSGALG00000000855
GO:0044029	hypomethylation of CpG island	biological_process	0.028604	1	1	216	2	15035	ENSGALG00000000855
GO:0031554	regulation of DNA-templated transcription, termination	biological_process	0.028605	1	1	216	2	15035	ENSGALG00000000855
GO:0043969	histone H2B acetylation	biological_process	0.028605	1	1	216	2	15035	ENSGALG00000000855
GO:2000828	regulation of parathyroid hormone secretion	biological_process	0.028607	1	1	216	2	15035	ENSGALG00000030859
GO:0045630	positive regulation of T-helper 2 cell differentiation	biological_process	0.02861	1	1	216	2	15035	ENSGALG00000037935
GO:1900623	regulation of monocyte aggregation	biological_process	0.028612	1	1	216	2	15035	ENSGALG00000029596
GO:1900625	positive regulation of monocyte aggregation	biological_process	0.028612	1	1	216	2	15035	ENSGALG00000029596
GO:0003918	DNA topoisomerase type II (ATP-hydrolyzing) activity	molecular_function	0.028612	1	1	216	2	15035	ENSGALG00000003922
GO:0009330	DNA topoisomerase complex (ATP-hydrolyzing)	cellular_component	0.028612	1	1	216	2	15035	ENSGALG00000003922
GO:0019035	viral integration complex	cellular_component	0.028612	1	1	216	2	15035	ENSGALG00000003922
GO:0045870	positive regulation of single stranded viral RNA replication via double stranded DNA intermediate	biological_process	0.028612	1	1	216	2	15035	ENSGALG00000003922
GO:0061505	DNA topoisomerase II activity	molecular_function	0.028612	1	1	216	2	15035	ENSGALG00000003922
GO:0036369	transcription factor catabolic process	biological_process	0.028613	1	1	216	2	15035	ENSGALG00000008207
GO:1901483	regulation of transcription factor catabolic process	biological_process	0.028613	1	1	216	2	15035	ENSGALG00000008207
GO:1901485	positive regulation of transcription factor catabolic process	biological_process	0.028613	1	1	216	2	15035	ENSGALG00000008207
GO:0031852	mu-type opioid receptor binding	molecular_function	0.028613	1	1	216	2	15035	ENSGALG00000030859
GO:0051430	corticotropin-releasing hormone receptor 1 binding	molecular_function	0.028613	1	1	216	2	15035	ENSGALG00000030859
GO:0002378	immunoglobulin biosynthetic process	biological_process	0.028613	1	1	216	2	15035	ENSGALG00000011106
GO:0010693	negative regulation of alkaline phosphatase activity	biological_process	0.028613	1	1	216	2	15035	ENSGALG00000009612
GO:0031748	D1 dopamine receptor binding	molecular_function	0.028613	1	1	216	2	15035	ENSGALG00000030859
GO:0032484	Ral protein signal transduction	biological_process	0.028613	1	1	216	2	15035	ENSGALG00000000906
GO:0032485	regulation of Ral protein signal transduction	biological_process	0.028613	1	1	216	2	15035	ENSGALG00000000906
GO:0008050	female courtship behavior	biological_process	0.028613	1	1	216	2	15035	ENSGALG00000040017
GO:0008321	Ral guanyl-nucleotide exchange factor activity	molecular_function	0.028613	1	1	216	2	15035	ENSGALG00000000906
GO:0008592	regulation of Toll signaling pathway	biological_process	0.028613	1	1	216	2	15035	ENSGALG00000012124
GO:0017055	negative regulation of RNA polymerase II transcriptional preinitiation complex assembly	biological_process	0.028613	1	1	216	2	15035	ENSGALG00000040017
GO:0034379	very-low-density lipoprotein particle assembly	biological_process	0.028613	1	1	216	2	15035	ENSGALG00000005206
GO:0097750	endosome membrane tubulation	biological_process	0.028613	1	1	216	2	15035	ENSGALG00000008487
GO:0007159	leukocyte cell-cell adhesion	biological_process	0.028973	1	6	216	161	15035	ENSGALG00000001486,ENSGALG00000010949,ENSGALG00000029596,ENSGALG00000015474,ENSGALG00000035733,ENSGALG00000037935
GO:0004519	endonuclease activity	molecular_function	0.029071	1	7	216	206	15035	ENSGALG00000050186,ENSGALG00000044734,ENSGALG00000049868,XLOC_111628,ENSGALG00000052997,ENSGALG00000011426,XLOC_033068
GO:0016052	carbohydrate catabolic process	biological_process	0.029241	1	4	216	81	15035	ENSGALG00000021039,ENSGALG00000014526,ENSGALG00000014528,ENSGALG00000004222
GO:0004386	helicase activity	molecular_function	0.029352	1	4	216	81	15035	ENSGALG00000042254,ENSGALG00000004197,ENSGALG00000004144,ENSGALG00000006974
GO:0009124	nucleoside monophosphate biosynthetic process	biological_process	0.029493	1	5	216	120	15035	ENSGALG00000051266,ENSGALG00000014528,ENSGALG00000004222,ENSGALG00000014526,ENSGALG00000021039
GO:0140098	catalytic activity, acting on RNA	molecular_function	0.029774	1	11	216	400	15035	ENSGALG00000012264,ENSGALG00000007967,ENSGALG00000011426,ENSGALG00000052997,ENSGALG00000004197,XLOC_033068,ENSGALG00000050186,ENSGALG00000044734,ENSGALG00000049868,XLOC_111628,ENSGALG00000007195
GO:1902229	regulation of intrinsic apoptotic signaling pathway in response to DNA damage	biological_process	0.029879	1	2	216	19	15035	ENSGALG00000007199,ENSGALG00000033469
GO:0099625	ventricular cardiac muscle cell membrane repolarization	biological_process	0.029895	1	2	216	19	15035	ENSGALG00000000855,ENSGALG00000031350
GO:0048710	regulation of astrocyte differentiation	biological_process	0.029912	1	2	216	19	15035	ENSGALG00000047662,ENSGALG00000005135
GO:0016893	endonuclease activity, active with either ribo- or deoxyribonucleic acids and producing 5'-phosphomonoesters	molecular_function	0.029929	1	6	216	163	15035	XLOC_111628,ENSGALG00000049868,ENSGALG00000050186,ENSGALG00000044734,XLOC_033068,ENSGALG00000052997
GO:0009123	nucleoside monophosphate metabolic process	biological_process	0.030018	1	7	216	207	15035	ENSGALG00000014526,ENSGALG00000011093,ENSGALG00000021039,ENSGALG00000007205,ENSGALG00000051266,ENSGALG00000014528,ENSGALG00000004222
GO:0016616	oxidoreductase activity, acting on the CH-OH group of donors, NAD or NADP as acceptor	molecular_function	0.030426	1	4	216	82	15035	ENSGALG00000030376,ENSGALG00000030614,ENSGALG00000012245,ENSGALG00000054856
GO:0008270	zinc ion binding	molecular_function	0.031167	1	15	216	612	15035	ENSGALG00000046757,XLOC_111125,ENSGALG00000047662,ENSGALG00000012245,ENSGALG00000037935,ENSGALG00000008519,ENSGALG00000020160,ENSGALG00000054856,XLOC_033068,ENSGALG00000007244,ENSGALG00000040432,XLOC_094147,ENSGALG00000040017,ENSGALG00000030614,ENSGALG00000014525
GO:0019218	regulation of steroid metabolic process	biological_process	0.031512	1	3	216	48	15035	ENSGALG00000034438,ENSGALG00000047662,ENSGALG00000028376
GO:0019362	pyridine nucleotide metabolic process	biological_process	0.031621	1	4	216	83	15035	ENSGALG00000021039,ENSGALG00000014526,ENSGALG00000014528,ENSGALG00000004222
GO:0046496	nicotinamide nucleotide metabolic process	biological_process	0.031621	1	4	216	83	15035	ENSGALG00000021039,ENSGALG00000014526,ENSGALG00000004222,ENSGALG00000014528
GO:0030176	integral component of endoplasmic reticulum membrane	cellular_component	0.031632	1	4	216	83	15035	ENSGALG00000004957,ENSGALG00000000855,ENSGALG00000012748,ENSGALG00000012778
GO:1901292	nucleoside phosphate catabolic process	biological_process	0.031633	1	4	216	83	15035	ENSGALG00000014528,ENSGALG00000004222,ENSGALG00000021039,ENSGALG00000014526
GO:2000147	positive regulation of cell motility	biological_process	0.032601	1	9	216	305	15035	ENSGALG00000029596,ENSGALG00000010949,ENSGALG00000011418,ENSGALG00000004248,ENSGALG00000040880,ENSGALG00000035733,ENSGALG00000011423,ENSGALG00000009612,ENSGALG00000012747
GO:0019956	chemokine binding	molecular_function	0.03279	1	2	216	20	15035	ENSGALG00000011418,ENSGALG00000035733
GO:0099623	regulation of cardiac muscle cell membrane repolarization	biological_process	0.03289	1	2	216	20	15035	ENSGALG00000000855,ENSGALG00000031350
GO:0048522	positive regulation of cellular process	biological_process	0.032892	1	59	216	3284	15035	ENSGALG00000037935,ENSGALG00000020939,ENSGALG00000004248,ENSGALG00000008519,ENSGALG00000003922,ENSGALG00000008207,ENSGALG00000026853,ENSGALG00000000055,ENSGALG00000010039,ENSGALG00000011088,ENSGALG00000029819,ENSGALG00000008490,ENSGALG00000009612,ENSGALG00000017173,ENSGALG00000007555,ENSGALG00000015480,ENSGALG00000035733,ENSGALG00000007199,ENSGALG00000028376,ENSGALG00000004957,ENSGALG00000030859,…
GO:0019200	carbohydrate kinase activity	molecular_function	0.032969	1	2	216	20	15035	ENSGALG00000021039,ENSGALG00000004222
GO:0098743	cell aggregation	biological_process	0.032973	1	2	216	20	15035	ENSGALG00000007562,ENSGALG00000040017
GO:0048009	insulin-like growth factor receptor signaling pathway	biological_process	0.033051	1	2	216	20	15035	ENSGALG00000040672,ENSGALG00000004959
GO:0009888	tissue development	biological_process	0.033121	1	25	216	1182	15035	ENSGALG00000040017,ENSGALG00000005135,ENSGALG00000007562,ENSGALG00000030859,ENSGALG00000040880,ENSGALG00000028376,ENSGALG00000001592,ENSGALG00000025858,ENSGALG00000029596,ENSGALG00000040582,ENSGALG00000007462,ENSGALG00000037655,ENSGALG00000008473,ENSGALG00000011696,ENSGALG00000009612,ENSGALG00000000855,ENSGALG00000031122,ENSGALG00000015480,ENSGALG00000012559,ENSGALG00000007555,ENSGALG00000010036,…
GO:0034637	cellular carbohydrate biosynthetic process	biological_process	0.033219	1	3	216	49	15035	ENSGALG00000047662,ENSGALG00000029596,ENSGALG00000004959
GO:0019722	calcium-mediated signaling	biological_process	0.033355	1	5	216	124	15035	ENSGALG00000000855,ENSGALG00000011418,ENSGALG00000035733,ENSGALG00000004101,ENSGALG00000001486
GO:0043410	positive regulation of MAPK cascade	biological_process	0.033676	1	9	216	307	15035	ENSGALG00000009612,ENSGALG00000012124,ENSGALG00000040672,ENSGALG00000007562,ENSGALG00000028376,ENSGALG00000014477,ENSGALG00000040880,ENSGALG00000000055,ENSGALG00000010949
GO:0010647	positive regulation of cell communication	biological_process	0.033977	1	22	216	1011	15035	ENSGALG00000035733,ENSGALG00000015480,ENSGALG00000040672,ENSGALG00000005158,ENSGALG00000017173,ENSGALG00000008490,ENSGALG00000009612,ENSGALG00000011088,ENSGALG00000000055,ENSGALG00000020939,ENSGALG00000001486,ENSGALG00000007562,ENSGALG00000004959,ENSGALG00000012124,ENSGALG00000007929,ENSGALG00000005135,ENSGALG00000010949,ENSGALG00000012782,ENSGALG00000011696,ENSGALG00000014477,ENSGALG00000040880,…
GO:0046890	regulation of lipid biosynthetic process	biological_process	0.034086	1	4	216	85	15035	ENSGALG00000005206,ENSGALG00000047662,ENSGALG00000007244,ENSGALG00000028376
GO:0050920	regulation of chemotaxis	biological_process	0.034391	1	5	216	125	15035	ENSGALG00000029819,ENSGALG00000040880,ENSGALG00000011418,ENSGALG00000035733,ENSGALG00000007562
GO:0006936	muscle contraction	biological_process	0.034569	1	6	216	168	15035	ENSGALG00000000820,ENSGALG00000014555,ENSGALG00000004248,ENSGALG00000011080,ENSGALG00000031350,ENSGALG00000040880
GO:0098609	cell-cell adhesion	biological_process	0.03481	1	12	216	461	15035	ENSGALG00000007246,ENSGALG00000005135,ENSGALG00000012747,ENSGALG00000004472,ENSGALG00000035733,ENSGALG00000015474,ENSGALG00000001486,ENSGALG00000031122,ENSGALG00000037935,ENSGALG00000030859,ENSGALG00000010949,ENSGALG00000029596
GO:0051272	positive regulation of cellular component movement	biological_process	0.034986	1	9	216	309	15035	ENSGALG00000040880,ENSGALG00000004248,ENSGALG00000029596,ENSGALG00000010949,ENSGALG00000011418,ENSGALG00000012747,ENSGALG00000009612,ENSGALG00000011423,ENSGALG00000035733
GO:0051046	regulation of secretion	biological_process	0.035126	1	11	216	410	15035	ENSGALG00000047662,ENSGALG00000005206,ENSGALG00000019716,ENSGALG00000040880,ENSGALG00000030859,ENSGALG00000035733,ENSGALG00000007244,ENSGALG00000004222,ENSGALG00000004959,ENSGALG00000009612,ENSGALG00000008490
GO:0042110	T cell activation	biological_process	0.035142	1	8	216	261	15035	ENSGALG00000014477,ENSGALG00000037935,ENSGALG00000010949,ENSGALG00000011418,ENSGALG00000011696,ENSGALG00000001486,ENSGALG00000015474,ENSGALG00000035733
GO:0002790	peptide secretion	biological_process	0.035524	1	9	216	310	15035	ENSGALG00000009612,ENSGALG00000008490,ENSGALG00000007244,ENSGALG00000035733,ENSGALG00000004222,ENSGALG00000004959,ENSGALG00000040880,ENSGALG00000047662,ENSGALG00000019716
GO:0023056	positive regulation of signaling	biological_process	0.035928	1	22	216	1017	15035	ENSGALG00000001486,ENSGALG00000007562,ENSGALG00000012124,ENSGALG00000004959,ENSGALG00000007929,ENSGALG00000005135,ENSGALG00000012782,ENSGALG00000010949,ENSGALG00000011696,ENSGALG00000040880,ENSGALG00000014477,ENSGALG00000028376,ENSGALG00000015480,ENSGALG00000035733,ENSGALG00000017173,ENSGALG00000005158,ENSGALG00000040672,ENSGALG00000009612,ENSGALG00000008490,ENSGALG00000011088,ENSGALG00000000055,…
GO:0071855	neuropeptide receptor binding	molecular_function	0.035932	1	2	216	21	15035	ENSGALG00000030859,ENSGALG00000040880
GO:0003016	respiratory system process	biological_process	0.035982	1	2	216	21	15035	ENSGALG00000012245,ENSGALG00000011696
GO:0046835	carbohydrate phosphorylation	biological_process	0.036114	1	2	216	21	15035	ENSGALG00000004222,ENSGALG00000021039
GO:0009260	ribonucleotide biosynthetic process	biological_process	0.036252	1	6	216	170	15035	ENSGALG00000021039,ENSGALG00000014526,ENSGALG00000004222,ENSGALG00000017173,ENSGALG00000014528,ENSGALG00000051266
GO:0071214	cellular response to abiotic stimulus	biological_process	0.036304	1	6	216	170	15035	ENSGALG00000033469,ENSGALG00000007199,ENSGALG00000000855,ENSGALG00000004957,ENSGALG00000007945,ENSGALG00000011080
GO:0104004	cellular response to environmental stimulus	biological_process	0.036304	1	6	216	170	15035	ENSGALG00000007945,ENSGALG00000004957,ENSGALG00000011080,ENSGALG00000007199,ENSGALG00000000855,ENSGALG00000033469
GO:0045785	positive regulation of cell adhesion	biological_process	0.037626	1	7	216	217	15035	ENSGALG00000035733,ENSGALG00000029596,ENSGALG00000015474,ENSGALG00000001486,ENSGALG00000037935,ENSGALG00000012747,ENSGALG00000009612
GO:0003018	vascular process in circulatory system	biological_process	0.037903	1	4	216	88	15035	ENSGALG00000040880,ENSGALG00000011080,ENSGALG00000007222,ENSGALG00000000820
GO:0072524	pyridine-containing compound metabolic process	biological_process	0.037986	1	4	216	88	15035	ENSGALG00000014526,ENSGALG00000021039,ENSGALG00000004222,ENSGALG00000014528
GO:0006259	DNA metabolic process	biological_process	0.038216	1	17	216	740	15035	ENSGALG00000010039,ENSGALG00000043033,ENSGALG00000033469,ENSGALG00000003922,XLOC_111628,ENSGALG00000049868,ENSGALG00000050186,ENSGALG00000052997,ENSGALG00000004197,ENSGALG00000000855,ENSGALG00000011418,ENSGALG00000051645,ENSGALG00000007556,XLOC_111125,ENSGALG00000030859,ENSGALG00000044734,XLOC_033068
GO:0009967	positive regulation of signal transduction	biological_process	0.038276	1	20	216	909	15035	ENSGALG00000011088,ENSGALG00000009612,ENSGALG00000017173,ENSGALG00000040672,ENSGALG00000005158,ENSGALG00000015480,ENSGALG00000035733,ENSGALG00000020939,ENSGALG00000000055,ENSGALG00000007929,ENSGALG00000012124,ENSGALG00000004959,ENSGALG00000007562,ENSGALG00000001486,ENSGALG00000028376,ENSGALG00000014477,ENSGALG00000040880,ENSGALG00000011696,ENSGALG00000010949,ENSGALG00000012782
GO:0006112	energy reserve metabolic process	biological_process	0.038679	1	3	216	52	15035	ENSGALG00000047662,ENSGALG00000004959,ENSGALG00000030859
GO:0050994	regulation of lipid catabolic process	biological_process	0.0393	1	2	216	22	15035	ENSGALG00000004959,ENSGALG00000040017
GO:0045823	positive regulation of heart contraction	biological_process	0.039338	1	2	216	22	15035	ENSGALG00000040880,ENSGALG00000009612
GO:0050701	interleukin-1 secretion	biological_process	0.039359	1	2	216	22	15035	ENSGALG00000035733,ENSGALG00000004222
GO:0034142	toll-like receptor 4 signaling pathway	biological_process	0.039361	1	2	216	22	15035	ENSGALG00000005158,ENSGALG00000047662
GO:0008180	COP9 signalosome	cellular_component	0.039386	1	2	216	22	15035	ENSGALG00000014467,ENSGALG00000020999
GO:0032350	regulation of hormone metabolic process	biological_process	0.039392	1	2	216	22	15035	ENSGALG00000000855,ENSGALG00000034438
GO:0016051	carbohydrate biosynthetic process	biological_process	0.039623	1	5	216	130	15035	XLOC_094147,ENSGALG00000014526,ENSGALG00000004959,ENSGALG00000029596,ENSGALG00000047662
GO:0046390	ribose phosphate biosynthetic process	biological_process	0.03989	1	6	216	174	15035	ENSGALG00000014526,ENSGALG00000021039,ENSGALG00000051266,ENSGALG00000017173,ENSGALG00000014528,ENSGALG00000004222
GO:0003713	transcription coactivator activity	molecular_function	0.039948	1	6	216	174	15035	ENSGALG00000040017,ENSGALG00000011098,ENSGALG00000037935,ENSGALG00000033469,ENSGALG00000037655,ENSGALG00000004108
GO:0016763	transferase activity, transferring pentosyl groups	molecular_function	0.040524	1	3	216	53	15035	ENSGALG00000015480,ENSGALG00000007244,ENSGALG00000012559
GO:0034644	cellular response to UV	biological_process	0.040584	1	3	216	53	15035	ENSGALG00000007199,ENSGALG00000004957,ENSGALG00000033469
GO:0060326	cell chemotaxis	biological_process	0.040642	1	6	216	175	15035	ENSGALG00000007562,ENSGALG00000035733,ENSGALG00000011418,ENSGALG00000007246,ENSGALG00000029819,ENSGALG00000040880
GO:1903522	regulation of blood circulation	biological_process	0.040736	1	5	216	131	15035	ENSGALG00000040017,ENSGALG00000031350,ENSGALG00000040880,ENSGALG00000009612,ENSGALG00000000855
GO:0016614	oxidoreductase activity, acting on CH-OH group of donors	molecular_function	0.040747	1	4	216	90	15035	ENSGALG00000054856,ENSGALG00000030376,ENSGALG00000030614,ENSGALG00000012245
GO:0031227	intrinsic component of endoplasmic reticulum membrane	cellular_component	0.040747	1	4	216	90	15035	ENSGALG00000004957,ENSGALG00000000855,ENSGALG00000012748,ENSGALG00000012778
GO:0046879	hormone secretion	biological_process	0.040815	1	6	216	175	15035	ENSGALG00000040880,ENSGALG00000030859,ENSGALG00000008490,ENSGALG00000047662,ENSGALG00000007244,ENSGALG00000004959
GO:0006164	purine nucleotide biosynthetic process	biological_process	0.040845	1	6	216	175	15035	ENSGALG00000021039,ENSGALG00000014526,ENSGALG00000004222,ENSGALG00000014528,ENSGALG00000017173,ENSGALG00000051266
GO:2001234	negative regulation of apoptotic signaling pathway	biological_process	0.041869	1	5	216	132	15035	ENSGALG00000043033,ENSGALG00000033469,ENSGALG00000011080,ENSGALG00000007199,ENSGALG00000029819
GO:0071208	histone pre-mRNA DCP binding	molecular_function	0.042245	1	1	216	3	15035	ENSGALG00000035421
GO:0014707	branchiomeric skeletal muscle development	biological_process	0.042338	1	1	216	3	15035	ENSGALG00000037777
GO:0070859	positive regulation of bile acid biosynthetic process	biological_process	0.042368	1	1	216	3	15035	ENSGALG00000047662
GO:1904253	positive regulation of bile acid metabolic process	biological_process	0.042368	1	1	216	3	15035	ENSGALG00000047662
GO:0070180	large ribosomal subunit rRNA binding	molecular_function	0.042372	1	1	216	3	15035	ENSGALG00000023294
GO:1903979	negative regulation of microglial cell activation	biological_process	0.042375	1	1	216	3	15035	ENSGALG00000047662
GO:0032000	positive regulation of fatty acid beta-oxidation	biological_process	0.042378	1	1	216	3	15035	ENSGALG00000004959
GO:0016838	carbon-oxygen lyase activity, acting on phosphates	molecular_function	0.042379	1	1	216	3	15035	ENSGALG00000014526
GO:0072679	thymocyte migration	biological_process	0.042382	1	1	216	3	15035	ENSGALG00000011418
GO:0036343	psychomotor behavior	biological_process	0.042382	1	1	216	3	15035	ENSGALG00000014555
GO:0050501	hyaluronan synthase activity	molecular_function	0.042384	1	1	216	3	15035	ENSGALG00000029596
GO:0030327	prenylated protein catabolic process	biological_process	0.042402	1	1	216	3	15035	ENSGALG00000000855
GO:0019563	glycerol catabolic process	biological_process	0.042403	1	1	216	3	15035	ENSGALG00000014526
GO:0060086	circadian temperature homeostasis	biological_process	0.04241	1	1	216	3	15035	ENSGALG00000047662
GO:0031705	bombesin receptor binding	molecular_function	0.042412	1	1	216	3	15035	ENSGALG00000040880
GO:0031708	endothelin B receptor binding	molecular_function	0.042412	1	1	216	3	15035	ENSGALG00000040880
GO:0098992	neuronal dense core vesicle	cellular_component	0.042435	1	1	216	3	15035	ENSGALG00000029819
GO:0090500	endocardial cushion to mesenchymal transition	biological_process	0.042446	1	1	216	3	15035	ENSGALG00000029596
GO:0002023	reduction of food intake in response to dietary excess	biological_process	0.042453	1	1	216	3	15035	ENSGALG00000004101
GO:0042834	peptidoglycan binding	molecular_function	0.042461	1	1	216	3	15035	ENSGALG00000004222
GO:0030956	glutamyl-tRNA(Gln) amidotransferase complex	cellular_component	0.042466	1	1	216	3	15035	ENSGALG00000007195
GO:0050567	glutaminyl-tRNA synthase (glutamine-hydrolyzing) activity	molecular_function	0.042466	1	1	216	3	15035	ENSGALG00000007195
GO:0070681	glutaminyl-tRNAGln biosynthesis via transamidation	biological_process	0.042466	1	1	216	3	15035	ENSGALG00000007195
GO:0001692	histamine metabolic process	biological_process	0.042477	1	1	216	3	15035	ENSGALG00000008490
GO:0003151	outflow tract morphogenesis	biological_process	0.04248	1	3	216	54	15035	ENSGALG00000008473,ENSGALG00000043033,ENSGALG00000037935
GO:0042637	catagen	biological_process	0.042482	1	1	216	3	15035	ENSGALG00000009612
GO:0051794	regulation of timing of catagen	biological_process	0.042482	1	1	216	3	15035	ENSGALG00000009612
GO:0051795	positive regulation of timing of catagen	biological_process	0.042482	1	1	216	3	15035	ENSGALG00000009612
GO:0072513	positive regulation of secondary heart field cardioblast proliferation	biological_process	0.04249	1	1	216	3	15035	ENSGALG00000043033
GO:0099029	anchored component of presynaptic active zone membrane	cellular_component	0.042492	1	1	216	3	15035	ENSGALG00000031122
GO:0000958	mitochondrial mRNA catabolic process	biological_process	0.042493	1	1	216	3	15035	ENSGALG00000004197
GO:0006553	lysine metabolic process	biological_process	0.042496	1	1	216	3	15035	ENSGALG00000027981
GO:0045924	regulation of female receptivity	biological_process	0.042497	1	1	216	3	15035	ENSGALG00000040017
GO:0060180	female mating behavior	biological_process	0.042497	1	1	216	3	15035	ENSGALG00000040017
GO:2001245	regulation of phosphatidylcholine biosynthetic process	biological_process	0.042504	1	1	216	3	15035	ENSGALG00000005206
GO:0019797	procollagen-proline 3-dioxygenase activity	molecular_function	0.042507	1	1	216	3	15035	ENSGALG00000014490
GO:0002866	positive regulation of acute inflammatory response to antigenic stimulus	biological_process	0.04251	1	1	216	3	15035	ENSGALG00000035733
GO:0051429	corticotropin-releasing hormone receptor binding	molecular_function	0.042511	1	1	216	3	15035	ENSGALG00000030859
GO:0004127	cytidylate kinase activity	molecular_function	0.042517	1	1	216	3	15035	ENSGALG00000011093
GO:0045726	positive regulation of integrin biosynthetic process	biological_process	0.042518	1	1	216	3	15035	ENSGALG00000009612
GO:0046292	formaldehyde metabolic process	biological_process	0.042523	1	1	216	3	15035	ENSGALG00000012245
GO:0072487	MSL complex	cellular_component	0.042531	1	1	216	3	15035	ENSGALG00000030739
GO:0042008	interleukin-18 receptor activity	molecular_function	0.042533	1	1	216	3	15035	ENSGALG00000044449
GO:0016892	endoribonuclease activity, producing 3'-phosphomonoesters	molecular_function	0.042541	1	1	216	3	15035	ENSGALG00000011426
GO:0006363	termination of RNA polymerase I transcription	biological_process	0.042546	1	1	216	3	15035	ENSGALG00000000855
GO:0090071	negative regulation of ribosome biogenesis	biological_process	0.042547	1	1	216	3	15035	ENSGALG00000010954
GO:0004995	tachykinin receptor activity	molecular_function	0.042549	1	1	216	3	15035	ENSGALG00000004248
GO:0002883	regulation of hypersensitivity	biological_process	0.04255	1	1	216	3	15035	ENSGALG00000035733
GO:0032436	positive regulation of proteasomal ubiquitin-dependent protein catabolic process	biological_process	0.042554	1	3	216	54	15035	ENSGALG00000008207,ENSGALG00000004500,ENSGALG00000014525
GO:0060350	endochondral bone morphogenesis	biological_process	0.042558	1	3	216	54	15035	ENSGALG00000030859,ENSGALG00000037935,ENSGALG00000000855
GO:0000015	phosphopyruvate hydratase complex	cellular_component	0.042563	1	1	216	3	15035	ENSGALG00000014528
GO:0004634	phosphopyruvate hydratase activity	molecular_function	0.042563	1	1	216	3	15035	ENSGALG00000014528
GO:0046322	negative regulation of fatty acid oxidation	biological_process	0.042566	1	1	216	3	15035	ENSGALG00000007244
GO:0071633	dihydroceramidase activity	molecular_function	0.042567	1	1	216	3	15035	ENSGALG00000001592
GO:0070827	chromatin maintenance	biological_process	0.042569	1	1	216	3	15035	ENSGALG00000004197
GO:0072610	interleukin-12 secretion	biological_process	0.042569	1	1	216	3	15035	ENSGALG00000035733
GO:0038116	chemokine (C-C motif) ligand 21 signaling pathway	biological_process	0.042569	1	1	216	3	15035	ENSGALG00000035733
GO:1902218	regulation of intrinsic apoptotic signaling pathway in response to osmotic stress	biological_process	0.04257	1	1	216	3	15035	ENSGALG00000011080
GO:1902219	negative regulation of intrinsic apoptotic signaling pathway in response to osmotic stress	biological_process	0.04257	1	1	216	3	15035	ENSGALG00000011080
GO:0050253	retinyl-palmitate esterase activity	molecular_function	0.042579	1	1	216	3	15035	ENSGALG00000010032
GO:1903463	regulation of mitotic cell cycle DNA replication	biological_process	0.042585	1	1	216	3	15035	ENSGALG00000000855
GO:1905463	negative regulation of DNA duplex unwinding	biological_process	0.04259	1	1	216	3	15035	ENSGALG00000003922
GO:0035723	interleukin-15-mediated signaling pathway	biological_process	0.042594	1	1	216	3	15035	ENSGALG00000014477
GO:0070672	response to interleukin-15	biological_process	0.042594	1	1	216	3	15035	ENSGALG00000014477
GO:0071350	cellular response to interleukin-15	biological_process	0.042594	1	1	216	3	15035	ENSGALG00000014477
GO:0031232	extrinsic component of external side of plasma membrane	cellular_component	0.0426	1	1	216	3	15035	ENSGALG00000005135
GO:0046676	negative regulation of insulin secretion	biological_process	0.042601	1	2	216	23	15035	ENSGALG00000004959,ENSGALG00000007244
GO:1990164	histone H2A phosphorylation	biological_process	0.042604	1	1	216	3	15035	ENSGALG00000000855
GO:0035898	parathyroid hormone secretion	biological_process	0.042606	1	1	216	3	15035	ENSGALG00000030859
GO:0002035	brain renin-angiotensin system	biological_process	0.042608	1	1	216	3	15035	ENSGALG00000011473
GO:0044323	retinoic acid-responsive element binding	molecular_function	0.042609	1	1	216	3	15035	ENSGALG00000037935
GO:0099622	cardiac muscle cell membrane repolarization	biological_process	0.042612	1	2	216	23	15035	ENSGALG00000000855,ENSGALG00000031350
GO:0070487	monocyte aggregation	biological_process	0.042612	1	1	216	3	15035	ENSGALG00000029596
GO:0043366	beta selection	biological_process	0.042612	1	1	216	3	15035	ENSGALG00000001486
GO:0010750	positive regulation of nitric oxide mediated signal transduction	biological_process	0.042613	1	1	216	3	15035	ENSGALG00000017173
GO:0016576	histone dephosphorylation	biological_process	0.042613	1	1	216	3	15035	ENSGALG00000043033
GO:0009912	auditory receptor cell fate commitment	biological_process	0.042613	1	1	216	3	15035	ENSGALG00000011696
GO:0060120	inner ear receptor cell fate commitment	biological_process	0.042613	1	1	216	3	15035	ENSGALG00000011696
GO:0097749	membrane tubulation	biological_process	0.042613	1	1	216	3	15035	ENSGALG00000008487
GO:0042771	intrinsic apoptotic signaling pathway in response to DNA damage by p53 class mediator	biological_process	0.042655	1	2	216	23	15035	ENSGALG00000033469,ENSGALG00000007199
GO:0003417	growth plate cartilage development	biological_process	0.042719	1	2	216	23	15035	ENSGALG00000000855,ENSGALG00000037935
GO:0015934	large ribosomal subunit	cellular_component	0.043029	1	4	216	92	15035	ENSGALG00000040263,ENSGALG00000023294,ENSGALG00000041500,ENSGALG00000010954
GO:0009205	purine ribonucleoside triphosphate metabolic process	biological_process	0.043502	1	6	216	178	15035	ENSGALG00000014526,ENSGALG00000021039,ENSGALG00000051266,ENSGALG00000007205,ENSGALG00000004222,ENSGALG00000014528
GO:0050870	positive regulation of T cell activation	biological_process	0.043631	1	4	216	92	15035	ENSGALG00000035733,ENSGALG00000015474,ENSGALG00000001486,ENSGALG00000037935
GO:0009411	response to UV	biological_process	0.043642	1	4	216	92	15035	ENSGALG00000033469,ENSGALG00000007555,ENSGALG00000004957,ENSGALG00000007199
GO:0030072	peptide hormone secretion	biological_process	0.044181	1	5	216	134	15035	ENSGALG00000040880,ENSGALG00000008490,ENSGALG00000004959,ENSGALG00000047662,ENSGALG00000007244
GO:0046914	transition metal ion binding	molecular_function	0.044234	1	18	216	810	15035	ENSGALG00000054856,ENSGALG00000012559,ENSGALG00000040432,ENSGALG00000007244,ENSGALG00000014525,XLOC_094147,ENSGALG00000046757,ENSGALG00000037935,ENSGALG00000008519,ENSGALG00000011106,XLOC_033068,ENSGALG00000040017,ENSGALG00000030614,XLOC_111125,ENSGALG00000047662,ENSGALG00000012245,ENSGALG00000020160,ENSGALG00000014490
GO:0008544	epidermis development	biological_process	0.044258	1	5	216	134	15035	ENSGALG00000009612,ENSGALG00000010036,ENSGALG00000001592,ENSGALG00000000855,ENSGALG00000011696
GO:0009167	purine ribonucleoside monophosphate metabolic process	biological_process	0.044539	1	6	216	179	15035	ENSGALG00000014528,ENSGALG00000004222,ENSGALG00000007205,ENSGALG00000051266,ENSGALG00000021039,ENSGALG00000014526
GO:1990782	protein tyrosine kinase binding	molecular_function	0.044551	1	3	216	55	15035	ENSGALG00000012747,ENSGALG00000014477,ENSGALG00000007246
GO:0044237	cellular metabolic process	biological_process	0.045149	1	117	216	7248	15035	ENSGALG00000010032,ENSGALG00000049868,ENSGALG00000015480,ENSGALG00000035733,ENSGALG00000011088,ENSGALG00000029819,ENSGALG00000008490,ENSGALG00000003922,ENSGALG00000035619,ENSGALG00000010039,ENSGALG00000000055,ENSGALG00000014026,ENSGALG00000014467,ENSGALG00000027981,ENSGALG00000010854,ENSGALG00000008238,ENSGALG00000004959,XLOC_033068,ENSGALG00000007562,ENSGALG00000011473,ENSGALG00000007967,ENSGALG…
GO:0016485	protein processing	biological_process	0.045483	1	5	216	135	15035	ENSGALG00000007462,ENSGALG00000005135,ENSGALG00000011473,ENSGALG00000000855,ENSGALG00000004957
GO:0008206	bile acid metabolic process	biological_process	0.046109	1	2	216	24	15035	ENSGALG00000047662,ENSGALG00000028376
GO:0005978	glycogen biosynthetic process	biological_process	0.046111	1	2	216	24	15035	ENSGALG00000004959,ENSGALG00000047662
GO:0009250	glucan biosynthetic process	biological_process	0.046111	1	2	216	24	15035	ENSGALG00000047662,ENSGALG00000004959
GO:0050795	regulation of behavior	biological_process	0.046116	1	2	216	24	15035	ENSGALG00000000820,ENSGALG00000047662
GO:0043403	skeletal muscle tissue regeneration	biological_process	0.046147	1	2	216	24	15035	ENSGALG00000037655,ENSGALG00000012559
GO:0030544	Hsp70 protein binding	molecular_function	0.046153	1	2	216	24	15035	ENSGALG00000000790,ENSGALG00000014026
GO:0070527	platelet aggregation	biological_process	0.04624	1	2	216	24	15035	ENSGALG00000030859,ENSGALG00000005135
GO:0060537	muscle tissue development	biological_process	0.046312	1	8	216	276	15035	ENSGALG00000037655,ENSGALG00000043033,ENSGALG00000026853,ENSGALG00000037777,ENSGALG00000037935,ENSGALG00000015480,ENSGALG00000000855,ENSGALG00000009612
GO:2001243	negative regulation of intrinsic apoptotic signaling pathway	biological_process	0.046476	1	3	216	56	15035	ENSGALG00000033469,ENSGALG00000011080,ENSGALG00000007199
GO:0009126	purine nucleoside monophosphate metabolic process	biological_process	0.046569	1	6	216	181	15035	ENSGALG00000021039,ENSGALG00000014526,ENSGALG00000014528,ENSGALG00000004222,ENSGALG00000007205,ENSGALG00000051266
GO:1901137	carbohydrate derivative biosynthetic process	biological_process	0.046637	1	12	216	483	15035	ENSGALG00000020939,ENSGALG00000021039,ENSGALG00000014526,ENSGALG00000011106,ENSGALG00000029596,ENSGALG00000051266,ENSGALG00000012559,ENSGALG00000004222,ENSGALG00000017173,ENSGALG00000014528,ENSGALG00000035733,ENSGALG00000015480
GO:0005548	phospholipid transporter activity	molecular_function	0.046654	1	3	216	56	15035	ENSGALG00000007199,ENSGALG00000007439,ENSGALG00000035619
GO:0007507	heart development	biological_process	0.047631	1	10	216	379	15035	ENSGALG00000009612,ENSGALG00000011473,ENSGALG00000000855,ENSGALG00000026853,ENSGALG00000043033,ENSGALG00000029596,ENSGALG00000008473,ENSGALG00000037935,ENSGALG00000028376,ENSGALG00000025858
GO:0009914	hormone transport	biological_process	0.047814	1	6	216	182	15035	ENSGALG00000008490,ENSGALG00000030859,ENSGALG00000040880,ENSGALG00000007244,ENSGALG00000047662,ENSGALG00000004959
GO:0022408	negative regulation of cell-cell adhesion	biological_process	0.048136	1	4	216	95	15035	ENSGALG00000005135,ENSGALG00000012747,ENSGALG00000010949,ENSGALG00000015474
GO:0033993	response to lipid	biological_process	0.048271	1	10	216	380	15035	ENSGALG00000047662,ENSGALG00000020386,ENSGALG00000000783,ENSGALG00000008519,ENSGALG00000012245,ENSGALG00000037935,ENSGALG00000035733,ENSGALG00000015474,ENSGALG00000040017,ENSGALG00000009612
GO:0009617	response to bacterium	biological_process	0.048617	1	8	216	279	15035	ENSGALG00000035733,ENSGALG00000015474,ENSGALG00000000783,ENSGALG00000028376,ENSGALG00000012245,ENSGALG00000037935,ENSGALG00000047662,ENSGALG00000020386
GO:0009144	purine nucleoside triphosphate metabolic process	biological_process	0.048622	1	6	216	183	15035	ENSGALG00000014528,ENSGALG00000004222,ENSGALG00000007205,ENSGALG00000051266,ENSGALG00000021039,ENSGALG00000014526
GO:0009165	nucleotide biosynthetic process	biological_process	0.048674	1	7	216	230	15035	ENSGALG00000011093,ENSGALG00000014526,ENSGALG00000021039,ENSGALG00000051266,ENSGALG00000004222,ENSGALG00000014528,ENSGALG00000017173
GO:0060306	regulation of membrane repolarization	biological_process	0.049621	1	2	216	25	15035	ENSGALG00000031350,ENSGALG00000000855
GO:1903793	positive regulation of anion transport	biological_process	0.049627	1	2	216	25	15035	ENSGALG00000007199,ENSGALG00000008490
GO:0009199	ribonucleoside triphosphate metabolic process	biological_process	0.049693	1	6	216	184	15035	ENSGALG00000014526,ENSGALG00000021039,ENSGALG00000007205,ENSGALG00000051266,ENSGALG00000014528,ENSGALG00000004222
GO:0044238	primary metabolic process	biological_process	0.049706	1	116	216	7202	15035	XLOC_094147,ENSGALG00000012747,ENSGALG00000030739,ENSGALG00000012264,ENSGALG00000011426,ENSGALG00000004500,ENSGALG00000011423,ENSGALG00000054856,ENSGALG00000040672,ENSGALG00000012559,ENSGALG00000010036,ENSGALG00000014526,ENSGALG00000011106,ENSGALG00000043033,ENSGALG00000007477,ENSGALG00000003882,ENSGALG00000011098,ENSGALG00000007945,ENSGALG00000001592,ENSGALG00000051266,ENSGALG00000047662,ENSGALG…
GO:0033558	protein deacetylase activity	molecular_function	0.04974	1	2	216	25	15035	ENSGALG00000007244,ENSGALG00000010854
GO:0031638	zymogen activation	biological_process	0.049741	1	2	216	25	15035	ENSGALG00000007462,ENSGALG00000005135
GO:0003007	heart morphogenesis	biological_process	0.049963	1	6	216	184	15035	ENSGALG00000009612,ENSGALG00000000855,ENSGALG00000037935,ENSGALG00000029596,ENSGALG00000043033,ENSGALG00000008473
GO:0042273	ribosomal large subunit biogenesis	biological_process	0.050498	1	3	216	58	15035	ENSGALG00000010954,ENSGALG00000007556,ENSGALG00000023294
GO:0070887	cellular response to chemical stimulus	biological_process	0.050588	1	34	216	1780	15035	ENSGALG00000007555,ENSGALG00000035733,ENSGALG00000000855,ENSGALG00000029819,ENSGALG00000011088,ENSGALG00000008490,ENSGALG00000009612,ENSGALG00000000055,ENSGALG00000026853,ENSGALG00000014026,ENSGALG00000037935,ENSGALG00000008519,ENSGALG00000004959,ENSGALG00000007226,ENSGALG00000052927,ENSGALG00000007562,ENSGALG00000011473,ENSGALG00000040017,ENSGALG00000029596,ENSGALG00000011418,ENSGALG00000023294,…
GO:0002687	positive regulation of leukocyte migration	biological_process	0.050732	1	3	216	58	15035	ENSGALG00000040880,ENSGALG00000035733,ENSGALG00000011418
GO:0015914	phospholipid transport	biological_process	0.050843	1	3	216	58	15035	ENSGALG00000007199,ENSGALG00000035619,ENSGALG00000007439
GO:1902749	regulation of cell cycle G2/M phase transition	biological_process	0.050851	1	3	216	58	15035	ENSGALG00000027407,ENSGALG00000007555,ENSGALG00000010039
GO:0060840	artery development	biological_process	0.050856	1	3	216	58	15035	ENSGALG00000025858,ENSGALG00000043033,ENSGALG00000008473
GO:0003735	structural constituent of ribosome	molecular_function	0.050886	1	5	216	140	15035	ENSGALG00000040263,XLOC_033068,ENSGALG00000023294,ENSGALG00000008506,ENSGALG00000041500
GO:0072522	purine-containing compound biosynthetic process	biological_process	0.05105	1	6	216	185	15035	ENSGALG00000014528,ENSGALG00000017173,ENSGALG00000004222,ENSGALG00000051266,ENSGALG00000021039,ENSGALG00000014526
GO:1903530	regulation of secretion by cell	biological_process	0.051165	1	10	216	384	15035	ENSGALG00000008490,ENSGALG00000009612,ENSGALG00000007244,ENSGALG00000035733,ENSGALG00000004222,ENSGALG00000004959,ENSGALG00000030859,ENSGALG00000040880,ENSGALG00000047662,ENSGALG00000019716
GO:0071216	cellular response to biotic stimulus	biological_process	0.051195	1	4	216	97	15035	ENSGALG00000047662,ENSGALG00000015474,ENSGALG00000000855,ENSGALG00000037935
GO:1901293	nucleoside phosphate biosynthetic process	biological_process	0.051519	1	7	216	233	15035	ENSGALG00000051266,ENSGALG00000014528,ENSGALG00000017173,ENSGALG00000004222,ENSGALG00000014526,ENSGALG00000011093,ENSGALG00000021039
GO:0051301	cell division	biological_process	0.051623	1	7	216	233	15035	ENSGALG00000007929,ENSGALG00000009612,ENSGALG00000051645,ENSGALG00000010039,ENSGALG00000026853,ENSGALG00000007308,ENSGALG00000003922
GO:0090276	regulation of peptide hormone secretion	biological_process	0.052744	1	4	216	98	15035	ENSGALG00000008490,ENSGALG00000004959,ENSGALG00000007244,ENSGALG00000047662
GO:0090278	negative regulation of peptide hormone secretion	biological_process	0.053211	1	2	216	26	15035	ENSGALG00000004959,ENSGALG00000007244
GO:0032651	regulation of interleukin-1 beta production	biological_process	0.053299	1	2	216	26	15035	ENSGALG00000004222,ENSGALG00000035733
GO:0032720	negative regulation of tumor necrosis factor production	biological_process	0.053313	1	2	216	26	15035	ENSGALG00000037935,ENSGALG00000010949
GO:1903556	negative regulation of tumor necrosis factor superfamily cytokine production	biological_process	0.053313	1	2	216	26	15035	ENSGALG00000037935,ENSGALG00000010949
GO:0046326	positive regulation of glucose import	biological_process	0.053376	1	2	216	26	15035	ENSGALG00000028376,ENSGALG00000004959
GO:0044057	regulation of system process	biological_process	0.053958	1	8	216	285	15035	ENSGALG00000040017,ENSGALG00000009612,ENSGALG00000000855,ENSGALG00000014555,ENSGALG00000040880,ENSGALG00000030859,ENSGALG00000031350,ENSGALG00000004248
GO:0009897	external side of plasma membrane	cellular_component	0.054378	1	6	216	188	15035	ENSGALG00000014477,ENSGALG00000005135,ENSGALG00000011418,ENSGALG00000035733,ENSGALG00000015474,ENSGALG00000004472
GO:0006733	oxidoreduction coenzyme metabolic process	biological_process	0.054399	1	4	216	99	15035	ENSGALG00000014528,ENSGALG00000004222,ENSGALG00000021039,ENSGALG00000014526
GO:0071621	granulocyte chemotaxis	biological_process	0.054822	1	3	216	60	15035	ENSGALG00000035733,ENSGALG00000040880,ENSGALG00000029819
GO:0019637	organophosphate metabolic process	biological_process	0.054823	1	16	216	718	15035	ENSGALG00000005206,ENSGALG00000051266,ENSGALG00000007205,ENSGALG00000015485,ENSGALG00000020989,ENSGALG00000007236,ENSGALG00000000783,ENSGALG00000004222,XLOC_033068,ENSGALG00000014528,ENSGALG00000011093,ENSGALG00000021039,ENSGALG00000014526,ENSGALG00000034438,ENSGALG00000010032,ENSGALG00000017173
GO:0009306	protein secretion	biological_process	0.054943	1	8	216	286	15035	ENSGALG00000035733,ENSGALG00000007244,ENSGALG00000004959,ENSGALG00000004222,ENSGALG00000008490,ENSGALG00000009612,ENSGALG00000047662,ENSGALG00000019716
GO:0016811	hydrolase activity, acting on carbon-nitrogen (but not peptide) bonds, in linear amides	molecular_function	0.055214	1	3	216	60	15035	ENSGALG00000010854,ENSGALG00000001592,ENSGALG00000007244
GO:0016757	transferase activity, transferring glycosyl groups	molecular_function	0.05547	1	7	216	237	15035	XLOC_094147,ENSGALG00000011106,ENSGALG00000007244,ENSGALG00000015480,ENSGALG00000029596,ENSGALG00000021174,ENSGALG00000012559
GO:0010948	negative regulation of cell cycle process	biological_process	0.055618	1	5	216	143	15035	ENSGALG00000011473,ENSGALG00000027407,ENSGALG00000007555,ENSGALG00000010949,ENSGALG00000010039
GO:0000275	mitochondrial proton-transporting ATP synthase complex, catalytic core F(1)	cellular_component	0.056102	1	1	216	4	15035	ENSGALG00000051266
GO:0042030	ATPase inhibitor activity	molecular_function	0.056106	1	1	216	4	15035	ENSGALG00000038672
GO:0009019	tRNA (guanine-N1-)-methyltransferase activity	molecular_function	0.056119	1	1	216	4	15035	ENSGALG00000012264
GO:0050866	negative regulation of cell activation	biological_process	0.056143	1	4	216	100	15035	ENSGALG00000005135,ENSGALG00000015474,ENSGALG00000047662,ENSGALG00000010949
GO:0051956	negative regulation of amino acid transport	biological_process	0.05616	1	1	216	4	15035	ENSGALG00000008490
GO:1901988	negative regulation of cell cycle phase transition	biological_process	0.056171	1	4	216	100	15035	ENSGALG00000027407,ENSGALG00000007555,ENSGALG00000010949,ENSGALG00000010039
GO:0002579	positive regulation of antigen processing and presentation	biological_process	0.056177	1	1	216	4	15035	ENSGALG00000035733
GO:0002606	positive regulation of dendritic cell antigen processing and presentation	biological_process	0.056177	1	1	216	4	15035	ENSGALG00000035733
GO:0000965	mitochondrial RNA 3'-end processing	biological_process	0.056185	1	1	216	4	15035	ENSGALG00000004197
GO:0061888	regulation of astrocyte activation	biological_process	0.056201	1	1	216	4	15035	ENSGALG00000047662
GO:0019405	alditol catabolic process	biological_process	0.056203	1	1	216	4	15035	ENSGALG00000014526
GO:0030292	protein tyrosine kinase inhibitor activity	molecular_function	0.056206	1	1	216	4	15035	ENSGALG00000011423
GO:0070552	BRISC complex	cellular_component	0.056207	1	1	216	4	15035	ENSGALG00000010039
GO:0014826	vein smooth muscle contraction	biological_process	0.056208	1	1	216	4	15035	ENSGALG00000040880
GO:0021678	third ventricle development	biological_process	0.056212	1	1	216	4	15035	ENSGALG00000014555
GO:0034144	negative regulation of toll-like receptor 4 signaling pathway	biological_process	0.056219	1	1	216	4	15035	ENSGALG00000047662
GO:1904182	regulation of pyruvate dehydrogenase activity	biological_process	0.056221	1	1	216	4	15035	ENSGALG00000007244
GO:0048318	axial mesoderm development	biological_process	0.056222	1	1	216	4	15035	ENSGALG00000015480
GO:0031698	beta-2 adrenergic receptor binding	molecular_function	0.056223	1	1	216	4	15035	ENSGALG00000030859
GO:0030121	AP-1 adaptor complex	cellular_component	0.056227	1	1	216	4	15035	ENSGALG00000011690
GO:0071600	otic vesicle morphogenesis	biological_process	0.056232	1	1	216	4	15035	ENSGALG00000043033
GO:0001875	lipopolysaccharide receptor activity	molecular_function	0.056236	1	1	216	4	15035	ENSGALG00000000783
GO:0032021	NELF complex	cellular_component	0.056237	1	1	216	4	15035	ENSGALG00000007477
GO:0070471	uterine smooth muscle contraction	biological_process	0.056252	1	1	216	4	15035	ENSGALG00000004248
GO:0070472	regulation of uterine smooth muscle contraction	biological_process	0.056252	1	1	216	4	15035	ENSGALG00000004248
GO:0031544	peptidyl-proline 3-dioxygenase activity	molecular_function	0.056258	1	1	216	4	15035	ENSGALG00000014490
GO:0048818	positive regulation of hair follicle maturation	biological_process	0.056261	1	1	216	4	15035	ENSGALG00000009612
GO:0021869	forebrain ventricular zone progenitor cell division	biological_process	0.056268	1	1	216	4	15035	ENSGALG00000007929
GO:0002155	regulation of thyroid hormone mediated signaling pathway	biological_process	0.056278	1	1	216	4	15035	ENSGALG00000040017
GO:0000960	regulation of mitochondrial RNA catabolic process	biological_process	0.056288	1	1	216	4	15035	ENSGALG00000004197
GO:0002864	regulation of acute inflammatory response to antigenic stimulus	biological_process	0.056291	1	1	216	4	15035	ENSGALG00000035733
GO:0007320	insemination	biological_process	0.056291	1	1	216	4	15035	ENSGALG00000005135
GO:0061827	sperm head	cellular_component	0.056296	1	1	216	4	15035	ENSGALG00000004248
GO:0036032	neural crest cell delamination	biological_process	0.0563	1	1	216	4	15035	ENSGALG00000012747
GO:0060232	delamination	biological_process	0.0563	1	1	216	4	15035	ENSGALG00000012747
GO:0031467	Cul7-RING ubiquitin ligase complex	cellular_component	0.056307	1	1	216	4	15035	ENSGALG00000008207
GO:0072396	response to cell cycle checkpoint signaling	biological_process	0.056315	1	1	216	4	15035	ENSGALG00000000855
GO:0072402	response to DNA integrity checkpoint signaling	biological_process	0.056315	1	1	216	4	15035	ENSGALG00000000855
GO:0072423	response to DNA damage checkpoint signaling	biological_process	0.056315	1	1	216	4	15035	ENSGALG00000000855
GO:0005031	tumor necrosis factor-activated receptor activity	molecular_function	0.056317	1	1	216	4	15035	ENSGALG00000034213
GO:0045113	regulation of integrin biosynthetic process	biological_process	0.056318	1	1	216	4	15035	ENSGALG00000009612
GO:0070858	negative regulation of bile acid biosynthetic process	biological_process	0.056325	1	1	216	4	15035	ENSGALG00000028376
GO:1904252	negative regulation of bile acid metabolic process	biological_process	0.056325	1	1	216	4	15035	ENSGALG00000028376
GO:1905906	regulation of amyloid fibril formation	biological_process	0.056342	1	1	216	4	15035	ENSGALG00000007945
GO:0072656	maintenance of protein location in mitochondrion	biological_process	0.056346	1	1	216	4	15035	ENSGALG00000004222
GO:0033184	positive regulation of histone ubiquitination	biological_process	0.056348	1	1	216	4	15035	ENSGALG00000033469
GO:0002524	hypersensitivity	biological_process	0.05635	1	1	216	4	15035	ENSGALG00000035733
GO:0060633	negative regulation of transcription initiation from RNA polymerase II promoter	biological_process	0.056374	1	1	216	4	15035	ENSGALG00000040017
GO:2000143	negative regulation of DNA-templated transcription, initiation	biological_process	0.056374	1	1	216	4	15035	ENSGALG00000040017
GO:0016880	acid-ammonia (or amide) ligase activity	molecular_function	0.056377	1	1	216	4	15035	ENSGALG00000020438
GO:1905462	regulation of DNA duplex unwinding	biological_process	0.056389	1	1	216	4	15035	ENSGALG00000003922
GO:0010961	cellular magnesium ion homeostasis	biological_process	0.05639	1	1	216	4	15035	ENSGALG00000040880
GO:0097422	tubular endosome	cellular_component	0.05639	1	1	216	4	15035	ENSGALG00000004174
GO:0008063	Toll signaling pathway	biological_process	0.056397	1	1	216	4	15035	ENSGALG00000012124
GO:0030898	actin-dependent ATPase activity	molecular_function	0.056402	1	1	216	4	15035	ENSGALG00000001571
GO:0061762	CAMKK-AMPK signaling cascade	biological_process	0.056403	1	1	216	4	15035	ENSGALG00000000855
GO:0042473	outer ear morphogenesis	biological_process	0.056404	1	1	216	4	15035	ENSGALG00000043033
GO:0007619	courtship behavior	biological_process	0.056404	1	1	216	4	15035	ENSGALG00000040017
GO:0034714	type III transforming growth factor beta receptor binding	molecular_function	0.056405	1	1	216	4	15035	ENSGALG00000009612
GO:0051891	positive regulation of cardioblast differentiation	biological_process	0.056406	1	1	216	4	15035	ENSGALG00000009612
GO:0034648	histone demethylase activity (H3-dimethyl-K4 specific)	molecular_function	0.056411	1	1	216	4	15035	ENSGALG00000033469
GO:0045053	protein retention in Golgi apparatus	biological_process	0.056411	1	1	216	4	15035	ENSGALG00000034777
GO:0060509	type I pneumocyte differentiation	biological_process	0.056411	1	1	216	4	15035	ENSGALG00000040017
GO:0009161	ribonucleoside monophosphate metabolic process	biological_process	0.056423	1	6	216	190	15035	ENSGALG00000021039,ENSGALG00000014526,ENSGALG00000014528,ENSGALG00000004222,ENSGALG00000007205,ENSGALG00000051266
GO:0019207	kinase regulator activity	molecular_function	0.056823	1	5	216	144	15035	ENSGALG00000011423,ENSGALG00000007555,ENSGALG00000000055,ENSGALG00000011088,ENSGALG00000007276
GO:0046638	positive regulation of alpha-beta T cell differentiation	biological_process	0.057149	1	2	216	27	15035	ENSGALG00000037935,ENSGALG00000001486
GO:0002688	regulation of leukocyte chemotaxis	biological_process	0.057379	1	3	216	61	15035	ENSGALG00000040880,ENSGALG00000011418,ENSGALG00000035733
GO:1904659	glucose transmembrane transport	biological_process	0.057545	1	3	216	61	15035	ENSGALG00000028376,ENSGALG00000004959,ENSGALG00000007226
GO:0008217	regulation of blood pressure	biological_process	0.057701	1	4	216	101	15035	ENSGALG00000007222,ENSGALG00000040880,ENSGALG00000011473,ENSGALG00000012245
GO:0002440	production of molecular mediator of immune response	biological_process	0.057797	1	4	216	101	15035	ENSGALG00000011418,ENSGALG00000004222,ENSGALG00000011106,ENSGALG00000009612
GO:0006631	fatty acid metabolic process	biological_process	0.059126	1	6	216	192	15035	ENSGALG00000007244,ENSGALG00000012748,ENSGALG00000004959,ENSGALG00000005206,ENSGALG00000007236,ENSGALG00000020989
GO:0071310	cellular response to organic substance	biological_process	0.05942	1	28	216	1436	15035	ENSGALG00000026853,ENSGALG00000000055,ENSGALG00000008519,ENSGALG00000037777,ENSGALG00000014026,ENSGALG00000037935,ENSGALG00000015474,ENSGALG00000035733,ENSGALG00000007555,ENSGALG00000009612,ENSGALG00000008490,ENSGALG00000034213,ENSGALG00000000855,ENSGALG00000023294,ENSGALG00000047662,ENSGALG00000012782,ENSGALG00000011418,ENSGALG00000029596,ENSGALG00000004957,ENSGALG00000014477,ENSGALG00000028376,…
GO:0008645	hexose transmembrane transport	biological_process	0.059851	1	3	216	62	15035	ENSGALG00000007226,ENSGALG00000004959,ENSGALG00000028376
GO:1990904	ribonucleoprotein complex	cellular_component	0.060198	1	14	216	615	15035	ENSGALG00000035421,ENSGALG00000003922,ENSGALG00000008207,ENSGALG00000023294,ENSGALG00000009615,ENSGALG00000007276,ENSGALG00000040263,XLOC_033068,ENSGALG00000031813,ENSGALG00000000814,ENSGALG00000007227,ENSGALG00000041500,ENSGALG00000010954,ENSGALG00000011098
GO:0010828	positive regulation of glucose transmembrane transport	biological_process	0.060956	1	2	216	28	15035	ENSGALG00000004959,ENSGALG00000028376
GO:0007435	salivary gland morphogenesis	biological_process	0.061112	1	2	216	28	15035	ENSGALG00000008473,ENSGALG00000009612
GO:0051223	regulation of protein transport	biological_process	0.061854	1	9	216	345	15035	ENSGALG00000008490,ENSGALG00000009612,ENSGALG00000007244,ENSGALG00000035733,ENSGALG00000004222,ENSGALG00000004959,ENSGALG00000047662,ENSGALG00000019716,ENSGALG00000005206
GO:0006796	phosphate-containing compound metabolic process	biological_process	0.061997	1	40	216	2187	15035	ENSGALG00000007205,ENSGALG00000051266,ENSGALG00000053073,ENSGALG00000005206,ENSGALG00000007236,ENSGALG00000014477,ENSGALG00000001486,ENSGALG00000014528,ENSGALG00000012124,ENSGALG00000043033,ENSGALG00000007276,ENSGALG00000014526,ENSGALG00000011423,ENSGALG00000040672,ENSGALG00000012747,ENSGALG00000010949,ENSGALG00000000783,ENSGALG00000040880,ENSGALG00000020989,ENSGALG00000015485,ENSGALG00000028376,…
GO:2000060	positive regulation of ubiquitin-dependent protein catabolic process	biological_process	0.062146	1	3	216	63	15035	ENSGALG00000008207,ENSGALG00000004500,ENSGALG00000014525
GO:0030073	insulin secretion	biological_process	0.062921	1	4	216	104	15035	ENSGALG00000008490,ENSGALG00000004959,ENSGALG00000007244,ENSGALG00000047662
GO:0030335	positive regulation of cell migration	biological_process	0.06361	1	8	216	295	15035	ENSGALG00000029596,ENSGALG00000011418,ENSGALG00000010949,ENSGALG00000040880,ENSGALG00000035733,ENSGALG00000011423,ENSGALG00000012747,ENSGALG00000009612
GO:0051216	cartilage development	biological_process	0.063911	1	5	216	149	15035	ENSGALG00000037935,ENSGALG00000000855,ENSGALG00000040017,ENSGALG00000030859,ENSGALG00000007562
GO:0009755	hormone-mediated signaling pathway	biological_process	0.064085	1	5	216	149	15035	ENSGALG00000037935,ENSGALG00000040017,ENSGALG00000008519,ENSGALG00000008490,ENSGALG00000007226
GO:0071345	cellular response to cytokine stimulus	biological_process	0.064466	1	11	216	455	15035	ENSGALG00000034213,ENSGALG00000035733,ENSGALG00000007562,ENSGALG00000014477,ENSGALG00000044449,ENSGALG00000037777,ENSGALG00000047662,ENSGALG00000011418,ENSGALG00000029596,ENSGALG00000012782,ENSGALG00000023294
GO:0001678	cellular glucose homeostasis	biological_process	0.064538	1	3	216	64	15035	ENSGALG00000021039,ENSGALG00000047662,ENSGALG00000004222
GO:0015749	monosaccharide transmembrane transport	biological_process	0.064586	1	3	216	64	15035	ENSGALG00000004959,ENSGALG00000007226,ENSGALG00000028376
GO:0097502	mannosylation	biological_process	0.064819	1	2	216	29	15035	ENSGALG00000012559,ENSGALG00000021174
GO:0019894	kinesin binding	molecular_function	0.064897	1	2	216	29	15035	ENSGALG00000004156,ENSGALG00000012137
GO:0098772	molecular function regulator	molecular_function	0.065616	1	23	216	1148	15035	ENSGALG00000031350,ENSGALG00000008546,ENSGALG00000007276,ENSGALG00000035690,ENSGALG00000000055,ENSGALG00000026853,ENSGALG00000029819,ENSGALG00000011088,ENSGALG00000008490,ENSGALG00000009612,ENSGALG00000007222,ENSGALG00000011423,ENSGALG00000007555,ENSGALG00000028376,ENSGALG00000000906,ENSGALG00000040880,ENSGALG00000011696,ENSGALG00000010949,ENSGALG00000007205,ENSGALG00000038672,ENSGALG00000005135,…
GO:0019900	kinase binding	molecular_function	0.065626	1	11	216	456	15035	ENSGALG00000007276,ENSGALG00000014477,ENSGALG00000037935,ENSGALG00000051645,ENSGALG00000003922,ENSGALG00000005206,ENSGALG00000012747,ENSGALG00000011088,ENSGALG00000007246,ENSGALG00000007555,ENSGALG00000011423
GO:0044264	cellular polysaccharide metabolic process	biological_process	0.066882	1	3	216	65	15035	ENSGALG00000004959,ENSGALG00000047662,ENSGALG00000029596
GO:0050863	regulation of T cell activation	biological_process	0.06704	1	5	216	151	15035	ENSGALG00000037935,ENSGALG00000001486,ENSGALG00000035733,ENSGALG00000010949,ENSGALG00000015474
GO:1901564	organonitrogen compound metabolic process	biological_process	0.067496	1	76	216	4551	15035	ENSGALG00000001486,ENSGALG00000015473,ENSGALG00000012124,ENSGALG00000014528,ENSGALG00000010954,ENSGALG00000007205,ENSGALG00000007556,ENSGALG00000014477,ENSGALG00000012245,ENSGALG00000007244,ENSGALG00000049616,ENSGALG00000014525,ENSGALG00000033469,ENSGALG00000007276,ENSGALG00000010961,ENSGALG00000004222,ENSGALG00000001596,ENSGALG00000033157,ENSGALG00000005135,ENSGALG00000023294,ENSGALG00000007195,…
GO:0006793	phosphorus metabolic process	biological_process	0.068607	1	40	216	2205	15035	ENSGALG00000014528,ENSGALG00000012124,ENSGALG00000001486,ENSGALG00000007236,ENSGALG00000014477,ENSGALG00000053073,ENSGALG00000005206,ENSGALG00000007205,ENSGALG00000051266,ENSGALG00000012747,ENSGALG00000011423,ENSGALG00000040672,ENSGALG00000007276,ENSGALG00000014526,ENSGALG00000043033,ENSGALG00000011473,ENSGALG00000011093,ENSGALG00000001596,XLOC_033068,ENSGALG00000004222,ENSGALG00000007562,ENSGALG…
GO:0048015	phosphatidylinositol-mediated signaling	biological_process	0.068624	1	4	216	107	15035	ENSGALG00000005135,ENSGALG00000000783,ENSGALG00000009612,ENSGALG00000004959
GO:0000287	magnesium ion binding	molecular_function	0.068696	1	5	216	152	15035	ENSGALG00000003922,ENSGALG00000014528,ENSGALG00000015473,ENSGALG00000011473,ENSGALG00000027981
GO:0032611	interleukin-1 beta production	biological_process	0.068748	1	2	216	30	15035	ENSGALG00000035733,ENSGALG00000004222
GO:0021575	hindbrain morphogenesis	biological_process	0.068863	1	2	216	30	15035	ENSGALG00000037935,ENSGALG00000005135
GO:0009438	methylglyoxal metabolic process	biological_process	0.069587	1	1	216	5	15035	ENSGALG00000014526
GO:0071986	Ragulator complex	cellular_component	0.069607	1	1	216	5	15035	ENSGALG00000000055
GO:0106035	protein maturation by [4Fe-4S] cluster transfer	biological_process	0.069674	1	1	216	5	15035	ENSGALG00000007556
GO:0071204	histone pre-mRNA 3'end processing complex	cellular_component	0.06969	1	1	216	5	15035	ENSGALG00000035421
GO:0042749	regulation of circadian sleep/wake cycle	biological_process	0.069692	1	1	216	5	15035	ENSGALG00000047662
GO:0010387	COP9 signalosome assembly	biological_process	0.069775	1	1	216	5	15035	ENSGALG00000014467
GO:0000957	mitochondrial RNA catabolic process	biological_process	0.069785	1	1	216	5	15035	ENSGALG00000004197
GO:0061744	motor behavior	biological_process	0.069788	1	1	216	5	15035	ENSGALG00000014555
GO:0043426	MRF binding	molecular_function	0.069791	1	1	216	5	15035	ENSGALG00000033469
GO:0031628	opioid receptor binding	molecular_function	0.069805	1	1	216	5	15035	ENSGALG00000030859
GO:0042998	positive regulation of Golgi to plasma membrane protein transport	biological_process	0.069806	1	1	216	5	15035	ENSGALG00000005206
GO:0110095	cellular detoxification of aldehyde	biological_process	0.069808	1	1	216	5	15035	ENSGALG00000012245
GO:0010871	negative regulation of receptor biosynthetic process	biological_process	0.06984	1	1	216	5	15035	ENSGALG00000047662
GO:0035766	cell chemotaxis to fibroblast growth factor	biological_process	0.069862	1	1	216	5	15035	ENSGALG00000007562
GO:0035768	endothelial cell chemotaxis to fibroblast growth factor	biological_process	0.069862	1	1	216	5	15035	ENSGALG00000007562
GO:1904847	regulation of cell chemotaxis to fibroblast growth factor	biological_process	0.069862	1	1	216	5	15035	ENSGALG00000007562
GO:2000544	regulation of endothelial cell chemotaxis to fibroblast growth factor	biological_process	0.069862	1	1	216	5	15035	ENSGALG00000007562
GO:0032808	lacrimal gland development	biological_process	0.069863	1	1	216	5	15035	ENSGALG00000036738
GO:0032429	regulation of phospholipase A2 activity	biological_process	0.069867	1	1	216	5	15035	ENSGALG00000004101
GO:0045545	syndecan binding	molecular_function	0.069868	1	1	216	5	15035	ENSGALG00000010949
GO:0032453	histone demethylase activity (H3-K4 specific)	molecular_function	0.069884	1	1	216	5	15035	ENSGALG00000033469
GO:0070545	PeBoW complex	cellular_component	0.069885	1	1	216	5	15035	ENSGALG00000008207
GO:0002016	regulation of blood volume by renin-angiotensin	biological_process	0.069888	1	1	216	5	15035	ENSGALG00000011473
GO:0002438	acute inflammatory response to antigenic stimulus	biological_process	0.069893	1	1	216	5	15035	ENSGALG00000035733
GO:0002863	positive regulation of inflammatory response to antigenic stimulus	biological_process	0.069911	1	1	216	5	15035	ENSGALG00000035733
GO:0045112	integrin biosynthetic process	biological_process	0.06992	1	1	216	5	15035	ENSGALG00000009612
GO:0032463	negative regulation of protein homooligomerization	biological_process	0.069922	1	1	216	5	15035	ENSGALG00000007945
GO:0043568	positive regulation of insulin-like growth factor receptor signaling pathway	biological_process	0.069928	1	1	216	5	15035	ENSGALG00000040672
GO:0035655	interleukin-18-mediated signaling pathway	biological_process	0.069933	1	1	216	5	15035	ENSGALG00000044449
GO:0071351	cellular response to interleukin-18	biological_process	0.069933	1	1	216	5	15035	ENSGALG00000044449
GO:0002741	positive regulation of cytokine secretion involved in immune response	biological_process	0.06994	1	1	216	5	15035	ENSGALG00000004222
GO:0050780	dopamine receptor binding	molecular_function	0.069949	1	1	216	5	15035	ENSGALG00000030859
GO:0031528	microvillus membrane	cellular_component	0.06995	1	1	216	5	15035	ENSGALG00000001571
GO:0000820	regulation of glutamine family amino acid metabolic process	biological_process	0.069952	1	1	216	5	15035	ENSGALG00000007244
GO:0048290	isotype switching to IgA isotypes	biological_process	0.069954	1	1	216	5	15035	ENSGALG00000011418
GO:0017040	N-acylsphingosine amidohydrolase activity	molecular_function	0.069959	1	1	216	5	15035	ENSGALG00000001592
GO:0036302	atrioventricular canal development	biological_process	0.069963	1	1	216	5	15035	ENSGALG00000029596
GO:0106049	regulation of cellular response to osmotic stress	biological_process	0.069966	1	1	216	5	15035	ENSGALG00000011080
GO:0008627	intrinsic apoptotic signaling pathway in response to osmotic stress	biological_process	0.069967	1	1	216	5	15035	ENSGALG00000011080
GO:0010936	negative regulation of macrophage cytokine production	biological_process	0.069982	1	1	216	5	15035	ENSGALG00000009612
GO:0004711	ribosomal protein S6 kinase activity	molecular_function	0.069996	1	1	216	5	15035	ENSGALG00000011473
GO:0099004	calmodulin dependent kinase signaling pathway	biological_process	0.070003	1	1	216	5	15035	ENSGALG00000000855
GO:2000618	regulation of histone H4-K16 acetylation	biological_process	0.070004	1	1	216	5	15035	ENSGALG00000000855
GO:0043570	maintenance of DNA repeat elements	biological_process	0.070004	1	1	216	5	15035	ENSGALG00000000855
GO:0005114	type II transforming growth factor beta receptor binding	molecular_function	0.070006	1	1	216	5	15035	ENSGALG00000009612
GO:0051890	regulation of cardioblast differentiation	biological_process	0.070006	1	1	216	5	15035	ENSGALG00000009612
GO:0048752	semicircular canal morphogenesis	biological_process	0.070012	1	1	216	5	15035	ENSGALG00000043033
GO:0060666	dichotomous subdivision of terminal units involved in salivary gland branching	biological_process	0.070012	1	1	216	5	15035	ENSGALG00000008473
GO:0060548	negative regulation of cell death	biological_process	0.070998	1	12	216	518	15035	ENSGALG00000011080,ENSGALG00000007945,ENSGALG00000004957,ENSGALG00000007199,ENSGALG00000037935,ENSGALG00000010039,ENSGALG00000010949,ENSGALG00000043033,ENSGALG00000033469,ENSGALG00000029819,ENSGALG00000007562,ENSGALG00000004197
GO:0016787	hydrolase activity	molecular_function	0.071458	1	39	216	2150	15035	ENSGALG00000043033,ENSGALG00000001571,ENSGALG00000014525,ENSGALG00000011426,ENSGALG00000004197,ENSGALG00000052997,ENSGALG00000007244,XLOC_111628,ENSGALG00000001592,ENSGALG00000007236,ENSGALG00000053073,ENSGALG00000004144,ENSGALG00000051266,ENSGALG00000042254,ENSGALG00000015473,ENSGALG00000044962,ENSGALG00000007447,ENSGALG00000044734,ENSGALG00000010854,ENSGALG00000003922,ENSGALG00000046757,ENSGALG…
GO:0038023	signaling receptor activity	molecular_function	0.071717	1	18	216	863	15035	ENSGALG00000040017,ENSGALG00000022926,ENSGALG00000000820,ENSGALG00000027407,ENSGALG00000014477,ENSGALG00000000783,ENSGALG00000044449,ENSGALG00000047662,ENSGALG00000011418,ENSGALG00000020386,ENSGALG00000008473,ENSGALG00000034213,ENSGALG00000035733,ENSGALG00000004101,ENSGALG00000011080,ENSGALG00000008519,ENSGALG00000004248,ENSGALG00000037935
GO:2001022	positive regulation of response to DNA damage stimulus	biological_process	0.071959	1	3	216	67	15035	ENSGALG00000043033,ENSGALG00000010039,ENSGALG00000012782
GO:0043066	negative regulation of apoptotic process	biological_process	0.071991	1	11	216	464	15035	ENSGALG00000004197,ENSGALG00000007562,ENSGALG00000029819,ENSGALG00000033469,ENSGALG00000010039,ENSGALG00000043033,ENSGALG00000007199,ENSGALG00000037935,ENSGALG00000011080,ENSGALG00000004957,ENSGALG00000007945
GO:0034219	carbohydrate transmembrane transport	biological_process	0.072004	1	3	216	67	15035	ENSGALG00000028376,ENSGALG00000007226,ENSGALG00000004959
GO:0005198	structural molecule activity	molecular_function	0.072151	1	13	216	577	15035	ENSGALG00000007447,ENSGALG00000019715,ENSGALG00000040263,XLOC_033068,ENSGALG00000041500,ENSGALG00000023294,ENSGALG00000040842,ENSGALG00000039447,ENSGALG00000019716,ENSGALG00000003859,ENSGALG00000007945,ENSGALG00000008506,ENSGALG00000004946
GO:0034404	nucleobase-containing small molecule biosynthetic process	biological_process	0.072191	1	4	216	109	15035	ENSGALG00000004222,ENSGALG00000014528,ENSGALG00000014526,ENSGALG00000021039
GO:0043588	skin development	biological_process	0.072363	1	4	216	109	15035	ENSGALG00000030859,ENSGALG00000009612,ENSGALG00000010036,ENSGALG00000001592
GO:0048017	inositol lipid-mediated signaling	biological_process	0.072405	1	4	216	109	15035	ENSGALG00000004959,ENSGALG00000005135,ENSGALG00000009612,ENSGALG00000000783
GO:0019901	protein kinase binding	molecular_function	0.072675	1	10	216	410	15035	ENSGALG00000014477,ENSGALG00000007276,ENSGALG00000037935,ENSGALG00000005206,ENSGALG00000003922,ENSGALG00000012747,ENSGALG00000007246,ENSGALG00000011088,ENSGALG00000011423,ENSGALG00000007555
GO:0001990	regulation of systemic arterial blood pressure by hormone	biological_process	0.072704	1	2	216	31	15035	ENSGALG00000040880,ENSGALG00000011473
GO:0035116	embryonic hindlimb morphogenesis	biological_process	0.072816	1	2	216	31	15035	ENSGALG00000030859,ENSGALG00000007562
GO:0086009	membrane repolarization	biological_process	0.072837	1	2	216	31	15035	ENSGALG00000031350,ENSGALG00000000855
GO:0060317	cardiac epithelial to mesenchymal transition	biological_process	0.072862	1	2	216	31	15035	ENSGALG00000009612,ENSGALG00000029596
GO:0060089	molecular transducer activity	molecular_function	0.072961	1	18	216	865	15035	ENSGALG00000000820,ENSGALG00000040017,ENSGALG00000022926,ENSGALG00000027407,ENSGALG00000044449,ENSGALG00000000783,ENSGALG00000014477,ENSGALG00000008473,ENSGALG00000020386,ENSGALG00000047662,ENSGALG00000011418,ENSGALG00000034213,ENSGALG00000004101,ENSGALG00000035733,ENSGALG00000037935,ENSGALG00000008519,ENSGALG00000004248,ENSGALG00000011080
GO:0007431	salivary gland development	biological_process	0.073083	1	2	216	31	15035	ENSGALG00000009612,ENSGALG00000008473
GO:0051051	negative regulation of transport	biological_process	0.073183	1	7	216	253	15035	ENSGALG00000004959,ENSGALG00000007226,ENSGALG00000007244,ENSGALG00000005135,ENSGALG00000031350,ENSGALG00000007945,ENSGALG00000008490
GO:0001501	skeletal system development	biological_process	0.073988	1	9	216	358	15035	ENSGALG00000037935,ENSGALG00000030859,ENSGALG00000011696,ENSGALG00000043033,ENSGALG00000029596,ENSGALG00000000855,ENSGALG00000040017,ENSGALG00000007562,ENSGALG00000040432
GO:0050886	endocrine process	biological_process	0.074286	1	3	216	68	15035	ENSGALG00000011473,ENSGALG00000030859,ENSGALG00000040880
GO:0035967	cellular response to topologically incorrect protein	biological_process	0.074391	1	3	216	68	15035	ENSGALG00000014026,ENSGALG00000004957,ENSGALG00000007555
GO:0007162	negative regulation of cell adhesion	biological_process	0.074861	1	5	216	156	15035	ENSGALG00000008473,ENSGALG00000015474,ENSGALG00000010949,ENSGALG00000005135,ENSGALG00000012747
GO:0048513	animal organ development	biological_process	0.075969	1	36	216	1971	15035	ENSGALG00000007562,ENSGALG00000040017,ENSGALG00000005135,ENSGALG00000011473,ENSGALG00000011418,ENSGALG00000029596,ENSGALG00000008473,ENSGALG00000011696,ENSGALG00000007462,ENSGALG00000040880,ENSGALG00000030859,ENSGALG00000028376,ENSGALG00000025858,ENSGALG00000015485,ENSGALG00000031122,ENSGALG00000040432,ENSGALG00000015480,ENSGALG00000035733,ENSGALG00000007555,ENSGALG00000009612,ENSGALG00000000855,…
GO:0030217	T cell differentiation	biological_process	0.076219	1	5	216	157	15035	ENSGALG00000037935,ENSGALG00000011696,ENSGALG00000011418,ENSGALG00000035733,ENSGALG00000001486
GO:0016999	antibiotic metabolic process	biological_process	0.07685	1	3	216	69	15035	ENSGALG00000030614,ENSGALG00000012245,ENSGALG00000054856
GO:0032652	regulation of interleukin-1 production	biological_process	0.076992	1	2	216	32	15035	ENSGALG00000035733,ENSGALG00000004222
GO:0060351	cartilage development involved in endochondral bone morphogenesis	biological_process	0.077015	1	2	216	32	15035	ENSGALG00000037935,ENSGALG00000000855
GO:1901800	positive regulation of proteasomal protein catabolic process	biological_process	0.077069	1	3	216	69	15035	ENSGALG00000004500,ENSGALG00000008207,ENSGALG00000014525
GO:0001676	long-chain fatty acid metabolic process	biological_process	0.077126	1	2	216	32	15035	ENSGALG00000012748,ENSGALG00000005206
GO:2000134	negative regulation of G1/S transition of mitotic cell cycle	biological_process	0.077142	1	2	216	32	15035	ENSGALG00000010949,ENSGALG00000007555
GO:0001784	phosphotyrosine residue binding	molecular_function	0.077169	1	2	216	32	15035	ENSGALG00000004959,ENSGALG00000001486
GO:0008219	cell death	biological_process	0.078343	1	21	216	1051	15035	ENSGALG00000004197,ENSGALG00000009612,ENSGALG00000000855,ENSGALG00000029819,ENSGALG00000011088,ENSGALG00000010039,ENSGALG00000043033,ENSGALG00000033469,ENSGALG00000003922,ENSGALG00000011080,ENSGALG00000037935,ENSGALG00000007562,ENSGALG00000040017,ENSGALG00000011473,ENSGALG00000012782,ENSGALG00000010949,ENSGALG00000007462,ENSGALG00000011696,ENSGALG00000007945,ENSGALG00000004957,ENSGALG00000007199
GO:0048518	positive regulation of biological process	biological_process	0.078927	1	63	216	3724	15035	ENSGALG00000033469,ENSGALG00000004108,ENSGALG00000043033,ENSGALG00000010036,ENSGALG00000007276,ENSGALG00000005158,ENSGALG00000040672,ENSGALG00000011423,ENSGALG00000004500,ENSGALG00000004197,ENSGALG00000015474,ENSGALG00000007244,ENSGALG00000012747,ENSGALG00000014525,ENSGALG00000005206,ENSGALG00000040582,ENSGALG00000037655,ENSGALG00000012782,ENSGALG00000047662,ENSGALG00000044449,ENSGALG00000014477,…
GO:0090087	regulation of peptide transport	biological_process	0.079279	1	9	216	363	15035	ENSGALG00000035733,ENSGALG00000007244,ENSGALG00000004222,ENSGALG00000004959,ENSGALG00000009612,ENSGALG00000008490,ENSGALG00000047662,ENSGALG00000005206,ENSGALG00000019716
GO:0097530	granulocyte migration	biological_process	0.079285	1	3	216	70	15035	ENSGALG00000035733,ENSGALG00000040880,ENSGALG00000029819
GO:0003723	RNA binding	molecular_function	0.079288	1	16	216	757	15035	ENSGALG00000023294,ENSGALG00000035421,ENSGALG00000004144,ENSGALG00000031813,ENSGALG00000042254,ENSGALG00000007227,ENSGALG00000033099,ENSGALG00000043033,ENSGALG00000007477,ENSGALG00000003882,ENSGALG00000033469,ENSGALG00000010961,ENSGALG00000000814,ENSGALG00000004197,ENSGALG00000011426,ENSGALG00000012264
GO:0043271	negative regulation of ion transport	biological_process	0.079605	1	3	216	70	15035	ENSGALG00000031350,ENSGALG00000008490,ENSGALG00000005135
GO:0071482	cellular response to light stimulus	biological_process	0.079653	1	3	216	70	15035	ENSGALG00000033469,ENSGALG00000004957,ENSGALG00000007199
GO:0005976	polysaccharide metabolic process	biological_process	0.079686	1	3	216	70	15035	ENSGALG00000004959,ENSGALG00000047662,ENSGALG00000029596
GO:0051427	hormone receptor binding	molecular_function	0.080042	1	4	216	113	15035	ENSGALG00000037935,ENSGALG00000030859,ENSGALG00000003882,ENSGALG00000033469
GO:0030246	carbohydrate binding	molecular_function	0.080094	1	4	216	113	15035	ENSGALG00000004222,ENSGALG00000021039,ENSGALG00000011106,ENSGALG00000014490
GO:0006935	chemotaxis	biological_process	0.080165	1	9	216	364	15035	ENSGALG00000008473,ENSGALG00000011418,ENSGALG00000040880,ENSGALG00000000783,ENSGALG00000035733,ENSGALG00000007562,ENSGALG00000031122,ENSGALG00000007246,ENSGALG00000029819
GO:0035265	organ growth	biological_process	0.080185	1	4	216	113	15035	ENSGALG00000037935,ENSGALG00000000855,ENSGALG00000009612,ENSGALG00000007226
GO:0000959	mitochondrial RNA metabolic process	biological_process	0.081055	1	2	216	33	15035	ENSGALG00000004197,ENSGALG00000012264
GO:0046888	negative regulation of hormone secretion	biological_process	0.081067	1	2	216	33	15035	ENSGALG00000004959,ENSGALG00000007244
GO:0010033	response to organic substance	biological_process	0.081247	1	31	216	1669	15035	ENSGALG00000037935,ENSGALG00000014026,ENSGALG00000037777,ENSGALG00000008519,ENSGALG00000000055,ENSGALG00000026853,ENSGALG00000000855,ENSGALG00000034213,ENSGALG00000009612,ENSGALG00000008490,ENSGALG00000007555,ENSGALG00000035733,ENSGALG00000015474,ENSGALG00000012245,ENSGALG00000044449,ENSGALG00000028376,ENSGALG00000014477,ENSGALG00000000783,ENSGALG00000004957,ENSGALG00000047662,ENSGALG00000029596,…
GO:0005801	cis-Golgi network	cellular_component	0.081331	1	2	216	33	15035	ENSGALG00000020939,ENSGALG00000037655
GO:1902807	negative regulation of cell cycle G1/S phase transition	biological_process	0.081371	1	2	216	33	15035	ENSGALG00000007555,ENSGALG00000010949
GO:0070201	regulation of establishment of protein localization	biological_process	0.081407	1	9	216	365	15035	ENSGALG00000008490,ENSGALG00000009612,ENSGALG00000004222,ENSGALG00000004959,ENSGALG00000035733,ENSGALG00000007244,ENSGALG00000005206,ENSGALG00000019716,ENSGALG00000047662
GO:0004879	nuclear receptor activity	molecular_function	0.081419	1	2	216	33	15035	ENSGALG00000037935,ENSGALG00000040017
GO:0098531	transcription factor activity, direct ligand regulated sequence-specific DNA binding	molecular_function	0.081419	1	2	216	33	15035	ENSGALG00000037935,ENSGALG00000040017
GO:0043069	negative regulation of programmed cell death	biological_process	0.081774	1	11	216	475	15035	ENSGALG00000029819,ENSGALG00000007562,ENSGALG00000004197,ENSGALG00000011080,ENSGALG00000007945,ENSGALG00000004957,ENSGALG00000007199,ENSGALG00000037935,ENSGALG00000010039,ENSGALG00000043033,ENSGALG00000033469
GO:0014706	striated muscle tissue development	biological_process	0.081851	1	7	216	260	15035	ENSGALG00000026853,ENSGALG00000043033,ENSGALG00000037655,ENSGALG00000009612,ENSGALG00000037935,ENSGALG00000037777,ENSGALG00000000855
GO:0042330	taxis	biological_process	0.08228	1	9	216	366	15035	ENSGALG00000029819,ENSGALG00000007246,ENSGALG00000007562,ENSGALG00000031122,ENSGALG00000035733,ENSGALG00000000783,ENSGALG00000040880,ENSGALG00000011418,ENSGALG00000008473
GO:0006412	translation	biological_process	0.082524	1	10	216	421	15035	ENSGALG00000040263,XLOC_033068,ENSGALG00000041500,ENSGALG00000010954,ENSGALG00000007556,ENSGALG00000023294,ENSGALG00000020438,ENSGALG00000007195,ENSGALG00000010961,ENSGALG00000007276
GO:0022613	ribonucleoprotein complex biogenesis	biological_process	0.082527	1	8	216	313	15035	ENSGALG00000010954,ENSGALG00000007967,ENSGALG00000006974,ENSGALG00000011101,ENSGALG00000009615,ENSGALG00000035421,ENSGALG00000007556,ENSGALG00000023294
GO:0005683	U7 snRNP	cellular_component	0.082718	1	1	216	6	15035	ENSGALG00000035421
GO:1902260	negative regulation of delayed rectifier potassium channel activity	biological_process	0.082743	1	1	216	6	15035	ENSGALG00000031350
GO:2000576	positive regulation of microtubule motor activity	biological_process	0.082755	1	1	216	6	15035	ENSGALG00000020999
GO:2000580	regulation of ATP-dependent microtubule motor activity, plus-end-directed	biological_process	0.082755	1	1	216	6	15035	ENSGALG00000020999
GO:2000582	positive regulation of ATP-dependent microtubule motor activity, plus-end-directed	biological_process	0.082755	1	1	216	6	15035	ENSGALG00000020999
GO:0042923	neuropeptide binding	molecular_function	0.082905	1	1	216	6	15035	ENSGALG00000004101
GO:0045261	proton-transporting ATP synthase complex, catalytic core F(1)	cellular_component	0.082963	1	1	216	6	15035	ENSGALG00000051266
GO:0071006	U2-type catalytic step 1 spliceosome	cellular_component	0.083031	1	1	216	6	15035	ENSGALG00000031813
GO:0071012	catalytic step 1 spliceosome	cellular_component	0.083031	1	1	216	6	15035	ENSGALG00000031813
GO:0032780	negative regulation of ATPase activity	biological_process	0.083052	1	1	216	6	15035	ENSGALG00000038672
GO:0031998	regulation of fatty acid beta-oxidation	biological_process	0.083082	1	1	216	6	15035	ENSGALG00000004959
GO:0014819	regulation of skeletal muscle contraction	biological_process	0.083115	1	1	216	6	15035	ENSGALG00000014555
GO:0002604	regulation of dendritic cell antigen processing and presentation	biological_process	0.083116	1	1	216	6	15035	ENSGALG00000035733
GO:0071702	organic substance transport	biological_process	0.083132	1	29	216	1548	15035	ENSGALG00000011080,ENSGALG00000004174,ENSGALG00000020939,ENSGALG00000010961,ENSGALG00000005171,ENSGALG00000035619,ENSGALG00000019716,ENSGALG00000006871,ENSGALG00000009612,ENSGALG00000008490,ENSGALG00000035733,ENSGALG00000004101,ENSGALG00000010840,ENSGALG00000007244,ENSGALG00000007439,ENSGALG00000007308,ENSGALG00000020989,ENSGALG00000040880,ENSGALG00000007236,ENSGALG00000004957,ENSGALG00000028376,…
GO:0017182	peptidyl-diphthamide metabolic process	biological_process	0.083135	1	1	216	6	15035	ENSGALG00000020438
GO:0017183	peptidyl-diphthamide biosynthetic process from peptidyl-histidine	biological_process	0.083135	1	1	216	6	15035	ENSGALG00000020438
GO:0034983	peptidyl-lysine deacetylation	biological_process	0.083147	1	1	216	6	15035	ENSGALG00000007244
GO:0032891	negative regulation of organic acid transport	biological_process	0.083169	1	1	216	6	15035	ENSGALG00000008490
GO:0097421	liver regeneration	biological_process	0.083173	1	1	216	6	15035	ENSGALG00000007555
GO:0051409	response to nitrosative stress	biological_process	0.083173	1	1	216	6	15035	ENSGALG00000012245
GO:0060534	trachea cartilage development	biological_process	0.083181	1	1	216	6	15035	ENSGALG00000037935
GO:0003100	regulation of systemic arterial blood pressure by endothelin	biological_process	0.083185	1	1	216	6	15035	ENSGALG00000040880
GO:0005035	death receptor activity	molecular_function	0.083188	1	1	216	6	15035	ENSGALG00000034213
GO:0007217	tachykinin receptor signaling pathway	biological_process	0.083224	1	1	216	6	15035	ENSGALG00000004248
GO:0044322	endoplasmic reticulum quality control compartment	cellular_component	0.083246	1	1	216	6	15035	ENSGALG00000004957
GO:0031995	insulin-like growth factor II binding	molecular_function	0.083267	1	1	216	6	15035	ENSGALG00000040672
GO:0014048	regulation of glutamate secretion	biological_process	0.083269	1	1	216	6	15035	ENSGALG00000008490
GO:0044848	biological phase	biological_process	0.083271	1	1	216	6	15035	ENSGALG00000009612
GO:0044851	hair cycle phase	biological_process	0.083271	1	1	216	6	15035	ENSGALG00000009612
GO:0048819	regulation of hair follicle maturation	biological_process	0.083271	1	1	216	6	15035	ENSGALG00000009612
GO:0021540	corpus callosum morphogenesis	biological_process	0.083275	1	1	216	6	15035	ENSGALG00000014555
GO:0002154	thyroid hormone mediated signaling pathway	biological_process	0.083277	1	1	216	6	15035	ENSGALG00000040017
GO:0007021	tubulin complex assembly	biological_process	0.083278	1	1	216	6	15035	ENSGALG00000007945
GO:0007620	copulation	biological_process	0.083283	1	1	216	6	15035	ENSGALG00000005135
GO:0034720	histone H3-K4 demethylation	biological_process	0.083292	1	1	216	6	15035	ENSGALG00000033469
GO:0001842	neural fold formation	biological_process	0.083297	1	1	216	6	15035	ENSGALG00000025858
GO:0048227	plasma membrane to endosome transport	biological_process	0.083299	1	1	216	6	15035	ENSGALG00000007308
GO:0006521	regulation of cellular amino acid metabolic process	biological_process	0.083301	1	1	216	6	15035	ENSGALG00000007244
GO:0099026	anchored component of presynaptic membrane	cellular_component	0.083302	1	1	216	6	15035	ENSGALG00000031122
GO:0045628	regulation of T-helper 2 cell differentiation	biological_process	0.083305	1	1	216	6	15035	ENSGALG00000037935
GO:0019368	fatty acid elongation, unsaturated fatty acid	biological_process	0.083311	1	1	216	6	15035	ENSGALG00000012748
GO:0034625	fatty acid elongation, monounsaturated fatty acid	biological_process	0.083311	1	1	216	6	15035	ENSGALG00000012748
GO:0034626	fatty acid elongation, polyunsaturated fatty acid	biological_process	0.083311	1	1	216	6	15035	ENSGALG00000012748
GO:0102336	3-oxo-arachidoyl-CoA synthase activity	molecular_function	0.083311	1	1	216	6	15035	ENSGALG00000012748
GO:0102337	3-oxo-cerotoyl-CoA synthase activity	molecular_function	0.083311	1	1	216	6	15035	ENSGALG00000012748
GO:0102338	3-oxo-lignoceronyl-CoA synthase activity	molecular_function	0.083311	1	1	216	6	15035	ENSGALG00000012748
GO:0102756	very-long-chain 3-ketoacyl-CoA synthase activity	molecular_function	0.083311	1	1	216	6	15035	ENSGALG00000012748
GO:0014051	gamma-aminobutyric acid secretion	biological_process	0.083314	1	1	216	6	15035	ENSGALG00000008490
GO:0002830	positive regulation of type 2 immune response	biological_process	0.083317	1	1	216	6	15035	ENSGALG00000037935
GO:0006858	extracellular transport	biological_process	0.08333	1	1	216	6	15035	XLOC_111125
GO:0031293	membrane protein intracellular domain proteolysis	biological_process	0.083367	1	1	216	6	15035	ENSGALG00000004957
GO:0010692	regulation of alkaline phosphatase activity	biological_process	0.083369	1	1	216	6	15035	ENSGALG00000009612
GO:0003916	DNA topoisomerase activity	molecular_function	0.083373	1	1	216	6	15035	ENSGALG00000003922
GO:0001771	immunological synapse formation	biological_process	0.083376	1	1	216	6	15035	ENSGALG00000035733
GO:0071073	positive regulation of phospholipid biosynthetic process	biological_process	0.08338	1	1	216	6	15035	ENSGALG00000005206
GO:0072530	purine-containing compound transmembrane transport	biological_process	0.083391	1	1	216	6	15035	ENSGALG00000012778
GO:0090331	negative regulation of platelet aggregation	biological_process	0.083392	1	1	216	6	15035	ENSGALG00000005135
GO:0097197	tetraspanin-enriched microdomain	cellular_component	0.083398	1	1	216	6	15035	ENSGALG00000004257
GO:0032736	positive regulation of interleukin-13 production	biological_process	0.083401	1	1	216	6	15035	ENSGALG00000037935
GO:0040012	regulation of locomotion	biological_process	0.083402	1	13	216	589	15035	ENSGALG00000007562,ENSGALG00000035733,ENSGALG00000011423,ENSGALG00000009612,ENSGALG00000012747,ENSGALG00000000820,ENSGALG00000029819,ENSGALG00000029596,ENSGALG00000010949,ENSGALG00000011418,ENSGALG00000008473,ENSGALG00000004248,ENSGALG00000040880
GO:0090160	Golgi to lysosome transport	biological_process	0.083405	1	1	216	6	15035	ENSGALG00000008500
GO:0040016	embryonic cleavage	biological_process	0.083413	1	1	216	6	15035	ENSGALG00000003922
GO:0010749	regulation of nitric oxide mediated signal transduction	biological_process	0.083413	1	1	216	6	15035	ENSGALG00000017173
GO:0032906	transforming growth factor beta2 production	biological_process	0.083414	1	1	216	6	15035	ENSGALG00000009612
GO:0032909	regulation of transforming growth factor beta2 production	biological_process	0.083414	1	1	216	6	15035	ENSGALG00000009612
GO:0004518	nuclease activity	molecular_function	0.083567	1	7	216	262	15035	XLOC_033068,ENSGALG00000052997,ENSGALG00000011426,XLOC_111628,ENSGALG00000050186,ENSGALG00000049868,ENSGALG00000044734
GO:0001540	amyloid-beta binding	molecular_function	0.085552	1	2	216	34	15035	ENSGALG00000009612,ENSGALG00000007945
GO:0019213	deacetylase activity	molecular_function	0.085552	1	2	216	34	15035	ENSGALG00000007244,ENSGALG00000010854
GO:0046635	positive regulation of alpha-beta T cell activation	biological_process	0.085605	1	2	216	34	15035	ENSGALG00000001486,ENSGALG00000037935
GO:0035904	aorta development	biological_process	0.08563	1	2	216	34	15035	ENSGALG00000008473,ENSGALG00000043033
GO:0007166	cell surface receptor signaling pathway	biological_process	0.086104	1	30	216	1616	15035	ENSGALG00000009612,ENSGALG00000034213,ENSGALG00000011088,ENSGALG00000029819,ENSGALG00000015480,ENSGALG00000035733,ENSGALG00000015474,ENSGALG00000007555,ENSGALG00000040672,ENSGALG00000020939,ENSGALG00000026853,ENSGALG00000043033,ENSGALG00000049299,ENSGALG00000007929,ENSGALG00000005135,ENSGALG00000007562,ENSGALG00000001486,ENSGALG00000052927,ENSGALG00000012124,ENSGALG00000007226,ENSGALG00000004959,…
GO:0003012	muscle system process	biological_process	0.087385	1	6	216	213	15035	ENSGALG00000004248,ENSGALG00000031350,ENSGALG00000011080,ENSGALG00000040880,ENSGALG00000000820,ENSGALG00000014555
GO:0006915	apoptotic process	biological_process	0.087718	1	19	216	946	15035	ENSGALG00000004197,ENSGALG00000009612,ENSGALG00000029819,ENSGALG00000000855,ENSGALG00000011088,ENSGALG00000010039,ENSGALG00000043033,ENSGALG00000033469,ENSGALG00000003922,ENSGALG00000011080,ENSGALG00000037935,ENSGALG00000007562,ENSGALG00000040017,ENSGALG00000011473,ENSGALG00000012782,ENSGALG00000011696,ENSGALG00000004957,ENSGALG00000007945,ENSGALG00000007199
GO:0031099	regeneration	biological_process	0.087891	1	3	216	73	15035	ENSGALG00000012559,ENSGALG00000007555,ENSGALG00000037655
GO:0003712	transcription coregulator activity	molecular_function	0.088852	1	8	216	318	15035	ENSGALG00000040017,ENSGALG00000011098,ENSGALG00000008238,ENSGALG00000007555,ENSGALG00000037935,ENSGALG00000033469,ENSGALG00000004108,ENSGALG00000037655
GO:0001558	regulation of cell growth	biological_process	0.088897	1	6	216	214	15035	ENSGALG00000005135,ENSGALG00000009612,ENSGALG00000011423,ENSGALG00000040672,ENSGALG00000007226,ENSGALG00000004197
GO:0007585	respiratory gaseous exchange	biological_process	0.089678	1	2	216	35	15035	ENSGALG00000011696,ENSGALG00000012245
GO:0071704	organic substance metabolic process	biological_process	0.089753	1	118	216	7496	15035	ENSGALG00000011473,ENSGALG00000007967,ENSGALG00000011093,ENSGALG00000004257,ENSGALG00000008238,ENSGALG00000004959,XLOC_033068,ENSGALG00000007562,ENSGALG00000007199,ENSGALG00000004957,ENSGALG00000000783,ENSGALG00000040880,XLOC_111125,ENSGALG00000029596,ENSGALG00000010949,ENSGALG00000011088,ENSGALG00000029819,ENSGALG00000008490,ENSGALG00000010032,ENSGALG00000049868,ENSGALG00000015480,ENSGALG0000003…
GO:1902750	negative regulation of cell cycle G2/M phase transition	biological_process	0.089932	1	2	216	35	15035	ENSGALG00000010039,ENSGALG00000027407
GO:0042130	negative regulation of T cell proliferation	biological_process	0.089981	1	2	216	35	15035	ENSGALG00000010949,ENSGALG00000015474
GO:0046637	regulation of alpha-beta T cell differentiation	biological_process	0.090007	1	2	216	35	15035	ENSGALG00000037935,ENSGALG00000001486
GO:0007610	behavior	biological_process	0.090155	1	9	216	373	15035	ENSGALG00000047662,ENSGALG00000005135,ENSGALG00000014555,ENSGALG00000000820,ENSGALG00000000855,ENSGALG00000008490,ENSGALG00000040017,ENSGALG00000004472,ENSGALG00000004101
GO:0005739	mitochondrion	cellular_component	0.090454	1	19	216	951	15035	ENSGALG00000021039,ENSGALG00000004156,ENSGALG00000012264,ENSGALG00000007244,ENSGALG00000035733,ENSGALG00000004197,ENSGALG00000007439,ENSGALG00000007945,ENSGALG00000007199,ENSGALG00000024480,ENSGALG00000008506,ENSGALG00000015485,ENSGALG00000012245,ENSGALG00000007205,ENSGALG00000007195,ENSGALG00000051266,ENSGALG00000010954,ENSGALG00000038672,ENSGALG00000004222
GO:0072163	mesonephric epithelium development	biological_process	0.090614	1	3	216	74	15035	ENSGALG00000040582,ENSGALG00000043033,ENSGALG00000037935
GO:0072164	mesonephric tubule development	biological_process	0.090614	1	3	216	74	15035	ENSGALG00000040582,ENSGALG00000043033,ENSGALG00000037935
GO:0044267	cellular protein metabolic process	biological_process	0.09156	1	57	216	3363	15035	ENSGALG00000009612,ENSGALG00000011088,ENSGALG00000041500,ENSGALG00000000855,ENSGALG00000029819,ENSGALG00000015480,ENSGALG00000007555,ENSGALG00000040263,ENSGALG00000014467,ENSGALG00000011080,ENSGALG00000010854,ENSGALG00000014026,ENSGALG00000037935,ENSGALG00000020939,ENSGALG00000020438,ENSGALG00000000055,ENSGALG00000008207,ENSGALG00000035619,ENSGALG00000001596,ENSGALG00000005135,ENSGALG00000011473,…
GO:0003205	cardiac chamber development	biological_process	0.092632	1	4	216	119	15035	ENSGALG00000037935,ENSGALG00000000855,ENSGALG00000025858,ENSGALG00000008473
GO:0004896	cytokine receptor activity	molecular_function	0.093279	1	3	216	75	15035	ENSGALG00000044449,ENSGALG00000011418,ENSGALG00000035733
GO:0035966	response to topologically incorrect protein	biological_process	0.09338	1	3	216	75	15035	ENSGALG00000007555,ENSGALG00000004957,ENSGALG00000014026
GO:0030595	leukocyte chemotaxis	biological_process	0.094392	1	4	216	120	15035	ENSGALG00000029819,ENSGALG00000040880,ENSGALG00000011418,ENSGALG00000035733
GO:0006305	DNA alkylation	biological_process	0.094395	1	2	216	36	15035	ENSGALG00000000855,ENSGALG00000030859
GO:0006306	DNA methylation	biological_process	0.094395	1	2	216	36	15035	ENSGALG00000000855,ENSGALG00000030859
GO:0005687	U4 snRNP	cellular_component	0.09588	1	1	216	7	15035	ENSGALG00000035421
GO:0002523	leukocyte migration involved in inflammatory response	biological_process	0.096043	1	1	216	7	15035	ENSGALG00000011418
GO:0043043	peptide biosynthetic process	biological_process	0.09608	1	10	216	434	15035	ENSGALG00000010961,ENSGALG00000007276,ENSGALG00000007556,ENSGALG00000007195,ENSGALG00000023294,ENSGALG00000020438,ENSGALG00000041500,ENSGALG00000010954,ENSGALG00000040263,XLOC_033068
GO:1902282	voltage-gated potassium channel activity involved in ventricular cardiac muscle cell action potential repolarization	molecular_function	0.096087	1	1	216	7	15035	ENSGALG00000031350
GO:0060363	cranial suture morphogenesis	biological_process	0.096124	1	1	216	7	15035	ENSGALG00000007562
GO:0070475	rRNA base methylation	biological_process	0.096139	1	1	216	7	15035	ENSGALG00000007967
GO:0016861	intramolecular oxidoreductase activity, interconverting aldoses and ketoses	molecular_function	0.096193	1	1	216	7	15035	ENSGALG00000014526
GO:0048712	negative regulation of astrocyte differentiation	biological_process	0.0962	1	1	216	7	15035	ENSGALG00000047662
GO:0034377	plasma lipoprotein particle assembly	biological_process	0.09622	1	1	216	7	15035	ENSGALG00000005206
GO:0061469	regulation of type B pancreatic cell proliferation	biological_process	0.096254	1	1	216	7	15035	ENSGALG00000047662
GO:0048143	astrocyte activation	biological_process	0.09626	1	1	216	7	15035	ENSGALG00000047662
GO:2001138	regulation of phospholipid transport	biological_process	0.096267	1	1	216	7	15035	ENSGALG00000007199
GO:2001140	positive regulation of phospholipid transport	biological_process	0.096267	1	1	216	7	15035	ENSGALG00000007199
GO:0014067	negative regulation of phosphatidylinositol 3-kinase signaling	biological_process	0.096269	1	1	216	7	15035	ENSGALG00000005135
GO:0003334	keratinocyte development	biological_process	0.096278	1	1	216	7	15035	ENSGALG00000010036
GO:0036066	protein O-linked fucosylation	biological_process	0.09629	1	1	216	7	15035	ENSGALG00000020939
GO:0034141	positive regulation of toll-like receptor 3 signaling pathway	biological_process	0.096294	1	1	216	7	15035	ENSGALG00000005158
GO:0030853	negative regulation of granulocyte differentiation	biological_process	0.096307	1	1	216	7	15035	ENSGALG00000037935
GO:0000338	protein deneddylation	biological_process	0.096319	1	1	216	7	15035	ENSGALG00000014467
GO:0042745	circadian sleep/wake cycle	biological_process	0.09632	1	1	216	7	15035	ENSGALG00000047662
GO:0007191	adenylate cyclase-activating dopamine receptor signaling pathway	biological_process	0.096332	1	1	216	7	15035	ENSGALG00000030859
GO:0002468	dendritic cell antigen processing and presentation	biological_process	0.096333	1	1	216	7	15035	ENSGALG00000035733
GO:0002182	cytoplasmic translational elongation	biological_process	0.096337	1	1	216	7	15035	ENSGALG00000020438
GO:1900247	regulation of cytoplasmic translational elongation	biological_process	0.096337	1	1	216	7	15035	ENSGALG00000020438
GO:0071599	otic vesicle development	biological_process	0.096342	1	1	216	7	15035	ENSGALG00000043033
GO:0072687	meiotic spindle	cellular_component	0.096347	1	1	216	7	15035	ENSGALG00000011473
GO:0043023	ribosomal large subunit binding	molecular_function	0.096347	1	1	216	7	15035	ENSGALG00000010954
GO:1903025	regulation of RNA polymerase II regulatory region sequence-specific DNA binding	biological_process	0.096354	1	1	216	7	15035	ENSGALG00000000855
GO:0043031	negative regulation of macrophage activation	biological_process	0.09636	1	1	216	7	15035	ENSGALG00000047662
GO:0004029	aldehyde dehydrogenase (NAD) activity	molecular_function	0.096369	1	1	216	7	15035	ENSGALG00000012245
GO:0010659	cardiac muscle cell apoptotic process	biological_process	0.096369	1	1	216	7	15035	ENSGALG00000011473
GO:0070531	BRCA1-A complex	cellular_component	0.09638	1	1	216	7	15035	ENSGALG00000010039
GO:0052803	imidazole-containing compound metabolic process	biological_process	0.096388	1	1	216	7	15035	ENSGALG00000008490
GO:0070324	thyroid hormone binding	molecular_function	0.096405	1	1	216	7	15035	ENSGALG00000040017
GO:0033601	positive regulation of mammary gland epithelial cell proliferation	biological_process	0.09641	1	1	216	7	15035	ENSGALG00000007555
GO:0017185	peptidyl-lysine hydroxylation	biological_process	0.09641	1	1	216	7	15035	ENSGALG00000014490
GO:0002922	positive regulation of humoral immune response	biological_process	0.096414	1	1	216	7	15035	ENSGALG00000035733
GO:1903799	negative regulation of production of miRNAs involved in gene silencing by miRNA	biological_process	0.096414	1	1	216	7	15035	ENSGALG00000000855
GO:0030955	potassium ion binding	molecular_function	0.09642	1	1	216	7	15035	ENSGALG00000015473
GO:0110096	cellular response to aldehyde	biological_process	0.096433	1	1	216	7	15035	ENSGALG00000012245
GO:0044539	long-chain fatty acid import	biological_process	0.096434	1	1	216	7	15035	ENSGALG00000005206
GO:0014908	myotube differentiation involved in skeletal muscle regeneration	biological_process	0.096438	1	1	216	7	15035	ENSGALG00000037655
GO:0070141	response to UV-A	biological_process	0.096442	1	1	216	7	15035	ENSGALG00000007555
GO:0044214	spanning component of plasma membrane	cellular_component	0.096447	1	1	216	7	15035	ENSGALG00000014477
GO:0089717	spanning component of membrane	cellular_component	0.096447	1	1	216	7	15035	ENSGALG00000014477
GO:0002675	positive regulation of acute inflammatory response	biological_process	0.09645	1	1	216	7	15035	ENSGALG00000035733
GO:0070673	response to interleukin-18	biological_process	0.096461	1	1	216	7	15035	ENSGALG00000044449
GO:0009651	response to salt stress	biological_process	0.096475	1	1	216	7	15035	ENSGALG00000011080
GO:0060600	dichotomous subdivision of an epithelial terminal unit	biological_process	0.096477	1	1	216	7	15035	ENSGALG00000008473
GO:0034145	positive regulation of toll-like receptor 4 signaling pathway	biological_process	0.096477	1	1	216	7	15035	ENSGALG00000005158
GO:0006337	nucleosome disassembly	biological_process	0.096478	1	1	216	7	15035	ENSGALG00000003882
GO:0090527	actin filament reorganization	biological_process	0.096483	1	1	216	7	15035	ENSGALG00000012747
GO:0048820	hair follicle maturation	biological_process	0.096486	1	1	216	7	15035	ENSGALG00000009612
GO:0048733	sebaceous gland development	biological_process	0.096494	1	1	216	7	15035	ENSGALG00000001592
GO:0098945	intrinsic component of presynaptic active zone membrane	cellular_component	0.096517	1	1	216	7	15035	ENSGALG00000031122
GO:0045064	T-helper 2 cell differentiation	biological_process	0.09652	1	1	216	7	15035	ENSGALG00000037935
GO:0033182	regulation of histone ubiquitination	biological_process	0.096571	1	1	216	7	15035	ENSGALG00000033469
GO:0046512	sphingosine biosynthetic process	biological_process	0.096579	1	1	216	7	15035	ENSGALG00000001592
GO:1990907	beta-catenin-TCF complex	cellular_component	0.096584	1	1	216	7	15035	ENSGALG00000037655
GO:0047484	regulation of response to osmotic stress	biological_process	0.096585	1	1	216	7	15035	ENSGALG00000011080
GO:0070486	leukocyte aggregation	biological_process	0.096598	1	1	216	7	15035	ENSGALG00000029596
GO:0090148	membrane fission	biological_process	0.096623	1	1	216	7	15035	ENSGALG00000008487
GO:0060872	semicircular canal development	biological_process	0.096627	1	1	216	7	15035	ENSGALG00000043033
GO:0018243	protein O-linked glycosylation via threonine	biological_process	0.096631	1	1	216	7	15035	ENSGALG00000011106
GO:0002116	semaphorin receptor complex	cellular_component	0.096631	1	1	216	7	15035	ENSGALG00000008473
GO:0070374	positive regulation of ERK1 and ERK2 cascade	biological_process	0.096808	1	4	216	121	15035	ENSGALG00000014477,ENSGALG00000028376,ENSGALG00000010949,ENSGALG00000007562
GO:0035556	intracellular signal transduction	biological_process	0.097121	1	32	216	1762	15035	ENSGALG00000014477,ENSGALG00000012782,ENSGALG00000047662,ENSGALG00000012124,ENSGALG00000001486,ENSGALG00000008546,ENSGALG00000035690,ENSGALG00000033469,ENSGALG00000040672,ENSGALG00000007199,ENSGALG00000028376,ENSGALG00000000906,ENSGALG00000000783,ENSGALG00000030859,ENSGALG00000040880,ENSGALG00000010949,ENSGALG00000011418,ENSGALG00000005135,ENSGALG00000011473,ENSGALG00000004959,ENSGALG00000007562,…
GO:0005179	hormone activity	molecular_function	0.098256	1	3	216	77	15035	ENSGALG00000007222,ENSGALG00000008490,ENSGALG00000040880
GO:0034097	response to cytokine	biological_process	0.098326	1	11	216	492	15035	ENSGALG00000023294,ENSGALG00000012782,ENSGALG00000047662,ENSGALG00000011418,ENSGALG00000029596,ENSGALG00000037777,ENSGALG00000044449,ENSGALG00000014477,ENSGALG00000007562,ENSGALG00000035733,ENSGALG00000034213
GO:0045171	intercellular bridge	cellular_component	0.098669	1	2	216	37	15035	ENSGALG00000007308,ENSGALG00000000790
GO:0032649	regulation of interferon-gamma production	biological_process	0.098673	1	2	216	37	15035	ENSGALG00000037935,ENSGALG00000035733
GO:0032612	interleukin-1 production	biological_process	0.098704	1	2	216	37	15035	ENSGALG00000035733,ENSGALG00000004222
GO:0042246	tissue regeneration	biological_process	0.098772	1	2	216	37	15035	ENSGALG00000012559,ENSGALG00000037655
GO:0019887	protein kinase regulator activity	molecular_function	0.098968	1	4	216	122	15035	ENSGALG00000011423,ENSGALG00000007555,ENSGALG00000007276,ENSGALG00000011088
GO:0007219	Notch signaling pathway	biological_process	0.098997	1	4	216	122	15035	ENSGALG00000020939,ENSGALG00000009612,ENSGALG00000011696,ENSGALG00000015480
GO:0004620	phospholipase activity	molecular_function	0.099182	1	3	216	77	15035	ENSGALG00000010032,ENSGALG00000020989,ENSGALG00000007236
GO:1903052	positive regulation of proteolysis involved in cellular protein catabolic process	biological_process	0.099245	1	3	216	77	15035	ENSGALG00000004500,ENSGALG00000008207,ENSGALG00000014525
GO:0008152	metabolic process	biological_process	0.099627	1	124	216	7945	15035	ENSGALG00000011473,ENSGALG00000004257,ENSGALG00000011093,ENSGALG00000007967,XLOC_033068,ENSGALG00000004959,ENSGALG00000008238,ENSGALG00000007562,ENSGALG00000007199,ENSGALG00000040880,ENSGALG00000000783,ENSGALG00000004957,XLOC_111125,ENSGALG00000010949,ENSGALG00000029596,ENSGALG00000029819,ENSGALG00000011088,ENSGALG00000008490,ENSGALG00000010032,ENSGALG00000035733,ENSGALG00000015480,ENSGALG0000004…
GO:0051246	regulation of protein metabolic process	biological_process	0.099901	1	31	216	1704	15035	ENSGALG00000010949,ENSGALG00000007462,ENSGALG00000014477,ENSGALG00000040880,ENSGALG00000007945,ENSGALG00000004957,ENSGALG00000028376,ENSGALG00000007199,ENSGALG00000007562,ENSGALG00000012124,ENSGALG00000001596,ENSGALG00000010954,ENSGALG00000011473,ENSGALG00000005135,ENSGALG00000000055,ENSGALG00000020438,ENSGALG00000033469,ENSGALG00000008207,ENSGALG00000011080,ENSGALG00000007276,ENSGALG00000010961,…
GO:0031331	positive regulation of cellular catabolic process	biological_process	0.099924	1	6	216	221	15035	ENSGALG00000014525,ENSGALG00000004197,ENSGALG00000034777,ENSGALG00000008207,ENSGALG00000004500,ENSGALG00000004959
GO:0001823	mesonephros development	biological_process	0.10211	1	3	216	78	15035	ENSGALG00000040582,ENSGALG00000043033,ENSGALG00000037935
GO:1903524	positive regulation of blood circulation	biological_process	0.10309	1	2	216	38	15035	ENSGALG00000009612,ENSGALG00000040880
GO:0034121	regulation of toll-like receptor signaling pathway	biological_process	0.10323	1	2	216	38	15035	ENSGALG00000005158,ENSGALG00000047662
GO:0050810	regulation of steroid biosynthetic process	biological_process	0.10329	1	2	216	38	15035	ENSGALG00000028376,ENSGALG00000047662
GO:0016879	ligase activity, forming carbon-nitrogen bonds	molecular_function	0.10334	1	2	216	38	15035	ENSGALG00000007195,ENSGALG00000020438
GO:0034109	homotypic cell-cell adhesion	biological_process	0.10345	1	2	216	38	15035	ENSGALG00000005135,ENSGALG00000030859
GO:0006633	fatty acid biosynthetic process	biological_process	0.10505	1	3	216	79	15035	ENSGALG00000007236,ENSGALG00000020989,ENSGALG00000012748
GO:0012501	programmed cell death	biological_process	0.10513	1	19	216	970	15035	ENSGALG00000011080,ENSGALG00000037935,ENSGALG00000010039,ENSGALG00000043033,ENSGALG00000033469,ENSGALG00000003922,ENSGALG00000009612,ENSGALG00000029819,ENSGALG00000000855,ENSGALG00000011088,ENSGALG00000004197,ENSGALG00000004957,ENSGALG00000007945,ENSGALG00000007199,ENSGALG00000012782,ENSGALG00000011696,ENSGALG00000040017,ENSGALG00000011473,ENSGALG00000007562
GO:0003279	cardiac septum development	biological_process	0.10517	1	3	216	79	15035	ENSGALG00000008473,ENSGALG00000037935,ENSGALG00000025858
GO:0032268	regulation of cellular protein metabolic process	biological_process	0.10556	1	29	216	1588	15035	ENSGALG00000007562,ENSGALG00000012124,ENSGALG00000010954,ENSGALG00000001596,ENSGALG00000005135,ENSGALG00000010949,ENSGALG00000007462,ENSGALG00000007945,ENSGALG00000004957,ENSGALG00000040880,ENSGALG00000014477,ENSGALG00000007199,ENSGALG00000028376,ENSGALG00000004500,ENSGALG00000007555,ENSGALG00000011423,ENSGALG00000040672,ENSGALG00000009612,ENSGALG00000014525,ENSGALG00000012747,ENSGALG00000011088,…
GO:0050865	regulation of cell activation	biological_process	0.10696	1	7	216	278	15035	ENSGALG00000001486,ENSGALG00000010949,ENSGALG00000047662,ENSGALG00000015474,ENSGALG00000035733,ENSGALG00000005135,ENSGALG00000037935
GO:0033293	monocarboxylic acid binding	molecular_function	0.10762	1	2	216	39	15035	ENSGALG00000037935,ENSGALG00000012245
GO:0003044	regulation of systemic arterial blood pressure mediated by a chemical signal	biological_process	0.10769	1	2	216	39	15035	ENSGALG00000011473,ENSGALG00000040880
GO:0002718	regulation of cytokine production involved in immune response	biological_process	0.10795	1	2	216	39	15035	ENSGALG00000004222,ENSGALG00000009612
GO:0051018	protein kinase A binding	molecular_function	0.10801	1	2	216	39	15035	ENSGALG00000011088,ENSGALG00000037935
GO:0042129	regulation of T cell proliferation	biological_process	0.10812	1	3	216	80	15035	ENSGALG00000001486,ENSGALG00000010949,ENSGALG00000015474
GO:0009612	response to mechanical stimulus	biological_process	0.10815	1	3	216	80	15035	ENSGALG00000007247,ENSGALG00000020386,ENSGALG00000005135
GO:0046872	metal ion binding	molecular_function	0.10825	1	37	216	2100	15035	ENSGALG00000046757,ENSGALG00000003922,ENSGALG00000027981,ENSGALG00000008519,ENSGALG00000037935,ENSGALG00000012382,ENSGALG00000040432,ENSGALG00000000855,ENSGALG00000040842,ENSGALG00000011696,XLOC_111125,ENSGALG00000014490,ENSGALG00000020989,XLOC_033068,ENSGALG00000030614,ENSGALG00000040017,ENSGALG00000011473,ENSGALG00000008500,ENSGALG00000043033,ENSGALG00000011106,ENSGALG00000008546,ENSGALG0000000…
GO:0005751	mitochondrial respiratory chain complex IV	cellular_component	0.1089	1	1	216	8	15035	ENSGALG00000007205
GO:0034709	methylosome	cellular_component	0.1089	1	1	216	8	15035	ENSGALG00000035421
GO:1903817	negative regulation of voltage-gated potassium channel activity	biological_process	0.10899	1	1	216	8	15035	ENSGALG00000031350
GO:0090646	mitochondrial tRNA processing	biological_process	0.10912	1	1	216	8	15035	ENSGALG00000012264
GO:0051953	negative regulation of amine transport	biological_process	0.10921	1	1	216	8	15035	ENSGALG00000008490
GO:0002577	regulation of antigen processing and presentation	biological_process	0.10922	1	1	216	8	15035	ENSGALG00000035733
GO:0001775	cell activation	biological_process	0.10923	1	11	216	502	15035	ENSGALG00000030859,ENSGALG00000014477,ENSGALG00000037935,ENSGALG00000011418,ENSGALG00000047662,ENSGALG00000010949,ENSGALG00000011696,ENSGALG00000005135,ENSGALG00000035733,ENSGALG00000015474,ENSGALG00000001486
GO:0019682	glyceraldehyde-3-phosphate metabolic process	biological_process	0.10925	1	1	216	8	15035	ENSGALG00000014526
GO:0090407	organophosphate biosynthetic process	biological_process	0.10926	1	9	216	389	15035	ENSGALG00000004222,ENSGALG00000017173,ENSGALG00000014528,ENSGALG00000011093,ENSGALG00000005206,ENSGALG00000051266,ENSGALG00000021039,ENSGALG00000014526,ENSGALG00000000783
GO:1903978	regulation of microglial cell activation	biological_process	0.10928	1	1	216	8	15035	ENSGALG00000047662
GO:0042492	gamma-delta T cell differentiation	biological_process	0.10929	1	1	216	8	15035	ENSGALG00000011696
GO:0046629	gamma-delta T cell activation	biological_process	0.10929	1	1	216	8	15035	ENSGALG00000011696
GO:0051798	positive regulation of hair follicle development	biological_process	0.10935	1	1	216	8	15035	ENSGALG00000009612
GO:0018202	peptidyl-histidine modification	biological_process	0.10935	1	1	216	8	15035	ENSGALG00000020438
GO:0090481	pyrimidine nucleotide-sugar transmembrane transport	biological_process	0.10936	1	1	216	8	15035	ENSGALG00000020939
GO:0046080	dUTP metabolic process	biological_process	0.10936	1	1	216	8	15035	XLOC_033068
GO:0008329	signaling pattern recognition receptor activity	molecular_function	0.10936	1	1	216	8	15035	ENSGALG00000000783
GO:0038187	pattern recognition receptor activity	molecular_function	0.10936	1	1	216	8	15035	ENSGALG00000000783
GO:1903792	negative regulation of anion transport	biological_process	0.10938	1	1	216	8	15035	ENSGALG00000008490
GO:0032986	protein-DNA complex disassembly	biological_process	0.10938	1	1	216	8	15035	ENSGALG00000003882
GO:0046321	positive regulation of fatty acid oxidation	biological_process	0.10938	1	1	216	8	15035	ENSGALG00000004959
GO:0010658	striated muscle cell apoptotic process	biological_process	0.1094	1	1	216	8	15035	ENSGALG00000011473
GO:0050930	induction of positive chemotaxis	biological_process	0.10941	1	1	216	8	15035	ENSGALG00000029819
GO:0030130	clathrin coat of trans-Golgi network vesicle	cellular_component	0.10942	1	1	216	8	15035	ENSGALG00000011690
GO:0043422	protein kinase B binding	molecular_function	0.10942	1	1	216	8	15035	ENSGALG00000037935
GO:0019798	procollagen-proline dioxygenase activity	molecular_function	0.10943	1	1	216	8	15035	ENSGALG00000014490
GO:0030213	hyaluronan biosynthetic process	biological_process	0.10944	1	1	216	8	15035	ENSGALG00000029596
GO:0016884	carbon-nitrogen ligase activity, with glutamine as amido-N-donor	molecular_function	0.10945	1	1	216	8	15035	ENSGALG00000007195
GO:0042953	lipoprotein transport	biological_process	0.10946	1	1	216	8	15035	ENSGALG00000035619
GO:0044872	lipoprotein localization	biological_process	0.10946	1	1	216	8	15035	ENSGALG00000035619
GO:0099144	anchored component of synaptic membrane	cellular_component	0.10948	1	1	216	8	15035	ENSGALG00000031122
GO:0035947	regulation of gluconeogenesis by regulation of transcription from RNA polymerase II promoter	biological_process	0.10948	1	1	216	8	15035	ENSGALG00000047662
GO:0016266	O-glycan processing	biological_process	0.1095	1	1	216	8	15035	ENSGALG00000011106
GO:1903358	regulation of Golgi organization	biological_process	0.1095	1	1	216	8	15035	ENSGALG00000008500
GO:0043435	response to corticotropin-releasing hormone	biological_process	0.1095	1	1	216	8	15035	ENSGALG00000037935
GO:0071376	cellular response to corticotropin-releasing hormone stimulus	biological_process	0.1095	1	1	216	8	15035	ENSGALG00000037935
GO:0000177	cytoplasmic exosome (RNase complex)	cellular_component	0.1095	1	1	216	8	15035	ENSGALG00000004197
GO:0046628	positive regulation of insulin receptor signaling pathway	biological_process	0.10951	1	1	216	8	15035	ENSGALG00000004959
GO:0010960	magnesium ion homeostasis	biological_process	0.10951	1	1	216	8	15035	ENSGALG00000040880
GO:0015732	prostaglandin transport	biological_process	0.10952	1	1	216	8	15035	ENSGALG00000006871
GO:0034498	early endosome to Golgi transport	biological_process	0.10953	1	1	216	8	15035	ENSGALG00000008500
GO:0021683	cerebellar granular layer morphogenesis	biological_process	0.10954	1	1	216	8	15035	ENSGALG00000005135
GO:0039692	single stranded viral RNA replication via double stranded DNA intermediate	biological_process	0.10955	1	1	216	8	15035	ENSGALG00000003922
GO:0045091	regulation of single stranded viral RNA replication via double stranded DNA intermediate	biological_process	0.10955	1	1	216	8	15035	ENSGALG00000003922
GO:0009922	fatty acid elongase activity	molecular_function	0.10955	1	1	216	8	15035	ENSGALG00000012748
GO:0019367	fatty acid elongation, saturated fatty acid	biological_process	0.10955	1	1	216	8	15035	ENSGALG00000012748
GO:1901679	nucleotide transmembrane transport	biological_process	0.10958	1	1	216	8	15035	ENSGALG00000012778
GO:0046520	sphingoid biosynthetic process	biological_process	0.1096	1	1	216	8	15035	ENSGALG00000001592
GO:0010544	negative regulation of platelet activation	biological_process	0.10963	1	1	216	8	15035	ENSGALG00000005135
GO:0046325	negative regulation of glucose import	biological_process	0.10964	1	1	216	8	15035	ENSGALG00000007226
GO:0032754	positive regulation of interleukin-5 production	biological_process	0.10965	1	1	216	8	15035	ENSGALG00000037935
GO:0009966	regulation of signal transduction	biological_process	0.11018	1	32	216	1785	15035	ENSGALG00000047662,ENSGALG00000012782,ENSGALG00000014477,ENSGALG00000012124,ENSGALG00000001486,ENSGALG00000007929,ENSGALG00000033469,ENSGALG00000043033,ENSGALG00000049299,ENSGALG00000008546,ENSGALG00000005158,ENSGALG00000040672,ENSGALG00000011696,ENSGALG00000010949,ENSGALG00000007199,ENSGALG00000000906,ENSGALG00000028376,ENSGALG00000040880,ENSGALG00000004959,ENSGALG00000007562,ENSGALG00000005135,…
GO:0010646	regulation of cell communication	biological_process	0.11035	1	36	216	2040	15035	ENSGALG00000035733,ENSGALG00000031122,ENSGALG00000015480,ENSGALG00000017173,ENSGALG00000009612,ENSGALG00000008490,ENSGALG00000000855,ENSGALG00000029819,ENSGALG00000011088,ENSGALG00000000055,ENSGALG00000011080,ENSGALG00000020939,ENSGALG00000007562,ENSGALG00000004959,ENSGALG00000040017,ENSGALG00000005135,ENSGALG00000010949,ENSGALG00000011696,ENSGALG00000030859,ENSGALG00000040880,ENSGALG00000000906,…
GO:0030278	regulation of ossification	biological_process	0.11064	1	4	216	127	15035	ENSGALG00000007226,ENSGALG00000000855,ENSGALG00000030859,ENSGALG00000009612
GO:0005840	ribosome	cellular_component	0.11089	1	5	216	177	15035	ENSGALG00000040263,XLOC_033068,ENSGALG00000023294,ENSGALG00000041500,ENSGALG00000010954
GO:1902107	positive regulation of leukocyte differentiation	biological_process	0.11108	1	3	216	81	15035	ENSGALG00000030859,ENSGALG00000037935,ENSGALG00000001486
GO:0060429	epithelium development	biological_process	0.112	1	14	216	679	15035	ENSGALG00000040582,ENSGALG00000007462,ENSGALG00000011696,ENSGALG00000008473,ENSGALG00000043033,ENSGALG00000025858,ENSGALG00000001592,ENSGALG00000037935,ENSGALG00000010036,ENSGALG00000007555,ENSGALG00000015480,ENSGALG00000005135,ENSGALG00000040017,ENSGALG00000009612
GO:0035137	hindlimb morphogenesis	biological_process	0.11247	1	2	216	40	15035	ENSGALG00000007562,ENSGALG00000030859
GO:0045309	protein phosphorylated amino acid binding	molecular_function	0.11277	1	2	216	40	15035	ENSGALG00000001486,ENSGALG00000004959
GO:0043169	cation binding	molecular_function	0.11306	1	38	216	2173	15035	ENSGALG00000007247,ENSGALG00000015473,ENSGALG00000014528,ENSGALG00000000820,ENSGALG00000033099,ENSGALG00000047662,ENSGALG00000040582,ENSGALG00000007236,ENSGALG00000007945,ENSGALG00000020160,ENSGALG00000012245,ENSGALG00000007244,ENSGALG00000054856,ENSGALG00000005158,ENSGALG00000012559,ENSGALG00000014525,XLOC_094147,ENSGALG00000043033,ENSGALG00000008500,ENSGALG00000008546,ENSGALG00000011106,XLOC_03…
GO:0070085	glycosylation	biological_process	0.11411	1	5	216	178	15035	ENSGALG00000015480,ENSGALG00000021174,ENSGALG00000012559,ENSGALG00000011106,ENSGALG00000020939
GO:0006282	regulation of DNA repair	biological_process	0.11424	1	3	216	82	15035	ENSGALG00000010039,ENSGALG00000043033,ENSGALG00000033469
GO:0019751	polyol metabolic process	biological_process	0.11428	1	3	216	82	15035	ENSGALG00000000783,ENSGALG00000014526,ENSGALG00000001592
GO:2001233	regulation of apoptotic signaling pathway	biological_process	0.11639	1	6	216	231	15035	ENSGALG00000033469,ENSGALG00000012782,ENSGALG00000043033,ENSGALG00000029819,ENSGALG00000007199,ENSGALG00000011080
GO:0043462	regulation of ATPase activity	biological_process	0.11695	1	2	216	41	15035	ENSGALG00000038672,ENSGALG00000020999
GO:0004860	protein kinase inhibitor activity	molecular_function	0.11697	1	2	216	41	15035	ENSGALG00000011088,ENSGALG00000011423
GO:0045685	regulation of glial cell differentiation	biological_process	0.11701	1	2	216	41	15035	ENSGALG00000047662,ENSGALG00000005135
GO:0030307	positive regulation of cell growth	biological_process	0.11732	1	3	216	83	15035	ENSGALG00000009612,ENSGALG00000004197,ENSGALG00000011423
GO:0032434	regulation of proteasomal ubiquitin-dependent protein catabolic process	biological_process	0.11734	1	3	216	83	15035	ENSGALG00000008207,ENSGALG00000004500,ENSGALG00000014525
GO:0048016	inositol phosphate-mediated signaling	biological_process	0.11738	1	2	216	41	15035	ENSGALG00000004101,ENSGALG00000040880
GO:0008643	carbohydrate transport	biological_process	0.11744	1	3	216	83	15035	ENSGALG00000028376,ENSGALG00000004959,ENSGALG00000007226
GO:0009150	purine ribonucleotide metabolic process	biological_process	0.11867	1	7	216	286	15035	ENSGALG00000014528,ENSGALG00000017173,ENSGALG00000004222,ENSGALG00000007205,ENSGALG00000051266,ENSGALG00000021039,ENSGALG00000014526
GO:0042221	response to chemical	biological_process	0.11935	1	41	216	2379	15035	ENSGALG00000004959,ENSGALG00000007226,ENSGALG00000052927,ENSGALG00000007562,ENSGALG00000011473,ENSGALG00000040017,ENSGALG00000008473,ENSGALG00000029596,ENSGALG00000011418,ENSGALG00000020386,ENSGALG00000023294,ENSGALG00000028376,ENSGALG00000040880,ENSGALG00000030859,ENSGALG00000000783,ENSGALG00000004957,ENSGALG00000007555,ENSGALG00000035733,ENSGALG00000031122,ENSGALG00000029819,ENSGALG00000000855,…
GO:0010941	regulation of cell death	biological_process	0.11997	1	17	216	867	15035	ENSGALG00000007462,ENSGALG00000010949,ENSGALG00000012782,ENSGALG00000007199,ENSGALG00000004957,ENSGALG00000007945,ENSGALG00000007562,ENSGALG00000040017,ENSGALG00000003922,ENSGALG00000033469,ENSGALG00000043033,ENSGALG00000010039,ENSGALG00000037935,ENSGALG00000011080,ENSGALG00000004197,ENSGALG00000029819,ENSGALG00000009612
GO:0046434	organophosphate catabolic process	biological_process	0.12034	1	4	216	131	15035	ENSGALG00000004222,ENSGALG00000014528,ENSGALG00000021039,ENSGALG00000014526
GO:0044839	cell cycle G2/M phase transition	biological_process	0.12058	1	3	216	84	15035	ENSGALG00000007555,ENSGALG00000027407,ENSGALG00000010039
GO:0006807	nitrogen compound metabolic process	biological_process	0.12091	1	107	216	6820	15035	ENSGALG00000047662,ENSGALG00000051266,ENSGALG00000035421,ENSGALG00000005206,ENSGALG00000007945,ENSGALG00000001592,ENSGALG00000011098,ENSGALG00000043033,ENSGALG00000007477,ENSGALG00000003882,ENSGALG00000014526,ENSGALG00000011106,ENSGALG00000010036,ENSGALG00000040672,ENSGALG00000012559,ENSGALG00000011423,ENSGALG00000011426,ENSGALG00000004500,ENSGALG00000012747,ENSGALG00000012264,ENSGALG00000030739,…
GO:0048245	eosinophil chemotaxis	biological_process	0.12163	1	1	216	9	15035	ENSGALG00000029819
GO:0006081	cellular aldehyde metabolic process	biological_process	0.12185	1	2	216	42	15035	ENSGALG00000014526,ENSGALG00000012245
GO:2000574	regulation of microtubule motor activity	biological_process	0.12185	1	1	216	9	15035	ENSGALG00000020999
GO:0098915	membrane repolarization during ventricular cardiac muscle cell action potential	biological_process	0.12189	1	1	216	9	15035	ENSGALG00000031350
GO:0009117	nucleotide metabolic process	biological_process	0.12192	1	9	216	399	15035	XLOC_033068,ENSGALG00000004222,ENSGALG00000014528,ENSGALG00000017173,ENSGALG00000011093,ENSGALG00000051266,ENSGALG00000007205,ENSGALG00000021039,ENSGALG00000014526
GO:0007501	mesodermal cell fate specification	biological_process	0.12194	1	1	216	9	15035	ENSGALG00000043033
GO:0008301	DNA binding, bending	molecular_function	0.12206	1	1	216	9	15035	ENSGALG00000003922
GO:0030145	manganese ion binding	molecular_function	0.12207	1	2	216	42	15035	ENSGALG00000011106,ENSGALG00000012559
GO:0032945	negative regulation of mononuclear cell proliferation	biological_process	0.12207	1	2	216	42	15035	ENSGALG00000015474,ENSGALG00000010949
GO:0050672	negative regulation of lymphocyte proliferation	biological_process	0.12207	1	2	216	42	15035	ENSGALG00000010949,ENSGALG00000015474
GO:0003266	regulation of secondary heart field cardioblast proliferation	biological_process	0.12208	1	1	216	9	15035	ENSGALG00000043033
GO:0065005	protein-lipid complex assembly	biological_process	0.12209	1	1	216	9	15035	ENSGALG00000005206
GO:0032462	regulation of protein homooligomerization	biological_process	0.12211	1	1	216	9	15035	ENSGALG00000007945
GO:0015780	nucleotide-sugar transmembrane transport	biological_process	0.12211	1	1	216	9	15035	ENSGALG00000020939
GO:0045725	positive regulation of glycogen biosynthetic process	biological_process	0.12213	1	1	216	9	15035	ENSGALG00000004959
GO:0004017	adenylate kinase activity	molecular_function	0.12214	1	1	216	9	15035	ENSGALG00000011093
GO:0008298	intracellular mRNA localization	biological_process	0.12214	1	1	216	9	15035	ENSGALG00000031813
GO:0034139	regulation of toll-like receptor 3 signaling pathway	biological_process	0.12216	1	1	216	9	15035	ENSGALG00000005158
GO:0042996	regulation of Golgi to plasma membrane protein transport	biological_process	0.12217	1	1	216	9	15035	ENSGALG00000005206
GO:0002374	cytokine secretion involved in immune response	biological_process	0.12219	1	1	216	9	15035	ENSGALG00000004222
GO:0002739	regulation of cytokine secretion involved in immune response	biological_process	0.12219	1	1	216	9	15035	ENSGALG00000004222
GO:0042635	positive regulation of hair cycle	biological_process	0.12219	1	1	216	9	15035	ENSGALG00000009612
GO:0008023	transcription elongation factor complex	cellular_component	0.1222	1	2	216	42	15035	ENSGALG00000007477,ENSGALG00000001596
GO:0071391	cellular response to estrogen stimulus	biological_process	0.12221	1	1	216	9	15035	ENSGALG00000037935
GO:0034111	negative regulation of homotypic cell-cell adhesion	biological_process	0.12224	1	1	216	9	15035	ENSGALG00000005135
GO:0072425	signal transduction involved in G2 DNA damage checkpoint	biological_process	0.12224	1	1	216	9	15035	ENSGALG00000010039
GO:0050862	positive regulation of T cell receptor signaling pathway	biological_process	0.12225	1	1	216	9	15035	ENSGALG00000035733
GO:0031100	animal organ regeneration	biological_process	0.12225	1	1	216	9	15035	ENSGALG00000007555
GO:0012510	trans-Golgi network transport vesicle membrane	cellular_component	0.12226	1	1	216	9	15035	ENSGALG00000011690
GO:0097228	sperm principal piece	cellular_component	0.12226	1	1	216	9	15035	ENSGALG00000011418
GO:0016310	phosphorylation	biological_process	0.12227	1	28	216	1551	15035	ENSGALG00000004222,ENSGALG00000012124,ENSGALG00000014528,ENSGALG00000007562,ENSGALG00000001486,ENSGALG00000011473,ENSGALG00000001596,ENSGALG00000011093,ENSGALG00000010949,ENSGALG00000007205,ENSGALG00000028376,ENSGALG00000014477,ENSGALG00000040880,ENSGALG00000011423,ENSGALG00000040672,ENSGALG00000007555,ENSGALG00000029819,ENSGALG00000000855,ENSGALG00000011088,ENSGALG00000012747,ENSGALG00000020999,…
GO:0031498	chromatin disassembly	biological_process	0.12227	1	1	216	9	15035	ENSGALG00000003882
GO:0007158	neuron cell-cell adhesion	biological_process	0.12228	1	1	216	9	15035	ENSGALG00000004472
GO:1901526	positive regulation of mitophagy	biological_process	0.12229	1	1	216	9	15035	ENSGALG00000034777
GO:0051957	positive regulation of amino acid transport	biological_process	0.12229	1	1	216	9	15035	ENSGALG00000008490
GO:0045898	regulation of RNA polymerase II transcriptional preinitiation complex assembly	biological_process	0.1223	1	1	216	9	15035	ENSGALG00000040017
GO:0017014	protein nitrosylation	biological_process	0.12231	1	1	216	9	15035	ENSGALG00000012245
GO:0018119	peptidyl-cysteine S-nitrosylation	biological_process	0.12231	1	1	216	9	15035	ENSGALG00000012245
GO:0043517	positive regulation of DNA damage response, signal transduction by p53 class mediator	biological_process	0.12231	1	1	216	9	15035	ENSGALG00000012782
GO:0051775	response to redox state	biological_process	0.12232	1	1	216	9	15035	ENSGALG00000012245
GO:0032460	negative regulation of protein oligomerization	biological_process	0.12233	1	1	216	9	15035	ENSGALG00000007945
GO:0042759	long-chain fatty acid biosynthetic process	biological_process	0.12233	1	1	216	9	15035	ENSGALG00000012748
GO:0050718	positive regulation of interleukin-1 beta secretion	biological_process	0.12234	1	1	216	9	15035	ENSGALG00000004222
GO:0031994	insulin-like growth factor I binding	molecular_function	0.12235	1	1	216	9	15035	ENSGALG00000040672
GO:0014047	glutamate secretion	biological_process	0.12235	1	1	216	9	15035	ENSGALG00000008490
GO:0004622	lysophospholipase activity	molecular_function	0.12235	1	1	216	9	15035	ENSGALG00000010032
GO:1990253	cellular response to leucine starvation	biological_process	0.12237	1	1	216	9	15035	ENSGALG00000007276
GO:0035252	UDP-xylosyltransferase activity	molecular_function	0.12239	1	1	216	9	15035	ENSGALG00000015480
GO:0004383	guanylate cyclase activity	molecular_function	0.12243	1	1	216	9	15035	ENSGALG00000017173
GO:0006925	inflammatory cell apoptotic process	biological_process	0.12243	1	1	216	9	15035	ENSGALG00000000855
GO:0006670	sphingosine metabolic process	biological_process	0.12244	1	1	216	9	15035	ENSGALG00000001592
GO:0090239	regulation of histone H4 acetylation	biological_process	0.12246	1	1	216	9	15035	ENSGALG00000000855
GO:0032616	interleukin-13 production	biological_process	0.12247	1	1	216	9	15035	ENSGALG00000037935
GO:0032656	regulation of interleukin-13 production	biological_process	0.12247	1	1	216	9	15035	ENSGALG00000037935
GO:0032454	histone demethylase activity (H3-K9 specific)	molecular_function	0.12249	1	1	216	9	15035	ENSGALG00000033469
GO:0106106	cold-induced thermogenesis	biological_process	0.12362	1	3	216	85	15035	ENSGALG00000047662,ENSGALG00000030859,ENSGALG00000040017
GO:0120161	regulation of cold-induced thermogenesis	biological_process	0.12362	1	3	216	85	15035	ENSGALG00000030859,ENSGALG00000040017,ENSGALG00000047662
GO:0023051	regulation of signaling	biological_process	0.1243	1	36	216	2064	15035	ENSGALG00000017173,ENSGALG00000015480,ENSGALG00000031122,ENSGALG00000035733,ENSGALG00000011088,ENSGALG00000000855,ENSGALG00000029819,ENSGALG00000009612,ENSGALG00000008490,ENSGALG00000000055,ENSGALG00000020939,ENSGALG00000011080,ENSGALG00000004959,ENSGALG00000007562,ENSGALG00000005135,ENSGALG00000040017,ENSGALG00000011696,ENSGALG00000010949,ENSGALG00000007199,ENSGALG00000000906,ENSGALG00000028376,…
GO:0002682	regulation of immune system process	biological_process	0.12488	1	14	216	692	15035	ENSGALG00000009612,ENSGALG00000000855,ENSGALG00000035733,ENSGALG00000015474,ENSGALG00000001486,ENSGALG00000005158,ENSGALG00000014466,ENSGALG00000004222,ENSGALG00000030859,ENSGALG00000040880,ENSGALG00000037935,ENSGALG00000047662,ENSGALG00000010949,ENSGALG00000011418
GO:0019882	antigen processing and presentation	biological_process	0.12647	1	2	216	43	15035	ENSGALG00000035733,ENSGALG00000007308
GO:0032609	interferon-gamma production	biological_process	0.12666	1	2	216	43	15035	ENSGALG00000037935,ENSGALG00000035733
GO:0071222	cellular response to lipopolysaccharide	biological_process	0.12669	1	3	216	86	15035	ENSGALG00000015474,ENSGALG00000047662,ENSGALG00000037935
GO:0061337	cardiac conduction	biological_process	0.12679	1	2	216	43	15035	ENSGALG00000000855,ENSGALG00000031350
GO:0045833	negative regulation of lipid metabolic process	biological_process	0.12684	1	2	216	43	15035	ENSGALG00000028376,ENSGALG00000007244
GO:0070664	negative regulation of leukocyte proliferation	biological_process	0.12688	1	2	216	43	15035	ENSGALG00000015474,ENSGALG00000010949
GO:0014065	phosphatidylinositol 3-kinase signaling	biological_process	0.1269	1	3	216	86	15035	ENSGALG00000004959,ENSGALG00000005135,ENSGALG00000009612
GO:0006753	nucleoside phosphate metabolic process	biological_process	0.12734	1	9	216	403	15035	ENSGALG00000014528,ENSGALG00000017173,XLOC_033068,ENSGALG00000004222,ENSGALG00000011093,ENSGALG00000007205,ENSGALG00000051266,ENSGALG00000021039,ENSGALG00000014526
GO:0061448	connective tissue development	biological_process	0.12832	1	5	216	185	15035	ENSGALG00000007562,ENSGALG00000040017,ENSGALG00000030859,ENSGALG00000037935,ENSGALG00000000855
GO:1901987	regulation of cell cycle phase transition	biological_process	0.12852	1	5	216	185	15035	ENSGALG00000007555,ENSGALG00000027407,ENSGALG00000010949,ENSGALG00000051645,ENSGALG00000010039
GO:1902533	positive regulation of intracellular signal transduction	biological_process	0.12942	1	12	216	578	15035	ENSGALG00000009612,ENSGALG00000001486,ENSGALG00000007562,ENSGALG00000040672,ENSGALG00000012124,ENSGALG00000017173,ENSGALG00000014477,ENSGALG00000040880,ENSGALG00000028376,ENSGALG00000012782,ENSGALG00000010949,ENSGALG00000000055
GO:0070851	growth factor receptor binding	molecular_function	0.12979	1	3	216	87	15035	ENSGALG00000026853,ENSGALG00000007562,ENSGALG00000028376
GO:1990823	response to leukemia inhibitory factor	biological_process	0.12988	1	3	216	87	15035	ENSGALG00000007562,ENSGALG00000012782,ENSGALG00000037777
GO:1990830	cellular response to leukemia inhibitory factor	biological_process	0.12988	1	3	216	87	15035	ENSGALG00000037777,ENSGALG00000007562,ENSGALG00000012782
GO:0071219	cellular response to molecule of bacterial origin	biological_process	0.12988	1	3	216	87	15035	ENSGALG00000047662,ENSGALG00000015474,ENSGALG00000037935
GO:0044106	cellular amine metabolic process	biological_process	0.13148	1	2	216	44	15035	ENSGALG00000008490,ENSGALG00000007244
GO:0042102	positive regulation of T cell proliferation	biological_process	0.1316	1	2	216	44	15035	ENSGALG00000015474,ENSGALG00000001486
GO:0019217	regulation of fatty acid metabolic process	biological_process	0.1316	1	2	216	44	15035	ENSGALG00000004959,ENSGALG00000007244
GO:0030168	platelet activation	biological_process	0.13168	1	2	216	44	15035	ENSGALG00000005135,ENSGALG00000030859
GO:0002039	p53 binding	molecular_function	0.13177	1	2	216	44	15035	ENSGALG00000007199,ENSGALG00000033469
GO:1901135	carbohydrate derivative metabolic process	biological_process	0.13282	1	15	216	760	15035	ENSGALG00000012559,XLOC_033068,ENSGALG00000004222,ENSGALG00000014528,ENSGALG00000017173,ENSGALG00000035733,ENSGALG00000015480,ENSGALG00000051266,ENSGALG00000029596,ENSGALG00000007205,ENSGALG00000015485,ENSGALG00000021039,ENSGALG00000020939,ENSGALG00000014526,ENSGALG00000011106
GO:0048738	cardiac muscle tissue development	biological_process	0.13284	1	4	216	136	15035	ENSGALG00000026853,ENSGALG00000009612,ENSGALG00000037935,ENSGALG00000000855
GO:0080135	regulation of cellular response to stress	biological_process	0.13337	1	9	216	407	15035	ENSGALG00000009612,ENSGALG00000000855,ENSGALG00000011080,ENSGALG00000007199,ENSGALG00000028376,ENSGALG00000043033,ENSGALG00000010039,ENSGALG00000012782,ENSGALG00000033469
GO:0004930	G-protein coupled receptor activity	molecular_function	0.13384	1	10	216	466	15035	ENSGALG00000000820,ENSGALG00000022926,ENSGALG00000027407,ENSGALG00000004101,ENSGALG00000035733,ENSGALG00000000783,ENSGALG00000004248,ENSGALG00000011080,ENSGALG00000020386,ENSGALG00000011418
GO:0006123	mitochondrial electron transport, cytochrome c to oxygen	biological_process	0.13411	1	1	216	10	15035	ENSGALG00000007205
GO:0019646	aerobic electron transport chain	biological_process	0.13411	1	1	216	10	15035	ENSGALG00000007205
GO:0001608	G-protein coupled nucleotide receptor activity	molecular_function	0.13436	1	1	216	10	15035	ENSGALG00000000783
GO:0035589	G-protein coupled purinergic nucleotide receptor signaling pathway	biological_process	0.13436	1	1	216	10	15035	ENSGALG00000000783
GO:0045028	G-protein coupled purinergic nucleotide receptor activity	molecular_function	0.13436	1	1	216	10	15035	ENSGALG00000000783
GO:0086008	voltage-gated potassium channel activity involved in cardiac muscle cell action potential repolarization	molecular_function	0.13445	1	1	216	10	15035	ENSGALG00000031350
GO:0046185	aldehyde catabolic process	biological_process	0.13451	1	1	216	10	15035	ENSGALG00000012245
GO:0006071	glycerol metabolic process	biological_process	0.13454	1	1	216	10	15035	ENSGALG00000014526
GO:0005682	U5 snRNP	cellular_component	0.13457	1	1	216	10	15035	ENSGALG00000035421
GO:0003263	cardioblast proliferation	biological_process	0.13464	1	1	216	10	15035	ENSGALG00000043033
GO:0003264	regulation of cardioblast proliferation	biological_process	0.13464	1	1	216	10	15035	ENSGALG00000043033
GO:0001774	microglial cell activation	biological_process	0.13466	1	1	216	10	15035	ENSGALG00000047662
GO:0031045	dense core granule	cellular_component	0.13467	1	1	216	10	15035	ENSGALG00000029819
GO:0045672	positive regulation of osteoclast differentiation	biological_process	0.13468	1	1	216	10	15035	ENSGALG00000030859
GO:0071004	U2-type prespliceosome	cellular_component	0.13469	1	1	216	10	15035	ENSGALG00000035421
GO:0071010	prespliceosome	cellular_component	0.13469	1	1	216	10	15035	ENSGALG00000035421
GO:0030914	STAGA complex	cellular_component	0.13471	1	1	216	10	15035	ENSGALG00000011098
GO:0016423	tRNA (guanine) methyltransferase activity	molecular_function	0.13476	1	1	216	10	15035	ENSGALG00000012264
GO:0006266	DNA ligation	biological_process	0.13477	1	1	216	10	15035	ENSGALG00000003922
GO:0048240	sperm capacitation	biological_process	0.13478	1	1	216	10	15035	ENSGALG00000011418
GO:0010893	positive regulation of steroid biosynthetic process	biological_process	0.13478	1	1	216	10	15035	ENSGALG00000047662
GO:0000295	adenine nucleotide transmembrane transporter activity	molecular_function	0.13479	1	1	216	10	15035	ENSGALG00000012778
GO:0005346	purine ribonucleotide transmembrane transporter activity	molecular_function	0.13479	1	1	216	10	15035	ENSGALG00000012778
GO:0015216	purine nucleotide transmembrane transporter activity	molecular_function	0.13479	1	1	216	10	15035	ENSGALG00000012778
GO:0070875	positive regulation of glycogen metabolic process	biological_process	0.13479	1	1	216	10	15035	ENSGALG00000004959
GO:0001972	retinoic acid binding	molecular_function	0.13479	1	1	216	10	15035	ENSGALG00000037935
GO:0048711	positive regulation of astrocyte differentiation	biological_process	0.13479	1	1	216	10	15035	ENSGALG00000005135
GO:0045835	negative regulation of meiotic nuclear division	biological_process	0.13482	1	1	216	10	15035	ENSGALG00000011473
GO:0002719	negative regulation of cytokine production involved in immune response	biological_process	0.13483	1	1	216	10	15035	ENSGALG00000009612
GO:0060965	negative regulation of gene silencing by miRNA	biological_process	0.13485	1	1	216	10	15035	ENSGALG00000000855
GO:0052646	alditol phosphate metabolic process	biological_process	0.13488	1	1	216	10	15035	ENSGALG00000015485
GO:0001976	neurological system process involved in regulation of systemic arterial blood pressure	biological_process	0.13488	1	1	216	10	15035	ENSGALG00000011473
GO:0031543	peptidyl-proline dioxygenase activity	molecular_function	0.13488	1	1	216	10	15035	ENSGALG00000014490
GO:0044030	regulation of DNA methylation	biological_process	0.1349	1	1	216	10	15035	ENSGALG00000000855
GO:0071025	RNA surveillance	biological_process	0.13492	1	1	216	10	15035	ENSGALG00000004197
GO:1900078	positive regulation of cellular response to insulin stimulus	biological_process	0.13494	1	1	216	10	15035	ENSGALG00000004959
GO:0048070	regulation of developmental pigmentation	biological_process	0.13497	1	1	216	10	15035	ENSGALG00000040880
GO:1900402	regulation of carbohydrate metabolic process by regulation of transcription from RNA polymerase II promoter	biological_process	0.13498	1	1	216	10	15035	ENSGALG00000047662
GO:0071564	npBAF complex	cellular_component	0.13498	1	1	216	10	15035	ENSGALG00000003882
GO:0021681	cerebellar granular layer development	biological_process	0.13499	1	1	216	10	15035	ENSGALG00000005135
GO:0048739	cardiac muscle fiber development	biological_process	0.135	1	1	216	10	15035	ENSGALG00000000855
GO:0017160	Ral GTPase binding	molecular_function	0.135	1	1	216	10	15035	ENSGALG00000000906
GO:0045624	positive regulation of T-helper cell differentiation	biological_process	0.13504	1	1	216	10	15035	ENSGALG00000037935
GO:0046641	positive regulation of alpha-beta T cell proliferation	biological_process	0.13505	1	1	216	10	15035	ENSGALG00000001486
GO:0035251	UDP-glucosyltransferase activity	molecular_function	0.13506	1	1	216	10	15035	ENSGALG00000015480
GO:0090330	regulation of platelet aggregation	biological_process	0.13507	1	1	216	10	15035	ENSGALG00000005135
GO:0006896	Golgi to vacuole transport	biological_process	0.13507	1	1	216	10	15035	ENSGALG00000008500
GO:0071498	cellular response to fluid shear stress	biological_process	0.13508	1	1	216	10	15035	ENSGALG00000029596
GO:0010829	negative regulation of glucose transmembrane transport	biological_process	0.13512	1	1	216	10	15035	ENSGALG00000007226
GO:0017166	vinculin binding	molecular_function	0.13513	1	1	216	10	15035	ENSGALG00000007247
GO:0033169	histone H3-K9 demethylation	biological_process	0.13514	1	1	216	10	15035	ENSGALG00000033469
GO:1902287	semaphorin-plexin signaling pathway involved in axon guidance	biological_process	0.13514	1	1	216	10	15035	ENSGALG00000008473
GO:0015347	sodium-independent organic anion transmembrane transporter activity	molecular_function	0.13514	1	1	216	10	15035	ENSGALG00000006871
GO:0043252	sodium-independent organic anion transport	biological_process	0.13514	1	1	216	10	15035	ENSGALG00000006871
GO:0017154	semaphorin receptor activity	molecular_function	0.13514	1	1	216	10	15035	ENSGALG00000008473
GO:0005758	mitochondrial intermembrane space	cellular_component	0.1358	1	2	216	45	15035	ENSGALG00000007199,ENSGALG00000007439
GO:0008188	neuropeptide receptor activity	molecular_function	0.13611	1	2	216	45	15035	ENSGALG00000004101,ENSGALG00000004248
GO:0019210	kinase inhibitor activity	molecular_function	0.13622	1	2	216	45	15035	ENSGALG00000011423,ENSGALG00000011088
GO:0005844	polysome	cellular_component	0.1363	1	2	216	45	15035	ENSGALG00000007227,ENSGALG00000007276
GO:0048708	astrocyte differentiation	biological_process	0.13636	1	2	216	45	15035	ENSGALG00000005135,ENSGALG00000047662
GO:0043154	negative regulation of cysteine-type endopeptidase activity involved in apoptotic process	biological_process	0.13637	1	2	216	45	15035	ENSGALG00000007945,ENSGALG00000007199
GO:0006094	gluconeogenesis	biological_process	0.13644	1	2	216	45	15035	ENSGALG00000014526,ENSGALG00000047662
GO:0044070	regulation of anion transport	biological_process	0.13647	1	2	216	45	15035	ENSGALG00000008490,ENSGALG00000007199
GO:1901991	negative regulation of mitotic cell cycle phase transition	biological_process	0.13662	1	3	216	89	15035	ENSGALG00000007555,ENSGALG00000027407,ENSGALG00000010949
GO:0032508	DNA duplex unwinding	biological_process	0.13676	1	2	216	45	15035	ENSGALG00000003922,ENSGALG00000004197
GO:0051047	positive regulation of secretion	biological_process	0.13703	1	5	216	189	15035	ENSGALG00000008490,ENSGALG00000009612,ENSGALG00000040880,ENSGALG00000004222,ENSGALG00000005206
GO:0097190	apoptotic signaling pathway	biological_process	0.1371	1	8	216	353	15035	ENSGALG00000009612,ENSGALG00000011088,ENSGALG00000029819,ENSGALG00000011080,ENSGALG00000007199,ENSGALG00000043033,ENSGALG00000012782,ENSGALG00000033469
GO:0008610	lipid biosynthetic process	biological_process	0.13725	1	8	216	353	15035	ENSGALG00000012748,ENSGALG00000047662,ENSGALG00000005206,ENSGALG00000007236,ENSGALG00000020989,ENSGALG00000001592,ENSGALG00000028376,ENSGALG00000007244
GO:0048609	multicellular organismal reproductive process	biological_process	0.13738	1	8	216	353	15035	ENSGALG00000040017,ENSGALG00000005135,ENSGALG00000011473,ENSGALG00000004957,ENSGALG00000037935,ENSGALG00000011418,ENSGALG00000011696,ENSGALG00000003922
GO:0007165	signal transduction	biological_process	0.13762	1	59	216	3597	15035	ENSGALG00000001486,ENSGALG00000012124,ENSGALG00000007929,ENSGALG00000000820,ENSGALG00000012782,ENSGALG00000047662,ENSGALG00000037655,ENSGALG00000014477,ENSGALG00000044449,ENSGALG00000015474,ENSGALG00000040672,ENSGALG00000005158,ENSGALG00000034213,ENSGALG00000007222,ENSGALG00000049299,ENSGALG00000043033,ENSGALG00000033469,ENSGALG00000035690,ENSGALG00000008546,ENSGALG00000007562,ENSGALG00000004959,…
GO:0051251	positive regulation of lymphocyte activation	biological_process	0.1379	1	4	216	138	15035	ENSGALG00000035733,ENSGALG00000015474,ENSGALG00000001486,ENSGALG00000037935
GO:0018205	peptidyl-lysine modification	biological_process	0.13856	1	6	216	243	15035	ENSGALG00000007244,ENSGALG00000043033,ENSGALG00000000855,ENSGALG00000030739,ENSGALG00000014490,ENSGALG00000011098
GO:1990845	adaptive thermogenesis	biological_process	0.13985	1	3	216	90	15035	ENSGALG00000040017,ENSGALG00000030859,ENSGALG00000047662
GO:0009259	ribonucleotide metabolic process	biological_process	0.14	1	7	216	299	15035	ENSGALG00000007205,ENSGALG00000051266,ENSGALG00000017173,ENSGALG00000014528,ENSGALG00000004222,ENSGALG00000014526,ENSGALG00000021039
GO:0032504	multicellular organism reproduction	biological_process	0.14049	1	8	216	355	15035	ENSGALG00000011473,ENSGALG00000005135,ENSGALG00000040017,ENSGALG00000003922,ENSGALG00000011696,ENSGALG00000011418,ENSGALG00000037935,ENSGALG00000004957
GO:0009893	positive regulation of metabolic process	biological_process	0.14067	1	39	216	2285	15035	ENSGALG00000047662,ENSGALG00000037655,ENSGALG00000040582,ENSGALG00000005206,ENSGALG00000014477,ENSGALG00000034777,ENSGALG00000012124,ENSGALG00000011098,ENSGALG00000043033,ENSGALG00000004108,ENSGALG00000033469,ENSGALG00000010036,ENSGALG00000007276,ENSGALG00000007244,ENSGALG00000004197,ENSGALG00000004500,ENSGALG00000040672,ENSGALG00000014525,ENSGALG00000012747,ENSGALG00000010949,ENSGALG00000004957,…
GO:0030286	dynein complex	cellular_component	0.14126	1	2	216	46	15035	ENSGALG00000049499,ENSGALG00000020999
GO:2001021	negative regulation of response to DNA damage stimulus	biological_process	0.14132	1	2	216	46	15035	ENSGALG00000007199,ENSGALG00000033469
GO:0005977	glycogen metabolic process	biological_process	0.14138	1	2	216	46	15035	ENSGALG00000004959,ENSGALG00000047662
GO:0006073	cellular glucan metabolic process	biological_process	0.14138	1	2	216	46	15035	ENSGALG00000047662,ENSGALG00000004959
GO:0044042	glucan metabolic process	biological_process	0.14138	1	2	216	46	15035	ENSGALG00000047662,ENSGALG00000004959
GO:0044391	ribosomal subunit	cellular_component	0.14149	1	4	216	140	15035	ENSGALG00000041500,ENSGALG00000010954,ENSGALG00000040263,ENSGALG00000023294
GO:0045739	positive regulation of DNA repair	biological_process	0.14149	1	2	216	46	15035	ENSGALG00000010039,ENSGALG00000043033
GO:0045582	positive regulation of T cell differentiation	biological_process	0.1415	1	2	216	46	15035	ENSGALG00000037935,ENSGALG00000001486
GO:0010389	regulation of G2/M transition of mitotic cell cycle	biological_process	0.14158	1	2	216	46	15035	ENSGALG00000007555,ENSGALG00000027407
GO:0050673	epithelial cell proliferation	biological_process	0.1422	1	6	216	245	15035	ENSGALG00000009612,ENSGALG00000029819,ENSGALG00000043033,ENSGALG00000047662,ENSGALG00000007555,ENSGALG00000040672
GO:0007154	cell communication	biological_process	0.14285	1	64	216	3941	15035	ENSGALG00000040672,ENSGALG00000030250,ENSGALG00000015474,ENSGALG00000035690,ENSGALG00000043033,ENSGALG00000049299,ENSGALG00000007929,ENSGALG00000047662,ENSGALG00000011088,ENSGALG00000029819,ENSGALG00000008490,ENSGALG00000007308,ENSGALG00000004101,ENSGALG00000015480,ENSGALG00000035733,ENSGALG00000019716,ENSGALG00000010039,ENSGALG00000000055,ENSGALG00000011473,ENSGALG00000052927,ENSGALG00000027407,…
GO:0032103	positive regulation of response to external stimulus	biological_process	0.14296	1	4	216	140	15035	ENSGALG00000040880,ENSGALG00000029819,ENSGALG00000035733,ENSGALG00000011418
GO:0035257	nuclear hormone receptor binding	molecular_function	0.14328	1	3	216	91	15035	ENSGALG00000037935,ENSGALG00000033469,ENSGALG00000003882
GO:0016042	lipid catabolic process	biological_process	0.14355	1	5	216	192	15035	ENSGALG00000007236,ENSGALG00000020989,ENSGALG00000040017,ENSGALG00000001592,ENSGALG00000004959
GO:1902531	regulation of intracellular signal transduction	biological_process	0.14523	1	20	216	1079	15035	ENSGALG00000009612,ENSGALG00000000855,ENSGALG00000017173,ENSGALG00000040672,ENSGALG00000008546,ENSGALG00000011080,ENSGALG00000000055,ENSGALG00000033469,ENSGALG00000005135,ENSGALG00000007562,ENSGALG00000001486,ENSGALG00000012124,ENSGALG00000014477,ENSGALG00000040880,ENSGALG00000007199,ENSGALG00000000906,ENSGALG00000028376,ENSGALG00000047662,ENSGALG00000012782,ENSGALG00000010949
GO:0009058	biosynthetic process	biological_process	0.14536	1	62	216	3813	15035	ENSGALG00000041500,ENSGALG00000000855,ENSGALG00000009612,ENSGALG00000007555,ENSGALG00000017173,ENSGALG00000040263,ENSGALG00000015480,ENSGALG00000035733,ENSGALG00000037935,ENSGALG00000021039,ENSGALG00000020939,ENSGALG00000008519,ENSGALG00000027981,ENSGALG00000003922,ENSGALG00000035619,ENSGALG00000020438,ENSGALG00000011093,ENSGALG00000040017,ENSGALG00000001596,ENSGALG00000008238,ENSGALG00000004959,…
GO:0098552	side of membrane	cellular_component	0.14568	1	7	216	302	15035	ENSGALG00000011418,ENSGALG00000015474,ENSGALG00000035733,ENSGALG00000004472,ENSGALG00000014477,ENSGALG00000030859,ENSGALG00000005135
GO:0009308	amine metabolic process	biological_process	0.14617	1	2	216	47	15035	ENSGALG00000007244,ENSGALG00000008490
GO:1901264	carbohydrate derivative transport	biological_process	0.14629	1	2	216	47	15035	ENSGALG00000020939,ENSGALG00000012778
GO:0019319	hexose biosynthetic process	biological_process	0.14633	1	2	216	47	15035	ENSGALG00000047662,ENSGALG00000014526
GO:0002695	negative regulation of leukocyte activation	biological_process	0.14648	1	3	216	92	15035	ENSGALG00000010949,ENSGALG00000047662,ENSGALG00000015474
GO:0035051	cardiocyte differentiation	biological_process	0.14649	1	3	216	92	15035	ENSGALG00000037935,ENSGALG00000000855,ENSGALG00000009612
GO:1903364	positive regulation of cellular protein catabolic process	biological_process	0.14655	1	3	216	92	15035	ENSGALG00000014525,ENSGALG00000008207,ENSGALG00000004500
GO:1902259	regulation of delayed rectifier potassium channel activity	biological_process	0.14665	1	1	216	11	15035	ENSGALG00000031350
GO:0001710	mesodermal cell fate commitment	biological_process	0.14697	1	1	216	11	15035	ENSGALG00000043033
GO:0097094	craniofacial suture morphogenesis	biological_process	0.14701	1	1	216	11	15035	ENSGALG00000007562
GO:0097428	protein maturation by iron-sulfur cluster transfer	biological_process	0.14705	1	1	216	11	15035	ENSGALG00000007556
GO:0002861	regulation of inflammatory response to antigenic stimulus	biological_process	0.14711	1	1	216	11	15035	ENSGALG00000035733
GO:0009211	pyrimidine deoxyribonucleoside triphosphate metabolic process	biological_process	0.14713	1	1	216	11	15035	XLOC_033068
GO:0050996	positive regulation of lipid catabolic process	biological_process	0.14717	1	1	216	11	15035	ENSGALG00000004959
GO:0071624	positive regulation of granulocyte chemotaxis	biological_process	0.1472	1	1	216	11	15035	ENSGALG00000035733
GO:0090023	positive regulation of neutrophil chemotaxis	biological_process	0.1472	1	1	216	11	15035	ENSGALG00000035733
GO:0046940	nucleoside monophosphate phosphorylation	biological_process	0.14722	1	1	216	11	15035	ENSGALG00000011093
GO:0006353	DNA-templated transcription, termination	biological_process	0.14723	1	1	216	11	15035	ENSGALG00000000855
GO:0048505	regulation of timing of cell differentiation	biological_process	0.14723	1	1	216	11	15035	ENSGALG00000005135
GO:0001222	transcription corepressor binding	molecular_function	0.14724	1	1	216	11	15035	ENSGALG00000047662
GO:0004467	long-chain fatty acid-CoA ligase activity	molecular_function	0.14724	1	1	216	11	15035	ENSGALG00000005206
GO:0045059	positive thymic T cell selection	biological_process	0.14726	1	1	216	11	15035	ENSGALG00000001486
GO:0005979	regulation of glycogen biosynthetic process	biological_process	0.14726	1	1	216	11	15035	ENSGALG00000004959
GO:0010962	regulation of glucan biosynthetic process	biological_process	0.14726	1	1	216	11	15035	ENSGALG00000004959
GO:0033276	transcription factor TFTC complex	cellular_component	0.14728	1	1	216	11	15035	ENSGALG00000011098
GO:0004652	polynucleotide adenylyltransferase activity	molecular_function	0.14728	1	1	216	11	15035	ENSGALG00000033099
GO:0009886	post-embryonic animal morphogenesis	biological_process	0.14729	1	1	216	11	15035	ENSGALG00000030859
GO:0031571	mitotic G1 DNA damage checkpoint	biological_process	0.1473	1	1	216	11	15035	ENSGALG00000007555
GO:0034244	negative regulation of transcription elongation from RNA polymerase II promoter	biological_process	0.14731	1	1	216	11	15035	ENSGALG00000007477
GO:1901524	regulation of mitophagy	biological_process	0.14732	1	1	216	11	15035	ENSGALG00000034777
GO:0090069	regulation of ribosome biogenesis	biological_process	0.14733	1	1	216	11	15035	ENSGALG00000010954
GO:0017101	aminoacyl-tRNA synthetase multienzyme complex	cellular_component	0.14735	1	1	216	11	15035	ENSGALG00000012782
GO:0019511	peptidyl-proline hydroxylation	biological_process	0.14736	1	1	216	11	15035	ENSGALG00000014490
GO:0016894	endonuclease activity, active with either ribo- or deoxyribonucleic acids and producing 3'-phosphomonoesters	molecular_function	0.14736	1	1	216	11	15035	ENSGALG00000011426
GO:0046184	aldehyde biosynthetic process	biological_process	0.14736	1	1	216	11	15035	ENSGALG00000014526
GO:0031420	alkali metal ion binding	molecular_function	0.14738	1	1	216	11	15035	ENSGALG00000015473
GO:0007263	nitric oxide mediated signal transduction	biological_process	0.14738	1	1	216	11	15035	ENSGALG00000017173
GO:0050716	positive regulation of interleukin-1 secretion	biological_process	0.14738	1	1	216	11	15035	ENSGALG00000004222
GO:1990000	amyloid fibril formation	biological_process	0.14739	1	1	216	11	15035	ENSGALG00000007945
GO:0033262	regulation of nuclear cell cycle DNA replication	biological_process	0.1474	1	1	216	11	15035	ENSGALG00000000855
GO:0035259	glucocorticoid receptor binding	molecular_function	0.14741	1	1	216	11	15035	ENSGALG00000037935
GO:0010935	regulation of macrophage cytokine production	biological_process	0.14741	1	1	216	11	15035	ENSGALG00000009612
GO:0031091	platelet alpha granule	cellular_component	0.14743	1	1	216	11	15035	ENSGALG00000005135
GO:0031464	Cul4A-RING E3 ubiquitin ligase complex	cellular_component	0.14746	1	1	216	11	15035	ENSGALG00000004500
GO:1902285	semaphorin-plexin signaling pathway involved in neuron projection guidance	biological_process	0.14761	1	1	216	11	15035	ENSGALG00000008473
GO:0004653	polypeptide N-acetylgalactosaminyltransferase activity	molecular_function	0.14761	1	1	216	11	15035	ENSGALG00000011106
GO:0019538	protein metabolic process	biological_process	0.14925	1	63	216	3886	15035	ENSGALG00000030739,ENSGALG00000049616,ENSGALG00000012747,ENSGALG00000014525,ENSGALG00000040672,ENSGALG00000011423,ENSGALG00000012559,ENSGALG00000004500,ENSGALG00000007244,ENSGALG00000010961,ENSGALG00000011106,ENSGALG00000007276,ENSGALG00000033469,ENSGALG00000043033,ENSGALG00000010954,ENSGALG00000011098,ENSGALG00000015473,ENSGALG00000012124,ENSGALG00000001486,ENSGALG00000012245,ENSGALG00000014477,…
GO:0007155	cell adhesion	biological_process	0.14939	1	15	216	775	15035	ENSGALG00000030859,ENSGALG00000037935,ENSGALG00000029596,ENSGALG00000010949,ENSGALG00000011696,ENSGALG00000008473,ENSGALG00000012747,ENSGALG00000009612,ENSGALG00000007246,ENSGALG00000005135,ENSGALG00000035733,ENSGALG00000015474,ENSGALG00000031122,ENSGALG00000001486,ENSGALG00000004472
GO:0017144	drug metabolic process	biological_process	0.1501	1	9	216	419	15035	ENSGALG00000004222,ENSGALG00000054856,ENSGALG00000014528,ENSGALG00000030614,ENSGALG00000051266,ENSGALG00000007205,ENSGALG00000014526,ENSGALG00000012245,ENSGALG00000021039
GO:0044260	cellular macromolecule metabolic process	biological_process	0.15075	1	87	216	5514	15035	ENSGALG00000014477,ENSGALG00000012245,ENSGALG00000044449,ENSGALG00000037655,ENSGALG00000040582,ENSGALG00000007556,ENSGALG00000010954,ENSGALG00000001486,ENSGALG00000044734,ENSGALG00000012124,ENSGALG00000015473,ENSGALG00000007276,ENSGALG00000037777,ENSGALG00000010961,ENSGALG00000004108,ENSGALG00000033469,ENSGALG00000014525,ENSGALG00000049616,ENSGALG00000007244,XLOC_111628,ENSGALG00000052997,ENSGALG…
GO:0030162	regulation of proteolysis	biological_process	0.15076	1	9	216	419	15035	ENSGALG00000004957,ENSGALG00000007945,ENSGALG00000007199,ENSGALG00000008207,ENSGALG00000007462,ENSGALG00000014525,ENSGALG00000005135,ENSGALG00000011473,ENSGALG00000004500
GO:0007631	feeding behavior	biological_process	0.15093	1	2	216	48	15035	ENSGALG00000008490,ENSGALG00000004101
GO:0016197	endosomal transport	biological_process	0.15101	1	4	216	143	15035	ENSGALG00000008487,ENSGALG00000004174,ENSGALG00000008500,ENSGALG00000007308
GO:2000117	negative regulation of cysteine-type endopeptidase activity	biological_process	0.15124	1	2	216	48	15035	ENSGALG00000007945,ENSGALG00000007199
GO:1904888	cranial skeletal system development	biological_process	0.15136	1	2	216	48	15035	ENSGALG00000007562,ENSGALG00000030859
GO:0000422	autophagy of mitochondrion	biological_process	0.15147	1	2	216	48	15035	ENSGALG00000042088,ENSGALG00000034777
GO:0061726	mitochondrion disassembly	biological_process	0.15147	1	2	216	48	15035	ENSGALG00000034777,ENSGALG00000042088
GO:0046634	regulation of alpha-beta T cell activation	biological_process	0.15158	1	2	216	48	15035	ENSGALG00000001486,ENSGALG00000037935
GO:0006163	purine nucleotide metabolic process	biological_process	0.15225	1	7	216	306	15035	ENSGALG00000007205,ENSGALG00000051266,ENSGALG00000014528,ENSGALG00000017173,ENSGALG00000004222,ENSGALG00000014526,ENSGALG00000021039
GO:0003674	molecular_function	molecular_function	0.15261	1	191	216	12897	15035	ENSGALG00000004197,ENSGALG00000052997,ENSGALG00000005158,ENSGALG00000007244,ENSGALG00000000814,XLOC_111628,ENSGALG00000028308,ENSGALG00000037483,ENSGALG00000020813,ENSGALG00000000934,ENSGALG00000004108,ENSGALG00000033469,ENSGALG00000010961,ENSGALG00000008546,ENSGALG00000007276,ENSGALG00000014528,ENSGALG00000012124,ENSGALG00000044962,ENSGALG00000044734,ENSGALG00000001486,ENSGALG00000031813,ENSGALG…
GO:0051707	response to other organism	biological_process	0.15316	1	9	216	421	15035	ENSGALG00000047662,ENSGALG00000020386,ENSGALG00000000783,ENSGALG00000028376,ENSGALG00000012245,ENSGALG00000037935,ENSGALG00000015474,ENSGALG00000035733,ENSGALG00000000855
GO:0051302	regulation of cell division	biological_process	0.15327	1	3	216	94	15035	ENSGALG00000009612,ENSGALG00000026853,ENSGALG00000051645
GO:0022610	biological adhesion	biological_process	0.15488	1	15	216	780	15035	ENSGALG00000009612,ENSGALG00000012747,ENSGALG00000005135,ENSGALG00000007246,ENSGALG00000031122,ENSGALG00000001486,ENSGALG00000015474,ENSGALG00000035733,ENSGALG00000004472,ENSGALG00000030859,ENSGALG00000037935,ENSGALG00000029596,ENSGALG00000010949,ENSGALG00000008473,ENSGALG00000011696
GO:1901576	organic substance biosynthetic process	biological_process	0.15498	1	61	216	3764	15035	ENSGALG00000014528,ENSGALG00000011098,ENSGALG00000010954,ENSGALG00000037655,ENSGALG00000007556,ENSGALG00000005206,ENSGALG00000040582,ENSGALG00000051266,ENSGALG00000047662,ENSGALG00000001592,ENSGALG00000044449,ENSGALG00000007236,ENSGALG00000007945,ENSGALG00000012559,ENSGALG00000007244,XLOC_094147,ENSGALG00000004108,ENSGALG00000003882,ENSGALG00000033469,ENSGALG00000007477,ENSGALG00000043033,ENSGALG…
GO:0010562	positive regulation of phosphorus metabolic process	biological_process	0.15606	1	13	216	660	15035	ENSGALG00000010949,ENSGALG00000000055,ENSGALG00000005206,ENSGALG00000014477,ENSGALG00000040880,ENSGALG00000007276,ENSGALG00000028376,ENSGALG00000007562,ENSGALG00000040672,ENSGALG00000012124,ENSGALG00000007555,ENSGALG00000012747,ENSGALG00000009612
GO:0045937	positive regulation of phosphate metabolic process	biological_process	0.15606	1	13	216	660	15035	ENSGALG00000009612,ENSGALG00000012747,ENSGALG00000012124,ENSGALG00000007555,ENSGALG00000040672,ENSGALG00000007562,ENSGALG00000028376,ENSGALG00000007276,ENSGALG00000014477,ENSGALG00000040880,ENSGALG00000005206,ENSGALG00000010949,ENSGALG00000000055
GO:0043207	response to external biotic stimulus	biological_process	0.1562	1	9	216	423	15035	ENSGALG00000000783,ENSGALG00000037935,ENSGALG00000028376,ENSGALG00000012245,ENSGALG00000020386,ENSGALG00000047662,ENSGALG00000000855,ENSGALG00000015474,ENSGALG00000035733
GO:0036126	sperm flagellum	cellular_component	0.15632	1	2	216	49	15035	ENSGALG00000011418,ENSGALG00000004248
GO:0035258	steroid hormone receptor binding	molecular_function	0.15646	1	2	216	49	15035	ENSGALG00000037935,ENSGALG00000033469
GO:0044728	DNA methylation or demethylation	biological_process	0.15653	1	2	216	49	15035	ENSGALG00000030859,ENSGALG00000000855
GO:1903531	negative regulation of secretion by cell	biological_process	0.15661	1	3	216	95	15035	ENSGALG00000008490,ENSGALG00000004959,ENSGALG00000007244
GO:0002684	positive regulation of immune system process	biological_process	0.15738	1	10	216	482	15035	ENSGALG00000037935,ENSGALG00000040880,ENSGALG00000030859,ENSGALG00000011418,ENSGALG00000047662,ENSGALG00000005158,ENSGALG00000004222,ENSGALG00000015474,ENSGALG00000035733,ENSGALG00000001486
GO:0045277	respiratory chain complex IV	cellular_component	0.1587	1	1	216	12	15035	ENSGALG00000007205
GO:2000145	regulation of cell motility	biological_process	0.15888	1	11	216	542	15035	ENSGALG00000008473,ENSGALG00000010949,ENSGALG00000029596,ENSGALG00000011418,ENSGALG00000040880,ENSGALG00000004248,ENSGALG00000011423,ENSGALG00000035733,ENSGALG00000007562,ENSGALG00000012747,ENSGALG00000009612
GO:0009108	coenzyme biosynthetic process	biological_process	0.15898	1	4	216	146	15035	ENSGALG00000014526,ENSGALG00000021039,ENSGALG00000014528,ENSGALG00000004222
GO:0072677	eosinophil migration	biological_process	0.159	1	1	216	12	15035	ENSGALG00000029819
GO:0043176	amine binding	molecular_function	0.15912	1	1	216	12	15035	ENSGALG00000000820
GO:0051378	serotonin binding	molecular_function	0.15912	1	1	216	12	15035	ENSGALG00000000820
GO:0086013	membrane repolarization during cardiac muscle cell action potential	biological_process	0.15915	1	1	216	12	15035	ENSGALG00000031350
GO:0031690	adrenergic receptor binding	molecular_function	0.15917	1	1	216	12	15035	ENSGALG00000030859
GO:0019400	alditol metabolic process	biological_process	0.15921	1	1	216	12	15035	ENSGALG00000014526
GO:0043518	negative regulation of DNA damage response, signal transduction by p53 class mediator	biological_process	0.15924	1	1	216	12	15035	ENSGALG00000033469
GO:0009312	oligosaccharide biosynthetic process	biological_process	0.15927	1	1	216	12	15035	XLOC_094147
GO:1901017	negative regulation of potassium ion transmembrane transporter activity	biological_process	0.15928	1	1	216	12	15035	ENSGALG00000031350
GO:0051428	peptide hormone receptor binding	molecular_function	0.15928	1	1	216	12	15035	ENSGALG00000030859
GO:0031083	BLOC-1 complex	cellular_component	0.15931	1	1	216	12	15035	ENSGALG00000012782
GO:0014821	phasic smooth muscle contraction	biological_process	0.15933	1	1	216	12	15035	ENSGALG00000040880
GO:0007625	grooming behavior	biological_process	0.15939	1	1	216	12	15035	ENSGALG00000004101
GO:0023052	signaling	biological_process	0.15939	1	63	216	3905	15035	ENSGALG00000014477,ENSGALG00000044449,ENSGALG00000012782,ENSGALG00000047662,ENSGALG00000037655,ENSGALG00000007929,ENSGALG00000000820,ENSGALG00000001486,ENSGALG00000012124,ENSGALG00000031350,ENSGALG00000035690,ENSGALG00000008546,ENSGALG00000049299,ENSGALG00000043033,ENSGALG00000033469,ENSGALG00000034213,ENSGALG00000007222,ENSGALG00000030250,ENSGALG00000015474,ENSGALG00000007244,ENSGALG00000005158,…
GO:0019693	ribose phosphate metabolic process	biological_process	0.15943	1	7	216	310	15035	ENSGALG00000021039,ENSGALG00000014526,ENSGALG00000004222,ENSGALG00000014528,ENSGALG00000017173,ENSGALG00000051266,ENSGALG00000007205
GO:0015865	purine nucleotide transport	biological_process	0.15944	1	1	216	12	15035	ENSGALG00000012778
GO:0015868	purine ribonucleotide transport	biological_process	0.15944	1	1	216	12	15035	ENSGALG00000012778
GO:0051503	adenine nucleotide transport	biological_process	0.15944	1	1	216	12	15035	ENSGALG00000012778
GO:0070034	telomerase RNA binding	molecular_function	0.15944	1	1	216	12	15035	ENSGALG00000035421
GO:0032753	positive regulation of interleukin-4 production	biological_process	0.15947	1	1	216	12	15035	ENSGALG00000037935
GO:0040034	regulation of development, heterochronic	biological_process	0.15947	1	1	216	12	15035	ENSGALG00000005135
GO:0032689	negative regulation of interferon-gamma production	biological_process	0.15948	1	1	216	12	15035	ENSGALG00000037935
GO:0060008	Sertoli cell differentiation	biological_process	0.15948	1	1	216	12	15035	ENSGALG00000037935
GO:0022412	cellular process involved in reproduction in multicellular organism	biological_process	0.15949	1	5	216	199	15035	ENSGALG00000004957,ENSGALG00000037935,ENSGALG00000011473,ENSGALG00000011418,ENSGALG00000003922
GO:0032785	negative regulation of DNA-templated transcription, elongation	biological_process	0.15949	1	1	216	12	15035	ENSGALG00000007477
GO:0006182	cGMP biosynthetic process	biological_process	0.15949	1	1	216	12	15035	ENSGALG00000017173
GO:0044819	mitotic G1/S transition checkpoint	biological_process	0.15956	1	1	216	12	15035	ENSGALG00000007555
GO:0071565	nBAF complex	cellular_component	0.15957	1	1	216	12	15035	ENSGALG00000003882
GO:0004312	fatty acid synthase activity	molecular_function	0.15958	1	1	216	12	15035	ENSGALG00000012748
GO:0044783	G1 DNA damage checkpoint	biological_process	0.15959	1	1	216	12	15035	ENSGALG00000007555
GO:0034979	NAD-dependent protein deacetylase activity	molecular_function	0.15959	1	1	216	12	15035	ENSGALG00000007244
GO:0060149	negative regulation of posttranscriptional gene silencing	biological_process	0.1596	1	1	216	12	15035	ENSGALG00000000855
GO:0060967	negative regulation of gene silencing by RNA	biological_process	0.1596	1	1	216	12	15035	ENSGALG00000000855
GO:0070403	NAD+ binding	molecular_function	0.15961	1	1	216	12	15035	ENSGALG00000007244
GO:0090181	regulation of cholesterol metabolic process	biological_process	0.15962	1	1	216	12	15035	ENSGALG00000034438
GO:0036120	cellular response to platelet-derived growth factor stimulus	biological_process	0.15963	1	1	216	12	15035	ENSGALG00000029596
GO:0042101	T cell receptor complex	cellular_component	0.15964	1	1	216	12	15035	ENSGALG00000001486
GO:0062009	secondary palate development	biological_process	0.15966	1	1	216	12	15035	ENSGALG00000011696
GO:0002828	regulation of type 2 immune response	biological_process	0.15966	1	1	216	12	15035	ENSGALG00000037935
GO:0071071	regulation of phospholipid biosynthetic process	biological_process	0.15974	1	1	216	12	15035	ENSGALG00000005206
GO:0015020	glucuronosyltransferase activity	molecular_function	0.15974	1	1	216	12	15035	ENSGALG00000012559
GO:0045922	negative regulation of fatty acid metabolic process	biological_process	0.15974	1	1	216	12	15035	ENSGALG00000007244
GO:0005229	intracellular calcium activated chloride channel activity	molecular_function	0.15975	1	1	216	12	15035	ENSGALG00000004101
GO:0061778	intracellular chloride channel activity	molecular_function	0.15975	1	1	216	12	15035	ENSGALG00000004101
GO:0030497	fatty acid elongation	biological_process	0.15975	1	1	216	12	15035	ENSGALG00000012748
GO:0022038	corpus callosum development	biological_process	0.15975	1	1	216	12	15035	ENSGALG00000014555
GO:0046519	sphingoid metabolic process	biological_process	0.15985	1	1	216	12	15035	ENSGALG00000001592
GO:0032634	interleukin-5 production	biological_process	0.15987	1	1	216	12	15035	ENSGALG00000037935
GO:0032674	regulation of interleukin-5 production	biological_process	0.15987	1	1	216	12	15035	ENSGALG00000037935
GO:0016298	lipase activity	molecular_function	0.16012	1	3	216	96	15035	ENSGALG00000020989,ENSGALG00000007236,ENSGALG00000010032
GO:0042981	regulation of apoptotic process	biological_process	0.161	1	15	216	786	15035	ENSGALG00000029819,ENSGALG00000040017,ENSGALG00000009612,ENSGALG00000004197,ENSGALG00000007562,ENSGALG00000037935,ENSGALG00000007199,ENSGALG00000011080,ENSGALG00000004957,ENSGALG00000007945,ENSGALG00000033469,ENSGALG00000003922,ENSGALG00000012782,ENSGALG00000010039,ENSGALG00000043033
GO:1901379	regulation of potassium ion transmembrane transport	biological_process	0.16144	1	2	216	50	15035	ENSGALG00000031350,ENSGALG00000040880
GO:0060485	mesenchyme development	biological_process	0.16161	1	5	216	200	15035	ENSGALG00000040880,ENSGALG00000009612,ENSGALG00000028376,ENSGALG00000029596,ENSGALG00000015480
GO:0030317	flagellated sperm motility	biological_process	0.16161	1	2	216	50	15035	ENSGALG00000004248,ENSGALG00000011418
GO:0097722	sperm motility	biological_process	0.16161	1	2	216	50	15035	ENSGALG00000004248,ENSGALG00000011418
GO:0000165	MAPK cascade	biological_process	0.16172	1	10	216	485	15035	ENSGALG00000009612,ENSGALG00000029819,ENSGALG00000007562,ENSGALG00000012124,ENSGALG00000040672,ENSGALG00000040880,ENSGALG00000014477,ENSGALG00000028376,ENSGALG00000000055,ENSGALG00000010949
GO:1901617	organic hydroxy compound biosynthetic process	biological_process	0.16181	1	4	216	147	15035	ENSGALG00000001592,ENSGALG00000028376,ENSGALG00000000783,ENSGALG00000047662
GO:2001242	regulation of intrinsic apoptotic signaling pathway	biological_process	0.16326	1	3	216	97	15035	ENSGALG00000033469,ENSGALG00000011080,ENSGALG00000007199
GO:0050678	regulation of epithelial cell proliferation	biological_process	0.16394	1	5	216	201	15035	ENSGALG00000007555,ENSGALG00000043033,ENSGALG00000047662,ENSGALG00000029819,ENSGALG00000009612
GO:0044444	cytoplasmic part	cellular_component	0.16435	1	83	216	5267	15035	ENSGALG00000004959,XLOC_033068,ENSGALG00000011690,ENSGALG00000007199,ENSGALG00000024480,ENSGALG00000004957,ENSGALG00000010949,ENSGALG00000029819,ENSGALG00000008490,ENSGALG00000007308,ENSGALG00000015480,ENSGALG00000035733,ENSGALG00000014026,ENSGALG00000014467,ENSGALG00000019716,ENSGALG00000003922,ENSGALG00000035619,ENSGALG00000000055,ENSGALG00000010039,ENSGALG00000038672,ENSGALG00000011098,ENSGALG…
GO:0070098	chemokine-mediated signaling pathway	biological_process	0.16546	1	2	216	51	15035	ENSGALG00000035733,ENSGALG00000011418
GO:0030593	neutrophil chemotaxis	biological_process	0.16583	1	2	216	51	15035	ENSGALG00000035733,ENSGALG00000040880
GO:0097729	9+2 motile cilium	cellular_component	0.16649	1	2	216	51	15035	ENSGALG00000011418,ENSGALG00000004248
GO:0006641	triglyceride metabolic process	biological_process	0.16651	1	2	216	51	15035	ENSGALG00000034438,ENSGALG00000035619
GO:0043130	ubiquitin binding	molecular_function	0.16655	1	2	216	51	15035	ENSGALG00000014525,ENSGALG00000003922
GO:0002367	cytokine production involved in immune response	biological_process	0.1666	1	2	216	51	15035	ENSGALG00000004222,ENSGALG00000009612
GO:0043967	histone H4 acetylation	biological_process	0.16676	1	2	216	51	15035	ENSGALG00000000855,ENSGALG00000030739
GO:0032392	DNA geometric change	biological_process	0.16681	1	2	216	51	15035	ENSGALG00000003922,ENSGALG00000004197
GO:0002685	regulation of leukocyte migration	biological_process	0.1671	1	3	216	98	15035	ENSGALG00000040880,ENSGALG00000011418,ENSGALG00000035733
GO:0032940	secretion by cell	biological_process	0.16828	1	11	216	549	15035	ENSGALG00000035733,ENSGALG00000007244,ENSGALG00000004222,ENSGALG00000004959,ENSGALG00000008490,ENSGALG00000009612,ENSGALG00000005135,ENSGALG00000047662,ENSGALG00000019716,ENSGALG00000030859,ENSGALG00000040880
GO:0009887	animal organ morphogenesis	biological_process	0.16836	1	13	216	670	15035	ENSGALG00000040017,ENSGALG00000009612,ENSGALG00000000855,ENSGALG00000014555,ENSGALG00000007562,ENSGALG00000040432,ENSGALG00000031122,ENSGALG00000030859,ENSGALG00000037935,ENSGALG00000029596,ENSGALG00000043033,ENSGALG00000007462,ENSGALG00000008473
GO:0071356	cellular response to tumor necrosis factor	biological_process	0.1703	1	3	216	99	15035	ENSGALG00000029596,ENSGALG00000047662,ENSGALG00000034213
GO:0016810	hydrolase activity, acting on carbon-nitrogen (but not peptide) bonds	molecular_function	0.17074	1	3	216	99	15035	ENSGALG00000007244,ENSGALG00000001592,ENSGALG00000010854
GO:0034764	positive regulation of transmembrane transport	biological_process	0.17077	1	3	216	99	15035	ENSGALG00000040880,ENSGALG00000028376,ENSGALG00000004959
GO:0005685	U1 snRNP	cellular_component	0.1712	1	1	216	13	15035	ENSGALG00000035421
GO:0032543	mitochondrial translation	biological_process	0.17121	1	2	216	52	15035	ENSGALG00000010954,ENSGALG00000007195
GO:0086011	membrane repolarization during action potential	biological_process	0.17128	1	1	216	13	15035	ENSGALG00000031350
GO:0005697	telomerase holoenzyme complex	cellular_component	0.17137	1	1	216	13	15035	ENSGALG00000035421
GO:0061900	glial cell activation	biological_process	0.1714	1	1	216	13	15035	ENSGALG00000047662
GO:0045940	positive regulation of steroid metabolic process	biological_process	0.17142	1	1	216	13	15035	ENSGALG00000047662
GO:0051447	negative regulation of meiotic cell cycle	biological_process	0.17145	1	1	216	13	15035	ENSGALG00000011473
GO:0030852	regulation of granulocyte differentiation	biological_process	0.17149	1	1	216	13	15035	ENSGALG00000037935
GO:0034620	cellular response to unfolded protein	biological_process	0.17149	1	2	216	52	15035	ENSGALG00000007555,ENSGALG00000004957
GO:0006448	regulation of translational elongation	biological_process	0.17152	1	1	216	13	15035	ENSGALG00000020438
GO:0032673	regulation of interleukin-4 production	biological_process	0.17159	1	1	216	13	15035	ENSGALG00000037935
GO:0002701	negative regulation of production of molecular mediator of immune response	biological_process	0.17162	1	1	216	13	15035	ENSGALG00000009612
GO:0046716	muscle cell cellular homeostasis	biological_process	0.17162	1	1	216	13	15035	ENSGALG00000012559
GO:0051797	regulation of hair follicle development	biological_process	0.17168	1	1	216	13	15035	ENSGALG00000009612
GO:0043372	positive regulation of CD4-positive, alpha-beta T cell differentiation	biological_process	0.17169	1	1	216	13	15035	ENSGALG00000037935
GO:0051955	regulation of amino acid transport	biological_process	0.17169	1	1	216	13	15035	ENSGALG00000008490
GO:0006656	phosphatidylcholine biosynthetic process	biological_process	0.1717	1	1	216	13	15035	ENSGALG00000005206
GO:0032570	response to progesterone	biological_process	0.17171	1	1	216	13	15035	ENSGALG00000009612
GO:2001026	regulation of endothelial cell chemotaxis	biological_process	0.17171	1	1	216	13	15035	ENSGALG00000007562
GO:1902969	mitotic DNA replication	biological_process	0.17173	1	1	216	13	15035	ENSGALG00000000855
GO:0031954	positive regulation of protein autophosphorylation	biological_process	0.17173	1	1	216	13	15035	ENSGALG00000010949
GO:0050927	positive regulation of positive chemotaxis	biological_process	0.17173	1	1	216	13	15035	ENSGALG00000029819
GO:0036119	response to platelet-derived growth factor	biological_process	0.17175	1	1	216	13	15035	ENSGALG00000029596
GO:1903859	regulation of dendrite extension	biological_process	0.17177	1	1	216	13	15035	ENSGALG00000007226
GO:0032507	maintenance of protein location in cell	biological_process	0.17177	1	2	216	52	15035	ENSGALG00000004222,ENSGALG00000034777
GO:0042092	type 2 immune response	biological_process	0.17178	1	1	216	13	15035	ENSGALG00000037935
GO:1903729	regulation of plasma membrane organization	biological_process	0.17179	1	1	216	13	15035	ENSGALG00000009612
GO:0045621	positive regulation of lymphocyte differentiation	biological_process	0.1718	1	2	216	52	15035	ENSGALG00000001486,ENSGALG00000037935
GO:0010934	macrophage cytokine production	biological_process	0.17182	1	1	216	13	15035	ENSGALG00000009612
GO:0015812	gamma-aminobutyric acid transport	biological_process	0.17183	1	1	216	13	15035	ENSGALG00000008490
GO:0043567	regulation of insulin-like growth factor receptor signaling pathway	biological_process	0.17184	1	1	216	13	15035	ENSGALG00000040672
GO:0070064	proline-rich region binding	molecular_function	0.17196	1	1	216	13	15035	ENSGALG00000007555
GO:0042098	T cell proliferation	biological_process	0.1743	1	3	216	100	15035	ENSGALG00000015474,ENSGALG00000010949,ENSGALG00000001486
GO:0002694	regulation of leukocyte activation	biological_process	0.17461	1	6	216	261	15035	ENSGALG00000015474,ENSGALG00000047662,ENSGALG00000010949,ENSGALG00000035733,ENSGALG00000001486,ENSGALG00000037935
GO:0031970	organelle envelope lumen	cellular_component	0.17611	1	2	216	53	15035	ENSGALG00000007439,ENSGALG00000007199
GO:0012505	endomembrane system	cellular_component	0.17624	1	37	216	2206	15035	ENSGALG00000005135,ENSGALG00000011690,ENSGALG00000012137,ENSGALG00000004957,ENSGALG00000046303,ENSGALG00000014490,ENSGALG00000048251,ENSGALG00000007462,ENSGALG00000012748,ENSGALG00000023294,ENSGALG00000000855,ENSGALG00000029819,ENSGALG00000008490,ENSGALG00000004472,ENSGALG00000007308,ENSGALG00000015480,ENSGALG00000014026,ENSGALG00000020939,ENSGALG00000011080,ENSGALG00000035619,ENSGALG00000000055,…
GO:0071347	cellular response to interleukin-1	biological_process	0.17634	1	2	216	53	15035	ENSGALG00000047662,ENSGALG00000029596
GO:0120162	positive regulation of cold-induced thermogenesis	biological_process	0.17675	1	2	216	53	15035	ENSGALG00000030859,ENSGALG00000040017
GO:0046364	monosaccharide biosynthetic process	biological_process	0.17676	1	2	216	53	15035	ENSGALG00000047662,ENSGALG00000014526
GO:0001755	neural crest cell migration	biological_process	0.17678	1	2	216	53	15035	ENSGALG00000040880,ENSGALG00000028376
GO:1904019	epithelial cell apoptotic process	biological_process	0.17679	1	2	216	53	15035	ENSGALG00000029819,ENSGALG00000011696
GO:0044853	plasma membrane raft	cellular_component	0.17715	1	2	216	53	15035	ENSGALG00000029596,ENSGALG00000004959
GO:0043067	regulation of programmed cell death	biological_process	0.17727	1	15	216	800	15035	ENSGALG00000011080,ENSGALG00000004957,ENSGALG00000007945,ENSGALG00000037935,ENSGALG00000007199,ENSGALG00000010039,ENSGALG00000012782,ENSGALG00000043033,ENSGALG00000033469,ENSGALG00000003922,ENSGALG00000040017,ENSGALG00000009612,ENSGALG00000029819,ENSGALG00000007562,ENSGALG00000004197
GO:0009913	epidermal cell differentiation	biological_process	0.17772	1	3	216	101	15035	ENSGALG00000011696,ENSGALG00000001592,ENSGALG00000010036
GO:0000082	G1/S transition of mitotic cell cycle	biological_process	0.17781	1	3	216	101	15035	ENSGALG00000010949,ENSGALG00000007555,ENSGALG00000027407
GO:2000058	regulation of ubiquitin-dependent protein catabolic process	biological_process	0.17785	1	3	216	101	15035	ENSGALG00000008207,ENSGALG00000004500,ENSGALG00000014525
GO:0043414	macromolecule methylation	biological_process	0.17822	1	5	216	207	15035	ENSGALG00000035421,ENSGALG00000007967,ENSGALG00000030859,ENSGALG00000000855,ENSGALG00000012264
GO:0009719	response to endogenous stimulus	biological_process	0.17984	1	16	216	864	15035	ENSGALG00000026853,ENSGALG00000000055,ENSGALG00000008519,ENSGALG00000037935,ENSGALG00000007555,ENSGALG00000009612,ENSGALG00000008490,ENSGALG00000000855,ENSGALG00000047662,ENSGALG00000029596,ENSGALG00000028376,ENSGALG00000007562,ENSGALG00000007226,ENSGALG00000052927,ENSGALG00000004959,ENSGALG00000040017
GO:0009607	response to biotic stimulus	biological_process	0.17993	1	9	216	438	15035	ENSGALG00000000855,ENSGALG00000015474,ENSGALG00000035733,ENSGALG00000000783,ENSGALG00000037935,ENSGALG00000028376,ENSGALG00000012245,ENSGALG00000020386,ENSGALG00000047662
GO:0046649	lymphocyte activation	biological_process	0.18023	1	8	216	379	15035	ENSGALG00000014477,ENSGALG00000037935,ENSGALG00000010949,ENSGALG00000011418,ENSGALG00000011696,ENSGALG00000001486,ENSGALG00000035733,ENSGALG00000015474
GO:0005576	extracellular region	cellular_component	0.18035	1	21	216	1180	15035	ENSGALG00000000790,ENSGALG00000005135,ENSGALG00000007562,ENSGALG00000007226,ENSGALG00000031821,ENSGALG00000007236,ENSGALG00000040880,ENSGALG00000020989,ENSGALG00000004946,ENSGALG00000028376,ENSGALG00000007462,ENSGALG00000008490,ENSGALG00000037483,ENSGALG00000009612,ENSGALG00000007222,ENSGALG00000029819,ENSGALG00000012382,ENSGALG00000011426,ENSGALG00000040672,ENSGALG00000007308,ENSGALG00000026853
GO:0002376	immune system process	biological_process	0.18074	1	22	216	1243	15035	ENSGALG00000040017,ENSGALG00000004222,ENSGALG00000001486,ENSGALG00000015485,ENSGALG00000014477,ENSGALG00000030859,ENSGALG00000040880,ENSGALG00000011696,ENSGALG00000011418,ENSGALG00000047662,ENSGALG00000010949,ENSGALG00000000855,ENSGALG00000029819,ENSGALG00000009612,ENSGALG00000005158,ENSGALG00000014466,ENSGALG00000007308,ENSGALG00000015474,ENSGALG00000035733,ENSGALG00000037935,ENSGALG00000011106,…
GO:0023014	signal transduction by protein phosphorylation	biological_process	0.18115	1	10	216	498	15035	ENSGALG00000029819,ENSGALG00000009612,ENSGALG00000012124,ENSGALG00000040672,ENSGALG00000007562,ENSGALG00000028376,ENSGALG00000014477,ENSGALG00000040880,ENSGALG00000000055,ENSGALG00000010949
GO:0042277	peptide binding	molecular_function	0.18128	1	4	216	154	15035	ENSGALG00000020386,ENSGALG00000004101,ENSGALG00000009612,ENSGALG00000007945
GO:0097164	ammonium ion metabolic process	biological_process	0.18143	1	3	216	102	15035	ENSGALG00000005206,ENSGALG00000008490,ENSGALG00000001592
GO:0043255	regulation of carbohydrate biosynthetic process	biological_process	0.18208	1	2	216	54	15035	ENSGALG00000047662,ENSGALG00000004959
GO:0009725	response to hormone	biological_process	0.18215	1	9	216	439	15035	ENSGALG00000047662,ENSGALG00000037935,ENSGALG00000008519,ENSGALG00000004959,ENSGALG00000007555,ENSGALG00000007226,ENSGALG00000040017,ENSGALG00000009612,ENSGALG00000008490
GO:0034719	SMN-Sm protein complex	cellular_component	0.183	1	1	216	14	15035	ENSGALG00000035421
GO:0005686	U2 snRNP	cellular_component	0.18302	1	1	216	14	15035	ENSGALG00000035421
GO:0071435	potassium ion export	biological_process	0.18307	1	1	216	14	15035	ENSGALG00000031350
GO:0097623	potassium ion export across plasma membrane	biological_process	0.18307	1	1	216	14	15035	ENSGALG00000031350
GO:0042474	middle ear morphogenesis	biological_process	0.18308	1	1	216	14	15035	ENSGALG00000043033
GO:0071157	negative regulation of cell cycle arrest	biological_process	0.18323	1	1	216	14	15035	ENSGALG00000007555
GO:0036065	fucosylation	biological_process	0.18324	1	1	216	14	15035	ENSGALG00000020939
GO:0030262	apoptotic nuclear changes	biological_process	0.18332	1	1	216	14	15035	ENSGALG00000003922
GO:0035145	exon-exon junction complex	cellular_component	0.18334	1	1	216	14	15035	ENSGALG00000031813
GO:0090201	negative regulation of release of cytochrome c from mitochondria	biological_process	0.18337	1	1	216	14	15035	ENSGALG00000007199
GO:0050145	nucleoside monophosphate kinase activity	molecular_function	0.1834	1	1	216	14	15035	ENSGALG00000011093
GO:0034123	positive regulation of toll-like receptor signaling pathway	biological_process	0.18341	1	1	216	14	15035	ENSGALG00000005158
GO:0140103	catalytic activity, acting on a glycoprotein	molecular_function	0.18343	1	1	216	14	15035	XLOC_094147
GO:0034138	toll-like receptor 3 signaling pathway	biological_process	0.18348	1	1	216	14	15035	ENSGALG00000005158
GO:1902624	positive regulation of neutrophil migration	biological_process	0.18352	1	1	216	14	15035	ENSGALG00000035733
GO:0033599	regulation of mammary gland epithelial cell proliferation	biological_process	0.18352	1	1	216	14	15035	ENSGALG00000007555
GO:0010869	regulation of receptor biosynthetic process	biological_process	0.18355	1	1	216	14	15035	ENSGALG00000047662
GO:2000738	positive regulation of stem cell differentiation	biological_process	0.18355	1	1	216	14	15035	ENSGALG00000009612
GO:0033630	positive regulation of cell adhesion mediated by integrin	biological_process	0.18356	1	1	216	14	15035	ENSGALG00000009612
GO:0070584	mitochondrion morphogenesis	biological_process	0.18356	1	1	216	14	15035	ENSGALG00000004197
GO:0034312	diol biosynthetic process	biological_process	0.18357	1	1	216	14	15035	ENSGALG00000001592
GO:0032892	positive regulation of organic acid transport	biological_process	0.18357	1	1	216	14	15035	ENSGALG00000008490
GO:0015645	fatty acid ligase activity	molecular_function	0.18357	1	1	216	14	15035	ENSGALG00000005206
GO:0055026	negative regulation of cardiac muscle tissue development	biological_process	0.18357	1	1	216	14	15035	ENSGALG00000026853
GO:0015215	nucleotide transmembrane transporter activity	molecular_function	0.18359	1	1	216	14	15035	ENSGALG00000012778
GO:0051954	positive regulation of amine transport	biological_process	0.18359	1	1	216	14	15035	ENSGALG00000008490
GO:0010460	positive regulation of heart rate	biological_process	0.18364	1	1	216	14	15035	ENSGALG00000040880
GO:0048787	presynaptic active zone membrane	cellular_component	0.18365	1	1	216	14	15035	ENSGALG00000031122
GO:1903599	positive regulation of autophagy of mitochondrion	biological_process	0.18367	1	1	216	14	15035	ENSGALG00000034777
GO:0050926	regulation of positive chemotaxis	biological_process	0.18368	1	1	216	14	15035	ENSGALG00000029819
GO:0031418	L-ascorbic acid binding	molecular_function	0.18369	1	1	216	14	15035	ENSGALG00000014490
GO:0010766	negative regulation of sodium ion transport	biological_process	0.1837	1	1	216	14	15035	ENSGALG00000005135
GO:0034458	3'-5' RNA helicase activity	molecular_function	0.18376	1	1	216	14	15035	ENSGALG00000004197
GO:0050974	detection of mechanical stimulus involved in sensory perception	biological_process	0.18377	1	1	216	14	15035	ENSGALG00000005135
GO:0010560	positive regulation of glycoprotein biosynthetic process	biological_process	0.18379	1	1	216	14	15035	ENSGALG00000035733
GO:0042761	very long-chain fatty acid biosynthetic process	biological_process	0.1838	1	1	216	14	15035	ENSGALG00000012748
GO:0010954	positive regulation of protein processing	biological_process	0.18381	1	1	216	14	15035	ENSGALG00000004957
GO:0048339	paraxial mesoderm development	biological_process	0.18382	1	1	216	14	15035	ENSGALG00000015480
GO:0035269	protein O-linked mannosylation	biological_process	0.18384	1	1	216	14	15035	ENSGALG00000012559
GO:0016922	nuclear receptor binding	molecular_function	0.18384	1	1	216	14	15035	ENSGALG00000003882
GO:0055012	ventricular cardiac muscle cell differentiation	biological_process	0.18386	1	1	216	14	15035	ENSGALG00000037935
GO:0009896	positive regulation of catabolic process	biological_process	0.18535	1	6	216	266	15035	ENSGALG00000014525,ENSGALG00000004959,ENSGALG00000004500,ENSGALG00000034777,ENSGALG00000004197,ENSGALG00000008207
GO:0042327	positive regulation of phosphorylation	biological_process	0.18551	1	12	216	622	15035	ENSGALG00000012124,ENSGALG00000007555,ENSGALG00000040672,ENSGALG00000007562,ENSGALG00000009612,ENSGALG00000012747,ENSGALG00000000055,ENSGALG00000010949,ENSGALG00000028376,ENSGALG00000007276,ENSGALG00000014477,ENSGALG00000040880
GO:0030684	preribosome	cellular_component	0.18676	1	2	216	55	15035	ENSGALG00000009615,ENSGALG00000008207
GO:0008173	RNA methyltransferase activity	molecular_function	0.18692	1	2	216	55	15035	ENSGALG00000012264,ENSGALG00000007967
GO:0042632	cholesterol homeostasis	biological_process	0.18715	1	2	216	55	15035	ENSGALG00000047662,ENSGALG00000035619
GO:0055092	sterol homeostasis	biological_process	0.18715	1	2	216	55	15035	ENSGALG00000047662,ENSGALG00000035619
GO:0019395	fatty acid oxidation	biological_process	0.18723	1	2	216	55	15035	ENSGALG00000007244,ENSGALG00000004959
GO:0016835	carbon-oxygen lyase activity	molecular_function	0.18723	1	2	216	55	15035	ENSGALG00000014528,ENSGALG00000014526
GO:1903708	positive regulation of hemopoiesis	biological_process	0.18847	1	3	216	104	15035	ENSGALG00000001486,ENSGALG00000037935,ENSGALG00000030859
GO:0072073	kidney epithelium development	biological_process	0.18856	1	3	216	104	15035	ENSGALG00000037935,ENSGALG00000043033,ENSGALG00000040582
GO:0051168	nuclear export	biological_process	0.1887	1	3	216	104	15035	ENSGALG00000043896,ENSGALG00000048251,ENSGALG00000046303
GO:0023061	signal release	biological_process	0.18934	1	6	216	268	15035	ENSGALG00000004959,ENSGALG00000047662,ENSGALG00000007244,ENSGALG00000040880,ENSGALG00000030859,ENSGALG00000008490
GO:0016049	cell growth	biological_process	0.18956	1	6	216	268	15035	ENSGALG00000009612,ENSGALG00000005135,ENSGALG00000040672,ENSGALG00000011423,ENSGALG00000004197,ENSGALG00000007226
GO:0002696	positive regulation of leukocyte activation	biological_process	0.19023	1	4	216	157	15035	ENSGALG00000035733,ENSGALG00000015474,ENSGALG00000001486,ENSGALG00000037935
GO:0048731	system development	biological_process	0.19159	1	45	216	2755	15035	ENSGALG00000007929,ENSGALG00000014555,ENSGALG00000001486,ENSGALG00000036738,ENSGALG00000007945,ENSGALG00000001592,ENSGALG00000047662,ENSGALG00000040582,ENSGALG00000037655,ENSGALG00000012559,ENSGALG00000010036,ENSGALG00000037777,ENSGALG00000043033,ENSGALG00000003882,ENSGALG00000033469,ENSGALG00000040017,ENSGALG00000011473,ENSGALG00000005135,ENSGALG00000007562,ENSGALG00000007226,ENSGALG00000040880,…
GO:0051048	negative regulation of secretion	biological_process	0.19211	1	3	216	105	15035	ENSGALG00000008490,ENSGALG00000007244,ENSGALG00000004959
GO:0001659	temperature homeostasis	biological_process	0.19219	1	3	216	105	15035	ENSGALG00000040017,ENSGALG00000030859,ENSGALG00000047662
GO:0002377	immunoglobulin production	biological_process	0.19232	1	2	216	56	15035	ENSGALG00000011106,ENSGALG00000011418
GO:0030148	sphingolipid biosynthetic process	biological_process	0.19242	1	2	216	56	15035	ENSGALG00000001592,ENSGALG00000012748
GO:0006304	DNA modification	biological_process	0.19249	1	2	216	56	15035	ENSGALG00000030859,ENSGALG00000000855
GO:0046173	polyol biosynthetic process	biological_process	0.19251	1	2	216	56	15035	ENSGALG00000000783,ENSGALG00000001592
GO:0062014	negative regulation of small molecule metabolic process	biological_process	0.19254	1	2	216	56	15035	ENSGALG00000007244,ENSGALG00000028376
GO:0031325	positive regulation of cellular metabolic process	biological_process	0.19255	1	35	216	2097	15035	ENSGALG00000010949,ENSGALG00000004957,ENSGALG00000040880,ENSGALG00000007199,ENSGALG00000028376,ENSGALG00000007562,ENSGALG00000004959,ENSGALG00000040017,ENSGALG00000000055,ENSGALG00000010039,ENSGALG00000003922,ENSGALG00000008207,ENSGALG00000008519,ENSGALG00000037935,ENSGALG00000035733,ENSGALG00000007555,ENSGALG00000009612,ENSGALG00000047662,ENSGALG00000037655,ENSGALG00000005206,ENSGALG00000040582,…
GO:1903725	regulation of phospholipid metabolic process	biological_process	0.19269	1	2	216	56	15035	ENSGALG00000005206,ENSGALG00000034438
GO:0045321	leukocyte activation	biological_process	0.19363	1	9	216	446	15035	ENSGALG00000035733,ENSGALG00000015474,ENSGALG00000001486,ENSGALG00000014477,ENSGALG00000037935,ENSGALG00000047662,ENSGALG00000011418,ENSGALG00000010949,ENSGALG00000011696
GO:0034655	nucleobase-containing compound catabolic process	biological_process	0.19379	1	6	216	270	15035	ENSGALG00000014526,ENSGALG00000021039,ENSGALG00000011426,ENSGALG00000004197,ENSGALG00000014528,ENSGALG00000004222
GO:0040007	growth	biological_process	0.19436	1	11	216	567	15035	ENSGALG00000037655,ENSGALG00000037935,ENSGALG00000030859,ENSGALG00000011423,ENSGALG00000040672,ENSGALG00000012559,ENSGALG00000004197,ENSGALG00000007226,ENSGALG00000000855,ENSGALG00000005135,ENSGALG00000009612
GO:0046933	proton-transporting ATP synthase activity, rotational mechanism	molecular_function	0.19475	1	1	216	15	15035	ENSGALG00000051266
GO:0008649	rRNA methyltransferase activity	molecular_function	0.19494	1	1	216	15	15035	ENSGALG00000007967
GO:0140102	catalytic activity, acting on a rRNA	molecular_function	0.19494	1	1	216	15	15035	ENSGALG00000007967
GO:2000136	regulation of cell proliferation involved in heart morphogenesis	biological_process	0.19501	1	1	216	15	15035	ENSGALG00000043033
GO:0006921	cellular component disassembly involved in execution phase of apoptosis	biological_process	0.19509	1	1	216	15	15035	ENSGALG00000003922
GO:0070670	response to interleukin-4	biological_process	0.1951	1	1	216	15	15035	ENSGALG00000023294
GO:0071353	cellular response to interleukin-4	biological_process	0.1951	1	1	216	15	15035	ENSGALG00000023294
GO:0015026	coreceptor activity	molecular_function	0.19514	1	1	216	15	15035	ENSGALG00000014477
GO:0006450	regulation of translational fidelity	biological_process	0.19515	1	1	216	15	15035	ENSGALG00000007195
GO:1903798	regulation of production of miRNAs involved in gene silencing by miRNA	biological_process	0.19519	1	1	216	15	15035	ENSGALG00000000855
GO:0002021	response to dietary excess	biological_process	0.19522	1	1	216	15	15035	ENSGALG00000004101
GO:0033561	regulation of water loss via skin	biological_process	0.19528	1	1	216	15	15035	ENSGALG00000001592
GO:0048265	response to pain	biological_process	0.19528	1	1	216	15	15035	ENSGALG00000004101
GO:0033598	mammary gland epithelial cell proliferation	biological_process	0.1953	1	1	216	15	15035	ENSGALG00000007555
GO:0035994	response to muscle stretch	biological_process	0.19533	1	1	216	15	15035	ENSGALG00000007247
GO:0090022	regulation of neutrophil chemotaxis	biological_process	0.19533	1	1	216	15	15035	ENSGALG00000035733
GO:0097529	myeloid leukocyte migration	biological_process	0.19533	1	3	216	106	15035	ENSGALG00000035733,ENSGALG00000029819,ENSGALG00000040880
GO:0046068	cGMP metabolic process	biological_process	0.19534	1	1	216	15	15035	ENSGALG00000017173
GO:0034110	regulation of homotypic cell-cell adhesion	biological_process	0.19534	1	1	216	15	15035	ENSGALG00000005135
GO:0000423	mitophagy	biological_process	0.19536	1	1	216	15	15035	ENSGALG00000034777
GO:0010002	cardioblast differentiation	biological_process	0.19539	1	1	216	15	15035	ENSGALG00000009612
GO:0036003	positive regulation of transcription from RNA polymerase II promoter in response to stress	biological_process	0.19539	1	1	216	15	15035	ENSGALG00000007276
GO:2000516	positive regulation of CD4-positive, alpha-beta T cell activation	biological_process	0.19541	1	1	216	15	15035	ENSGALG00000037935
GO:0017025	TBP-class protein binding	molecular_function	0.19542	1	1	216	15	15035	ENSGALG00000040017
GO:0010971	positive regulation of G2/M transition of mitotic cell cycle	biological_process	0.19545	1	1	216	15	15035	ENSGALG00000007555
GO:0050857	positive regulation of antigen receptor-mediated signaling pathway	biological_process	0.19547	1	1	216	15	15035	ENSGALG00000035733
GO:1903319	positive regulation of protein maturation	biological_process	0.19547	1	1	216	15	15035	ENSGALG00000004957
GO:0006541	glutamine metabolic process	biological_process	0.19547	1	1	216	15	15035	ENSGALG00000007244
GO:0030904	retromer complex	cellular_component	0.19548	1	1	216	15	15035	ENSGALG00000004174
GO:0035255	ionotropic glutamate receptor binding	molecular_function	0.1955	1	1	216	15	15035	ENSGALG00000030859
GO:0005158	insulin receptor binding	molecular_function	0.19551	1	1	216	15	15035	ENSGALG00000004959
GO:0045622	regulation of T-helper cell differentiation	biological_process	0.19554	1	1	216	15	15035	ENSGALG00000037935
GO:0046527	glucosyltransferase activity	molecular_function	0.19555	1	1	216	15	15035	ENSGALG00000015480
GO:1903020	positive regulation of glycoprotein metabolic process	biological_process	0.19555	1	1	216	15	15035	ENSGALG00000035733
GO:0046640	regulation of alpha-beta T cell proliferation	biological_process	0.19558	1	1	216	15	15035	ENSGALG00000001486
GO:0008340	determination of adult lifespan	biological_process	0.19558	1	1	216	15	15035	ENSGALG00000000855
GO:0030308	negative regulation of cell growth	biological_process	0.19578	1	3	216	106	15035	ENSGALG00000007226,ENSGALG00000009612,ENSGALG00000005135
GO:0050679	positive regulation of epithelial cell proliferation	biological_process	0.19578	1	3	216	106	15035	ENSGALG00000007555,ENSGALG00000043033,ENSGALG00000029819
GO:0043604	amide biosynthetic process	biological_process	0.19599	1	10	216	508	15035	ENSGALG00000007556,ENSGALG00000023294,ENSGALG00000007195,ENSGALG00000020438,ENSGALG00000010961,ENSGALG00000007276,ENSGALG00000040263,XLOC_033068,ENSGALG00000041500,ENSGALG00000010954
GO:0018193	peptidyl-amino acid modification	biological_process	0.19617	1	15	216	815	15035	ENSGALG00000012245,ENSGALG00000014490,ENSGALG00000011106,ENSGALG00000011080,ENSGALG00000020438,ENSGALG00000043033,ENSGALG00000011473,ENSGALG00000000855,ENSGALG00000030739,ENSGALG00000012747,ENSGALG00000011098,ENSGALG00000011423,ENSGALG00000001486,ENSGALG00000007244,ENSGALG00000015480
GO:0051716	cellular response to stimulus	biological_process	0.19635	1	72	216	4577	15035	ENSGALG00000007929,ENSGALG00000007945,ENSGALG00000001592,ENSGALG00000047662,ENSGALG00000015474,ENSGALG00000040672,ENSGALG00000035690,ENSGALG00000043033,ENSGALG00000049299,ENSGALG00000011473,ENSGALG00000007562,ENSGALG00000052927,ENSGALG00000027407,ENSGALG00000004959,ENSGALG00000000783,ENSGALG00000004957,ENSGALG00000040880,ENSGALG00000007199,ENSGALG00000000906,ENSGALG00000020386,ENSGALG00000010949,…
GO:0048663	neuron fate commitment	biological_process	0.19676	1	2	216	57	15035	ENSGALG00000011696,ENSGALG00000043033
GO:0043408	regulation of MAPK cascade	biological_process	0.19707	1	9	216	448	15035	ENSGALG00000010949,ENSGALG00000000055,ENSGALG00000014477,ENSGALG00000040880,ENSGALG00000028376,ENSGALG00000007562,ENSGALG00000012124,ENSGALG00000040672,ENSGALG00000009612
GO:0032091	negative regulation of protein binding	biological_process	0.19751	1	2	216	57	15035	ENSGALG00000033469,ENSGALG00000007462
GO:0050868	negative regulation of T cell activation	biological_process	0.19761	1	2	216	57	15035	ENSGALG00000015474,ENSGALG00000010949
GO:0034440	lipid oxidation	biological_process	0.19764	1	2	216	57	15035	ENSGALG00000004959,ENSGALG00000007244
GO:0071322	cellular response to carbohydrate stimulus	biological_process	0.19768	1	2	216	57	15035	ENSGALG00000047662,ENSGALG00000011473
GO:0030216	keratinocyte differentiation	biological_process	0.19771	1	2	216	57	15035	ENSGALG00000010036,ENSGALG00000001592
GO:0050867	positive regulation of cell activation	biological_process	0.19903	1	4	216	160	15035	ENSGALG00000037935,ENSGALG00000015474,ENSGALG00000035733,ENSGALG00000001486
GO:0005085	guanyl-nucleotide exchange factor activity	molecular_function	0.19949	1	4	216	160	15035	ENSGALG00000000055,ENSGALG00000000906,ENSGALG00000035690,ENSGALG00000008546
GO:0016573	histone acetylation	biological_process	0.19977	1	3	216	107	15035	ENSGALG00000011098,ENSGALG00000030739,ENSGALG00000000855
GO:0018393	internal peptidyl-lysine acetylation	biological_process	0.19977	1	3	216	107	15035	ENSGALG00000030739,ENSGALG00000000855,ENSGALG00000011098
GO:0050776	regulation of immune response	biological_process	0.20006	1	8	216	390	15035	ENSGALG00000047662,ENSGALG00000037935,ENSGALG00000001486,ENSGALG00000035733,ENSGALG00000014466,ENSGALG00000005158,ENSGALG00000004222,ENSGALG00000009612
GO:0019953	sexual reproduction	biological_process	0.20027	1	8	216	390	15035	ENSGALG00000040017,ENSGALG00000011473,ENSGALG00000005135,ENSGALG00000011418,ENSGALG00000003922,ENSGALG00000011696,ENSGALG00000004957,ENSGALG00000037935
GO:0009605	response to external stimulus	biological_process	0.20089	1	21	216	1199	15035	ENSGALG00000019716,ENSGALG00000037935,ENSGALG00000007276,ENSGALG00000035733,ENSGALG00000015474,ENSGALG00000004101,ENSGALG00000031122,ENSGALG00000000855,ENSGALG00000029819,ENSGALG00000007246,ENSGALG00000008473,ENSGALG00000011418,ENSGALG00000047662,ENSGALG00000020386,ENSGALG00000028376,ENSGALG00000012245,ENSGALG00000040880,ENSGALG00000000783,ENSGALG00000007247,ENSGALG00000007562,ENSGALG00000005135
GO:0007267	cell-cell signaling	biological_process	0.20151	1	16	216	882	15035	ENSGALG00000010949,ENSGALG00000047662,ENSGALG00000037655,ENSGALG00000030859,ENSGALG00000040880,ENSGALG00000004959,ENSGALG00000007929,ENSGALG00000000820,ENSGALG00000005135,ENSGALG00000049299,ENSGALG00000031122,ENSGALG00000007244,ENSGALG00000030250,ENSGALG00000007555,ENSGALG00000008490,ENSGALG00000011088
GO:0001932	regulation of protein phosphorylation	biological_process	0.20235	1	16	216	883	15035	ENSGALG00000007562,ENSGALG00000012124,ENSGALG00000001596,ENSGALG00000010949,ENSGALG00000014477,ENSGALG00000040880,ENSGALG00000028376,ENSGALG00000040672,ENSGALG00000011423,ENSGALG00000007555,ENSGALG00000012747,ENSGALG00000009612,ENSGALG00000011088,ENSGALG00000000055,ENSGALG00000011080,ENSGALG00000007276
GO:0043266	regulation of potassium ion transport	biological_process	0.20283	1	2	216	58	15035	ENSGALG00000031350,ENSGALG00000040880
GO:0034612	response to tumor necrosis factor	biological_process	0.20288	1	3	216	108	15035	ENSGALG00000047662,ENSGALG00000029596,ENSGALG00000034213
GO:0060562	epithelial tube morphogenesis	biological_process	0.2029	1	5	216	217	15035	ENSGALG00000043033,ENSGALG00000007462,ENSGALG00000008473,ENSGALG00000025858,ENSGALG00000037935
GO:0048754	branching morphogenesis of an epithelial tube	biological_process	0.20308	1	3	216	108	15035	ENSGALG00000043033,ENSGALG00000007462,ENSGALG00000008473
GO:0005539	glycosaminoglycan binding	molecular_function	0.20328	1	3	216	108	15035	ENSGALG00000005135,ENSGALG00000004222,ENSGALG00000010949
GO:0051049	regulation of transport	biological_process	0.20462	1	18	216	1011	15035	ENSGALG00000035733,ENSGALG00000007244,ENSGALG00000000855,ENSGALG00000008490,ENSGALG00000009612,ENSGALG00000019716,ENSGALG00000031350,ENSGALG00000004959,ENSGALG00000004222,ENSGALG00000007226,ENSGALG00000005135,ENSGALG00000005206,ENSGALG00000047662,ENSGALG00000028376,ENSGALG00000007199,ENSGALG00000040880,ENSGALG00000030859,ENSGALG00000007945
GO:1901990	regulation of mitotic cell cycle phase transition	biological_process	0.20491	1	4	216	162	15035	ENSGALG00000051645,ENSGALG00000010949,ENSGALG00000027407,ENSGALG00000007555
GO:0005753	mitochondrial proton-transporting ATP synthase complex	cellular_component	0.206	1	1	216	16	15035	ENSGALG00000051266
GO:0001614	purinergic nucleotide receptor activity	molecular_function	0.20632	1	1	216	16	15035	ENSGALG00000000783
GO:0016502	nucleotide receptor activity	molecular_function	0.20632	1	1	216	16	15035	ENSGALG00000000783
GO:0016799	hydrolase activity, hydrolyzing N-glycosyl compounds	molecular_function	0.20655	1	1	216	16	15035	ENSGALG00000015473
GO:0004550	nucleoside diphosphate kinase activity	molecular_function	0.2066	1	1	216	16	15035	ENSGALG00000011093
GO:0090103	cochlea morphogenesis	biological_process	0.2066	1	1	216	16	15035	ENSGALG00000043033
GO:1901798	positive regulation of signal transduction by p53 class mediator	biological_process	0.20661	1	1	216	16	15035	ENSGALG00000012782
GO:0061323	cell proliferation involved in heart morphogenesis	biological_process	0.20661	1	1	216	16	15035	ENSGALG00000043033
GO:1901380	negative regulation of potassium ion transmembrane transport	biological_process	0.20675	1	1	216	16	15035	ENSGALG00000031350
GO:0051123	RNA polymerase II transcriptional preinitiation complex assembly	biological_process	0.20675	1	1	216	16	15035	ENSGALG00000040017
GO:0070873	regulation of glycogen metabolic process	biological_process	0.20677	1	1	216	16	15035	ENSGALG00000004959
GO:0033178	proton-transporting two-sector ATPase complex, catalytic domain	cellular_component	0.20678	1	1	216	16	15035	ENSGALG00000051266
GO:0030212	hyaluronan metabolic process	biological_process	0.20678	1	1	216	16	15035	ENSGALG00000029596
GO:0043525	positive regulation of neuron apoptotic process	biological_process	0.2068	1	1	216	16	15035	ENSGALG00000009612
GO:0070920	regulation of production of small RNA involved in gene silencing by RNA	biological_process	0.2068	1	1	216	16	15035	ENSGALG00000000855
GO:0007205	protein kinase C-activating G-protein coupled receptor signaling pathway	biological_process	0.20683	1	1	216	16	15035	ENSGALG00000020386
GO:0032731	positive regulation of interleukin-1 beta production	biological_process	0.20683	1	1	216	16	15035	ENSGALG00000004222
GO:0045109	intermediate filament organization	biological_process	0.20685	1	1	216	16	15035	ENSGALG00000019716
GO:0090207	regulation of triglyceride metabolic process	biological_process	0.20686	1	1	216	16	15035	ENSGALG00000034438
GO:0060438	trachea development	biological_process	0.20687	1	1	216	16	15035	ENSGALG00000037935
GO:0009067	aspartate family amino acid biosynthetic process	biological_process	0.20692	1	1	216	16	15035	ENSGALG00000027981
GO:0010894	negative regulation of steroid biosynthetic process	biological_process	0.20694	1	1	216	16	15035	ENSGALG00000028376
GO:0045939	negative regulation of steroid metabolic process	biological_process	0.20694	1	1	216	16	15035	ENSGALG00000028376
GO:0098632	cell-cell adhesion mediator activity	molecular_function	0.20696	1	1	216	16	15035	ENSGALG00000031122
GO:0032885	regulation of polysaccharide biosynthetic process	biological_process	0.207	1	1	216	16	15035	ENSGALG00000004959
GO:0002052	positive regulation of neuroblast proliferation	biological_process	0.20704	1	1	216	16	15035	ENSGALG00000033469
GO:0033032	regulation of myeloid cell apoptotic process	biological_process	0.20705	1	1	216	16	15035	ENSGALG00000040017
GO:0014829	vascular smooth muscle contraction	biological_process	0.20706	1	1	216	16	15035	ENSGALG00000040880
GO:0005070	SH3/SH2 adaptor activity	molecular_function	0.20708	1	1	216	16	15035	ENSGALG00000004959
GO:0043548	phosphatidylinositol 3-kinase binding	molecular_function	0.20709	1	1	216	16	15035	ENSGALG00000004959
GO:0071470	cellular response to osmotic stress	biological_process	0.20709	1	1	216	16	15035	ENSGALG00000011080
GO:1901099	negative regulation of signal transduction in absence of ligand	biological_process	0.20715	1	1	216	16	15035	ENSGALG00000043033
GO:2001240	negative regulation of extrinsic apoptotic signaling pathway in absence of ligand	biological_process	0.20715	1	1	216	16	15035	ENSGALG00000043033
GO:0006475	internal protein amino acid acetylation	biological_process	0.20716	1	3	216	109	15035	ENSGALG00000011098,ENSGALG00000000855,ENSGALG00000030739
GO:0010543	regulation of platelet activation	biological_process	0.20718	1	1	216	16	15035	ENSGALG00000005135
GO:1990266	neutrophil migration	biological_process	0.20737	1	2	216	59	15035	ENSGALG00000035733,ENSGALG00000040880
GO:0006325	chromatin organization	biological_process	0.20761	1	9	216	454	15035	ENSGALG00000000855,ENSGALG00000030739,ENSGALG00000011098,ENSGALG00000004197,ENSGALG00000010854,ENSGALG00000003882,ENSGALG00000033469,ENSGALG00000010039,ENSGALG00000043033
GO:0014013	regulation of gliogenesis	biological_process	0.2079	1	2	216	59	15035	ENSGALG00000047662,ENSGALG00000005135
GO:0006986	response to unfolded protein	biological_process	0.20795	1	2	216	59	15035	ENSGALG00000007555,ENSGALG00000004957
GO:0051249	regulation of lymphocyte activation	biological_process	0.20812	1	5	216	219	15035	ENSGALG00000037935,ENSGALG00000010949,ENSGALG00000035733,ENSGALG00000015474,ENSGALG00000001486
GO:0002027	regulation of heart rate	biological_process	0.20813	1	2	216	59	15035	ENSGALG00000040880,ENSGALG00000031350
GO:0061097	regulation of protein tyrosine kinase activity	biological_process	0.20817	1	2	216	59	15035	ENSGALG00000012747,ENSGALG00000011423
GO:0019220	regulation of phosphate metabolic process	biological_process	0.20842	1	19	216	1078	15035	ENSGALG00000007562,ENSGALG00000012124,ENSGALG00000001596,ENSGALG00000010949,ENSGALG00000005206,ENSGALG00000014477,ENSGALG00000040880,ENSGALG00000028376,ENSGALG00000011423,ENSGALG00000040672,ENSGALG00000034438,ENSGALG00000007555,ENSGALG00000012747,ENSGALG00000009612,ENSGALG00000020999,ENSGALG00000011088,ENSGALG00000000055,ENSGALG00000011080,ENSGALG00000007276
GO:0061061	muscle structure development	biological_process	0.20934	1	8	216	395	15035	ENSGALG00000037777,ENSGALG00000037935,ENSGALG00000007945,ENSGALG00000040842,ENSGALG00000037655,ENSGALG00000026853,ENSGALG00000000855,ENSGALG00000012559
GO:0010564	regulation of cell cycle process	biological_process	0.20954	1	8	216	395	15035	ENSGALG00000051645,ENSGALG00000010039,ENSGALG00000010949,ENSGALG00000040880,ENSGALG00000007555,ENSGALG00000027407,ENSGALG00000000855,ENSGALG00000011473
GO:0051174	regulation of phosphorus metabolic process	biological_process	0.20955	1	19	216	1079	15035	ENSGALG00000001596,ENSGALG00000012124,ENSGALG00000007562,ENSGALG00000028376,ENSGALG00000014477,ENSGALG00000040880,ENSGALG00000005206,ENSGALG00000010949,ENSGALG00000011088,ENSGALG00000009612,ENSGALG00000020999,ENSGALG00000012747,ENSGALG00000007555,ENSGALG00000040672,ENSGALG00000011423,ENSGALG00000034438,ENSGALG00000007276,ENSGALG00000011080,ENSGALG00000000055
GO:0072521	purine-containing compound metabolic process	biological_process	0.20974	1	7	216	336	15035	ENSGALG00000014528,ENSGALG00000017173,ENSGALG00000004222,ENSGALG00000007205,ENSGALG00000051266,ENSGALG00000021039,ENSGALG00000014526
GO:0030334	regulation of cell migration	biological_process	0.21014	1	10	216	516	15035	ENSGALG00000011418,ENSGALG00000010949,ENSGALG00000029596,ENSGALG00000008473,ENSGALG00000040880,ENSGALG00000035733,ENSGALG00000007562,ENSGALG00000011423,ENSGALG00000012747,ENSGALG00000009612
GO:0044843	cell cycle G1/S phase transition	biological_process	0.21064	1	3	216	110	15035	ENSGALG00000010949,ENSGALG00000007555,ENSGALG00000027407
GO:0032944	regulation of mononuclear cell proliferation	biological_process	0.21067	1	3	216	110	15035	ENSGALG00000015474,ENSGALG00000010949,ENSGALG00000001486
GO:0050670	regulation of lymphocyte proliferation	biological_process	0.21067	1	3	216	110	15035	ENSGALG00000015474,ENSGALG00000010949,ENSGALG00000001486
GO:0002697	regulation of immune effector process	biological_process	0.21082	1	4	216	164	15035	ENSGALG00000004222,ENSGALG00000000855,ENSGALG00000037935,ENSGALG00000009612
GO:0010604	positive regulation of macromolecule metabolic process	biological_process	0.2113	1	35	216	2120	15035	ENSGALG00000004500,ENSGALG00000004197,ENSGALG00000040672,ENSGALG00000014525,ENSGALG00000012747,ENSGALG00000004108,ENSGALG00000033469,ENSGALG00000043033,ENSGALG00000007276,ENSGALG00000010036,ENSGALG00000012124,ENSGALG00000011098,ENSGALG00000037655,ENSGALG00000040582,ENSGALG00000047662,ENSGALG00000014477,ENSGALG00000007555,ENSGALG00000035733,ENSGALG00000000855,ENSGALG00000009612,ENSGALG00000008207,…
GO:0030098	lymphocyte differentiation	biological_process	0.21284	1	5	216	221	15035	ENSGALG00000035733,ENSGALG00000011418,ENSGALG00000001486,ENSGALG00000011696,ENSGALG00000037935
GO:0071013	catalytic step 2 spliceosome	cellular_component	0.21305	1	2	216	60	15035	ENSGALG00000000814,ENSGALG00000035421
GO:0008630	intrinsic apoptotic signaling pathway in response to DNA damage	biological_process	0.2131	1	2	216	60	15035	ENSGALG00000007199,ENSGALG00000033469
GO:0034763	negative regulation of transmembrane transport	biological_process	0.21323	1	2	216	60	15035	ENSGALG00000031350,ENSGALG00000007226
GO:2001237	negative regulation of extrinsic apoptotic signaling pathway	biological_process	0.21344	1	2	216	60	15035	ENSGALG00000043033,ENSGALG00000029819
GO:0070372	regulation of ERK1 and ERK2 cascade	biological_process	0.21348	1	4	216	165	15035	ENSGALG00000007562,ENSGALG00000010949,ENSGALG00000028376,ENSGALG00000014477
GO:0048545	response to steroid hormone	biological_process	0.21377	1	4	216	165	15035	ENSGALG00000040017,ENSGALG00000009612,ENSGALG00000008519,ENSGALG00000037935
GO:0070069	cytochrome complex	cellular_component	0.21724	1	1	216	17	15035	ENSGALG00000007205
GO:0035590	purinergic nucleotide receptor signaling pathway	biological_process	0.21777	1	1	216	17	15035	ENSGALG00000000783
GO:0031082	BLOC complex	cellular_component	0.21803	1	1	216	17	15035	ENSGALG00000012782
GO:0042311	vasodilation	biological_process	0.21805	1	1	216	17	15035	ENSGALG00000011080
GO:0045777	positive regulation of blood pressure	biological_process	0.21807	1	1	216	17	15035	ENSGALG00000012245
GO:0009219	pyrimidine deoxyribonucleotide metabolic process	biological_process	0.21808	1	1	216	17	15035	XLOC_033068
GO:0003009	skeletal muscle contraction	biological_process	0.21812	1	1	216	17	15035	ENSGALG00000014555
GO:0050714	positive regulation of protein secretion	biological_process	0.21818	1	3	216	112	15035	ENSGALG00000009612,ENSGALG00000008490,ENSGALG00000004222
GO:0032800	receptor biosynthetic process	biological_process	0.21821	1	1	216	17	15035	ENSGALG00000047662
GO:0033238	regulation of cellular amine metabolic process	biological_process	0.21821	1	1	216	17	15035	ENSGALG00000007244
GO:0046514	ceramide catabolic process	biological_process	0.21822	1	1	216	17	15035	ENSGALG00000001592
GO:0072395	signal transduction involved in cell cycle checkpoint	biological_process	0.21826	1	1	216	17	15035	ENSGALG00000010039
GO:0072401	signal transduction involved in DNA integrity checkpoint	biological_process	0.21826	1	1	216	17	15035	ENSGALG00000010039
GO:0072422	signal transduction involved in DNA damage checkpoint	biological_process	0.21826	1	1	216	17	15035	ENSGALG00000010039
GO:0006862	nucleotide transport	biological_process	0.21828	1	1	216	17	15035	ENSGALG00000012778
GO:0032633	interleukin-4 production	biological_process	0.2183	1	1	216	17	15035	ENSGALG00000037935
GO:0050681	androgen receptor binding	molecular_function	0.21831	1	1	216	17	15035	ENSGALG00000033469
GO:0031440	regulation of mRNA 3'-end processing	biological_process	0.21831	1	1	216	17	15035	ENSGALG00000033099
GO:0032735	positive regulation of interleukin-12 production	biological_process	0.21834	1	1	216	17	15035	ENSGALG00000035733
GO:0002920	regulation of humoral immune response	biological_process	0.21835	1	1	216	17	15035	ENSGALG00000035733
GO:0018995	host	cellular_component	0.21837	1	1	216	17	15035	ENSGALG00000003922
GO:0043657	host cell	cellular_component	0.21837	1	1	216	17	15035	ENSGALG00000003922
GO:0033028	myeloid cell apoptotic process	biological_process	0.21838	1	1	216	17	15035	ENSGALG00000040017
GO:0034311	diol metabolic process	biological_process	0.21838	1	1	216	17	15035	ENSGALG00000001592
GO:0043015	gamma-tubulin binding	molecular_function	0.2184	1	1	216	17	15035	ENSGALG00000007929
GO:0033363	secretory granule organization	biological_process	0.21843	1	1	216	17	15035	ENSGALG00000005135
GO:0002761	regulation of myeloid leukocyte differentiation	biological_process	0.21844	1	2	216	61	15035	ENSGALG00000037935,ENSGALG00000030859
GO:0003073	regulation of systemic arterial blood pressure	biological_process	0.21845	1	2	216	61	15035	ENSGALG00000040880,ENSGALG00000011473
GO:0016780	phosphotransferase activity, for other substituted phosphate groups	molecular_function	0.21855	1	1	216	17	15035	ENSGALG00000027981
GO:0046633	alpha-beta T cell proliferation	biological_process	0.21862	1	1	216	17	15035	ENSGALG00000001486
GO:0006884	cell volume homeostasis	biological_process	0.21862	1	1	216	17	15035	ENSGALG00000034438
GO:0034405	response to fluid shear stress	biological_process	0.21864	1	1	216	17	15035	ENSGALG00000029596
GO:0005795	Golgi stack	cellular_component	0.2187	1	2	216	61	15035	XLOC_094147,ENSGALG00000011106
GO:0002700	regulation of production of molecular mediator of immune response	biological_process	0.2187	1	2	216	61	15035	ENSGALG00000004222,ENSGALG00000009612
GO:0014066	regulation of phosphatidylinositol 3-kinase signaling	biological_process	0.21884	1	2	216	61	15035	ENSGALG00000005135,ENSGALG00000009612
GO:0055086	nucleobase-containing small molecule metabolic process	biological_process	0.21929	1	9	216	461	15035	XLOC_033068,ENSGALG00000004222,ENSGALG00000017173,ENSGALG00000014528,ENSGALG00000011093,ENSGALG00000051266,ENSGALG00000007205,ENSGALG00000021039,ENSGALG00000014526
GO:0030154	cell differentiation	biological_process	0.21966	1	38	216	2328	15035	ENSGALG00000008473,ENSGALG00000011696,ENSGALG00000029596,ENSGALG00000011418,ENSGALG00000028376,ENSGALG00000015485,ENSGALG00000004957,ENSGALG00000040880,ENSGALG00000030859,ENSGALG00000007226,ENSGALG00000007562,ENSGALG00000005135,ENSGALG00000011473,ENSGALG00000040017,ENSGALG00000003922,ENSGALG00000004156,ENSGALG00000026853,ENSGALG00000037935,ENSGALG00000007555,ENSGALG00000007308,ENSGALG00000004472,…
GO:0043412	macromolecule modification	biological_process	0.21983	1	45	216	2793	15035	ENSGALG00000015480,ENSGALG00000007555,ENSGALG00000009612,ENSGALG00000011088,ENSGALG00000029819,ENSGALG00000000855,ENSGALG00000020438,ENSGALG00000000055,ENSGALG00000008207,ENSGALG00000035619,ENSGALG00000014467,ENSGALG00000010854,ENSGALG00000011080,ENSGALG00000037935,ENSGALG00000020939,ENSGALG00000007562,ENSGALG00000007967,ENSGALG00000001596,ENSGALG00000011473,ENSGALG00000010949,ENSGALG00000004957,…
GO:0022411	cellular component disassembly	biological_process	0.22094	1	5	216	224	15035	ENSGALG00000042088,ENSGALG00000003882,ENSGALG00000003922,ENSGALG00000034777,ENSGALG00000000855
GO:0001664	G-protein coupled receptor binding	molecular_function	0.22178	1	4	216	168	15035	ENSGALG00000007222,ENSGALG00000040880,ENSGALG00000030859,ENSGALG00000011080
GO:0090575	RNA polymerase II transcription factor complex	cellular_component	0.22182	1	3	216	113	15035	ENSGALG00000037655,ENSGALG00000011098,ENSGALG00000040017
GO:0070663	regulation of leukocyte proliferation	biological_process	0.22192	1	3	216	113	15035	ENSGALG00000010949,ENSGALG00000015474,ENSGALG00000001486
GO:0018394	peptidyl-lysine acetylation	biological_process	0.22213	1	3	216	113	15035	ENSGALG00000000855,ENSGALG00000030739,ENSGALG00000011098
GO:0051270	regulation of cellular component movement	biological_process	0.22233	1	11	216	585	15035	ENSGALG00000004248,ENSGALG00000040880,ENSGALG00000008473,ENSGALG00000011418,ENSGALG00000010949,ENSGALG00000029596,ENSGALG00000009612,ENSGALG00000012747,ENSGALG00000011423,ENSGALG00000007562,ENSGALG00000035733
GO:0006954	inflammatory response	biological_process	0.22262	1	6	216	283	15035	ENSGALG00000034213,ENSGALG00000000783,ENSGALG00000047662,ENSGALG00000011418,ENSGALG00000035733,ENSGALG00000020386
GO:0048762	mesenchymal cell differentiation	biological_process	0.2228	1	4	216	168	15035	ENSGALG00000009612,ENSGALG00000040880,ENSGALG00000028376,ENSGALG00000029596
GO:0007517	muscle organ development	biological_process	0.22315	1	5	216	225	15035	ENSGALG00000007945,ENSGALG00000037777,ENSGALG00000026853,ENSGALG00000037655,ENSGALG00000012559
GO:0002181	cytoplasmic translation	biological_process	0.22346	1	2	216	62	15035	ENSGALG00000020438,ENSGALG00000023294
GO:0070555	response to interleukin-1	biological_process	0.22353	1	2	216	62	15035	ENSGALG00000047662,ENSGALG00000029596
GO:1903038	negative regulation of leukocyte cell-cell adhesion	biological_process	0.22403	1	2	216	62	15035	ENSGALG00000010949,ENSGALG00000015474
GO:0046632	alpha-beta T cell differentiation	biological_process	0.22407	1	2	216	62	15035	ENSGALG00000037935,ENSGALG00000001486
GO:0042147	retrograde transport, endosome to Golgi	biological_process	0.22407	1	2	216	62	15035	ENSGALG00000004174,ENSGALG00000008500
GO:0006476	protein deacetylation	biological_process	0.22423	1	2	216	62	15035	ENSGALG00000010854,ENSGALG00000007244
GO:0042325	regulation of phosphorylation	biological_process	0.22423	1	17	216	964	15035	ENSGALG00000007555,ENSGALG00000011423,ENSGALG00000040672,ENSGALG00000009612,ENSGALG00000020999,ENSGALG00000012747,ENSGALG00000011088,ENSGALG00000000055,ENSGALG00000007276,ENSGALG00000011080,ENSGALG00000007562,ENSGALG00000012124,ENSGALG00000001596,ENSGALG00000010949,ENSGALG00000014477,ENSGALG00000040880,ENSGALG00000028376
GO:0006950	response to stress	biological_process	0.22467	1	33	216	2004	15035	ENSGALG00000007945,ENSGALG00000012245,ENSGALG00000047662,ENSGALG00000012782,ENSGALG00000037655,ENSGALG00000007276,ENSGALG00000043033,ENSGALG00000033469,ENSGALG00000034213,ENSGALG00000007244,ENSGALG00000012559,ENSGALG00000005158,ENSGALG00000030859,ENSGALG00000000783,ENSGALG00000004957,ENSGALG00000028376,ENSGALG00000007199,ENSGALG00000029596,ENSGALG00000011418,ENSGALG00000020386,ENSGALG00000040017,…
GO:0015980	energy derivation by oxidation of organic compounds	biological_process	0.2251	1	4	216	169	15035	ENSGALG00000030859,ENSGALG00000007205,ENSGALG00000047662,ENSGALG00000004959
GO:0031406	carboxylic acid binding	molecular_function	0.22547	1	3	216	114	15035	ENSGALG00000014490,ENSGALG00000037935,ENSGALG00000012245
GO:0006644	phospholipid metabolic process	biological_process	0.22566	1	6	216	284	15035	ENSGALG00000010032,ENSGALG00000034438,ENSGALG00000005206,ENSGALG00000015485,ENSGALG00000007236,ENSGALG00000020989
GO:0040011	locomotion	biological_process	0.22587	1	19	216	1093	15035	ENSGALG00000012747,ENSGALG00000009612,ENSGALG00000029819,ENSGALG00000007246,ENSGALG00000035733,ENSGALG00000031122,ENSGALG00000004472,ENSGALG00000011423,ENSGALG00000004248,ENSGALG00000007929,ENSGALG00000000820,ENSGALG00000007562,ENSGALG00000040880,ENSGALG00000000783,ENSGALG00000028376,ENSGALG00000011418,ENSGALG00000010949,ENSGALG00000029596,ENSGALG00000008473
GO:0043401	steroid hormone mediated signaling pathway	biological_process	0.2259	1	3	216	114	15035	ENSGALG00000040017,ENSGALG00000008519,ENSGALG00000037935
GO:0005319	lipid transporter activity	molecular_function	0.22592	1	3	216	114	15035	ENSGALG00000007199,ENSGALG00000035619,ENSGALG00000007439
GO:0031167	rRNA methylation	biological_process	0.2291	1	1	216	18	15035	ENSGALG00000007967
GO:0045778	positive regulation of ossification	biological_process	0.22927	1	2	216	63	15035	ENSGALG00000030859,ENSGALG00000009612
GO:0005501	retinoid binding	molecular_function	0.22936	1	1	216	18	15035	ENSGALG00000037935
GO:0019840	isoprenoid binding	molecular_function	0.22936	1	1	216	18	15035	ENSGALG00000037935
GO:0051085	chaperone cofactor-dependent protein refolding	biological_process	0.22936	1	1	216	18	15035	ENSGALG00000014026
GO:0009200	deoxyribonucleoside triphosphate metabolic process	biological_process	0.22938	1	1	216	18	15035	XLOC_033068
GO:0045923	positive regulation of fatty acid metabolic process	biological_process	0.22938	1	1	216	18	15035	ENSGALG00000004959
GO:0071827	plasma lipoprotein particle organization	biological_process	0.22939	1	1	216	18	15035	ENSGALG00000005206
GO:0014002	astrocyte development	biological_process	0.22942	1	1	216	18	15035	ENSGALG00000047662
GO:0016514	SWI/SNF complex	cellular_component	0.22946	1	1	216	18	15035	ENSGALG00000003882
GO:0032732	positive regulation of interleukin-1 production	biological_process	0.22947	1	1	216	18	15035	ENSGALG00000004222
GO:0034122	negative regulation of toll-like receptor signaling pathway	biological_process	0.22951	1	1	216	18	15035	ENSGALG00000047662
GO:0070296	sarcoplasmic reticulum calcium ion transport	biological_process	0.22953	1	1	216	18	15035	ENSGALG00000000855
GO:0002673	regulation of acute inflammatory response	biological_process	0.22955	1	1	216	18	15035	ENSGALG00000035733
GO:0061099	negative regulation of protein tyrosine kinase activity	biological_process	0.22956	1	1	216	18	15035	ENSGALG00000011423
GO:0000178	exosome (RNase complex)	cellular_component	0.22956	1	1	216	18	15035	ENSGALG00000004197
GO:0085029	extracellular matrix assembly	biological_process	0.22957	1	1	216	18	15035	ENSGALG00000029596
GO:0051788	response to misfolded protein	biological_process	0.22959	1	1	216	18	15035	ENSGALG00000014026
GO:0071218	cellular response to misfolded protein	biological_process	0.22959	1	1	216	18	15035	ENSGALG00000014026
GO:0030140	trans-Golgi network transport vesicle	cellular_component	0.22962	1	1	216	18	15035	ENSGALG00000011690
GO:0044215	other organism	cellular_component	0.22963	1	1	216	18	15035	ENSGALG00000003922
GO:0044216	other organism cell	cellular_component	0.22963	1	1	216	18	15035	ENSGALG00000003922
GO:0044217	other organism part	cellular_component	0.22963	1	1	216	18	15035	ENSGALG00000003922
GO:0042634	regulation of hair cycle	biological_process	0.22964	1	1	216	18	15035	ENSGALG00000009612
GO:0016405	CoA-ligase activity	molecular_function	0.22964	1	1	216	18	15035	ENSGALG00000005206
GO:0034237	protein kinase A regulatory subunit binding	molecular_function	0.22965	1	1	216	18	15035	ENSGALG00000011088
GO:1905209	positive regulation of cardiocyte differentiation	biological_process	0.22966	1	1	216	18	15035	ENSGALG00000009612
GO:1902751	positive regulation of cell cycle G2/M phase transition	biological_process	0.22967	1	1	216	18	15035	ENSGALG00000007555
GO:0008266	poly(U) RNA binding	molecular_function	0.22969	1	1	216	18	15035	ENSGALG00000007227
GO:0033137	negative regulation of peptidyl-serine phosphorylation	biological_process	0.22971	1	1	216	18	15035	ENSGALG00000011080
GO:0046174	polyol catabolic process	biological_process	0.22972	1	1	216	18	15035	ENSGALG00000014526
GO:0036010	protein localization to endosome	biological_process	0.22984	1	1	216	18	15035	ENSGALG00000007308
GO:0039694	viral RNA genome replication	biological_process	0.22988	1	1	216	18	15035	ENSGALG00000003922
GO:0071514	genetic imprinting	biological_process	0.22991	1	1	216	18	15035	ENSGALG00000030859
GO:0035268	protein mannosylation	biological_process	0.22992	1	1	216	18	15035	ENSGALG00000012559
GO:0006486	protein glycosylation	biological_process	0.23194	1	4	216	171	15035	ENSGALG00000011106,ENSGALG00000020939,ENSGALG00000015480,ENSGALG00000012559
GO:0043413	macromolecule glycosylation	biological_process	0.23194	1	4	216	171	15035	ENSGALG00000020939,ENSGALG00000011106,ENSGALG00000012559,ENSGALG00000015480
GO:0001934	positive regulation of protein phosphorylation	biological_process	0.23297	1	11	216	592	15035	ENSGALG00000009612,ENSGALG00000012747,ENSGALG00000007562,ENSGALG00000007555,ENSGALG00000012124,ENSGALG00000040672,ENSGALG00000014477,ENSGALG00000040880,ENSGALG00000028376,ENSGALG00000000055,ENSGALG00000010949
GO:0048534	hematopoietic or lymphoid organ development	biological_process	0.23303	1	10	216	530	15035	ENSGALG00000040017,ENSGALG00000000855,ENSGALG00000035733,ENSGALG00000001486,ENSGALG00000030859,ENSGALG00000015485,ENSGALG00000037935,ENSGALG00000011418,ENSGALG00000003922,ENSGALG00000011696
GO:0016331	morphogenesis of embryonic epithelium	biological_process	0.23328	1	3	216	116	15035	ENSGALG00000025858,ENSGALG00000037935,ENSGALG00000011696
GO:0032879	regulation of localization	biological_process	0.23393	1	27	216	1619	15035	ENSGALG00000011423,ENSGALG00000035733,ENSGALG00000007244,ENSGALG00000000855,ENSGALG00000012747,ENSGALG00000008490,ENSGALG00000009612,ENSGALG00000033469,ENSGALG00000019716,ENSGALG00000031350,ENSGALG00000004248,ENSGALG00000004959,ENSGALG00000004222,ENSGALG00000007226,ENSGALG00000007562,ENSGALG00000005135,ENSGALG00000005206,ENSGALG00000008473,ENSGALG00000047662,ENSGALG00000029596,ENSGALG00000010949,…
GO:0051651	maintenance of location in cell	biological_process	0.23467	1	2	216	64	15035	ENSGALG00000004222,ENSGALG00000034777
GO:0030136	clathrin-coated vesicle	cellular_component	0.23478	1	2	216	64	15035	ENSGALG00000011690,ENSGALG00000007308
GO:0051704	multi-organism process	biological_process	0.23496	1	18	216	1037	15035	ENSGALG00000046757,ENSGALG00000003922,ENSGALG00000037935,ENSGALG00000015474,ENSGALG00000035733,ENSGALG00000000855,ENSGALG00000047662,ENSGALG00000011418,ENSGALG00000020386,ENSGALG00000011696,ENSGALG00000000783,ENSGALG00000004957,ENSGALG00000012245,ENSGALG00000028376,XLOC_033068,ENSGALG00000040017,ENSGALG00000011473,ENSGALG00000005135
GO:0035264	multicellular organism growth	biological_process	0.23703	1	3	216	117	15035	ENSGALG00000000855,ENSGALG00000037935,ENSGALG00000030859
GO:0001818	negative regulation of cytokine production	biological_process	0.2372	1	3	216	117	15035	ENSGALG00000010949,ENSGALG00000037935,ENSGALG00000009612
GO:1901981	phosphatidylinositol phosphate binding	molecular_function	0.2374	1	3	216	117	15035	ENSGALG00000043681,ENSGALG00000007308,ENSGALG00000010840
GO:0006518	peptide metabolic process	biological_process	0.23912	1	10	216	534	15035	ENSGALG00000007556,ENSGALG00000007195,ENSGALG00000023294,ENSGALG00000020438,ENSGALG00000010961,ENSGALG00000007276,ENSGALG00000040263,XLOC_033068,ENSGALG00000041500,ENSGALG00000010954
GO:0051173	positive regulation of nitrogen compound metabolic process	biological_process	0.23927	1	33	216	2020	15035	ENSGALG00000009612,ENSGALG00000007555,ENSGALG00000035733,ENSGALG00000037935,ENSGALG00000008519,ENSGALG00000003922,ENSGALG00000008207,ENSGALG00000010039,ENSGALG00000000055,ENSGALG00000040017,ENSGALG00000007562,ENSGALG00000028376,ENSGALG00000007199,ENSGALG00000040880,ENSGALG00000004957,ENSGALG00000010949,ENSGALG00000012747,ENSGALG00000014525,ENSGALG00000040672,ENSGALG00000004500,ENSGALG00000004197,…
GO:0005684	U2-type spliceosomal complex	cellular_component	0.23932	1	2	216	65	15035	ENSGALG00000035421,ENSGALG00000031813
GO:0001510	RNA methylation	biological_process	0.23947	1	2	216	65	15035	ENSGALG00000012264,ENSGALG00000007967
GO:0004129	cytochrome-c oxidase activity	molecular_function	0.2395	1	1	216	19	15035	ENSGALG00000007205
GO:0015002	heme-copper terminal oxidase activity	molecular_function	0.2395	1	1	216	19	15035	ENSGALG00000007205
GO:0016675	oxidoreductase activity, acting on a heme group of donors	molecular_function	0.2395	1	1	216	19	15035	ENSGALG00000007205
GO:0016676	oxidoreductase activity, acting on a heme group of donors, oxygen as acceptor	molecular_function	0.2395	1	1	216	19	15035	ENSGALG00000007205
GO:0046887	positive regulation of hormone secretion	biological_process	0.23969	1	2	216	65	15035	ENSGALG00000040880,ENSGALG00000008490
GO:0045259	proton-transporting ATP synthase complex	cellular_component	0.23972	1	1	216	19	15035	ENSGALG00000051266
GO:0008080	N-acetyltransferase activity	molecular_function	0.23996	1	2	216	65	15035	ENSGALG00000011098,ENSGALG00000003882
GO:0001889	liver development	biological_process	0.23997	1	2	216	65	15035	ENSGALG00000000855,ENSGALG00000007555
GO:0045686	negative regulation of glial cell differentiation	biological_process	0.24001	1	1	216	19	15035	ENSGALG00000047662
GO:2000045	regulation of G1/S transition of mitotic cell cycle	biological_process	0.2401	1	2	216	65	15035	ENSGALG00000007555,ENSGALG00000010949
GO:0044275	cellular carbohydrate catabolic process	biological_process	0.24044	1	1	216	19	15035	ENSGALG00000014526
GO:0048027	mRNA 5'-UTR binding	molecular_function	0.24045	1	1	216	19	15035	ENSGALG00000010961
GO:0002437	inflammatory response to antigenic stimulus	biological_process	0.24058	1	1	216	19	15035	ENSGALG00000035733
GO:2000352	negative regulation of endothelial cell apoptotic process	biological_process	0.24059	1	1	216	19	15035	ENSGALG00000029819
GO:0035767	endothelial cell chemotaxis	biological_process	0.24062	1	1	216	19	15035	ENSGALG00000007562
GO:1901381	positive regulation of potassium ion transmembrane transport	biological_process	0.24062	1	1	216	19	15035	ENSGALG00000040880
GO:0060037	pharyngeal system development	biological_process	0.24063	1	1	216	19	15035	ENSGALG00000043033
GO:0003081	regulation of systemic arterial blood pressure by renin-angiotensin	biological_process	0.24063	1	1	216	19	15035	ENSGALG00000011473
GO:0006636	unsaturated fatty acid biosynthetic process	biological_process	0.24063	1	1	216	19	15035	ENSGALG00000012748
GO:0032459	regulation of protein oligomerization	biological_process	0.24064	1	1	216	19	15035	ENSGALG00000007945
GO:1905354	exoribonuclease complex	cellular_component	0.24068	1	1	216	19	15035	ENSGALG00000004197
GO:0031683	G-protein beta/gamma-subunit complex binding	molecular_function	0.2407	1	1	216	19	15035	ENSGALG00000030859
GO:0044249	cellular biosynthetic process	biological_process	0.2407	1	58	216	3697	15035	ENSGALG00000020438,ENSGALG00000003922,ENSGALG00000035619,ENSGALG00000008519,ENSGALG00000027981,ENSGALG00000037935,ENSGALG00000020939,ENSGALG00000021039,ENSGALG00000015480,ENSGALG00000035733,ENSGALG00000017173,ENSGALG00000007555,ENSGALG00000040263,ENSGALG00000009612,ENSGALG00000000855,ENSGALG00000041500,ENSGALG00000012748,ENSGALG00000023294,ENSGALG00000007195,ENSGALG00000051645,ENSGALG00000029596,…
GO:1902622	regulation of neutrophil migration	biological_process	0.24071	1	1	216	19	15035	ENSGALG00000035733
GO:0015605	organophosphate ester transmembrane transporter activity	molecular_function	0.24075	1	1	216	19	15035	ENSGALG00000012778
GO:0008187	poly-pyrimidine tract binding	molecular_function	0.24079	1	1	216	19	15035	ENSGALG00000007227
GO:0060260	regulation of transcription initiation from RNA polymerase II promoter	biological_process	0.24081	1	1	216	19	15035	ENSGALG00000040017
GO:0002068	glandular epithelial cell development	biological_process	0.24082	1	1	216	19	15035	ENSGALG00000037935
GO:0001942	hair follicle development	biological_process	0.24083	1	1	216	19	15035	ENSGALG00000009612
GO:0022404	molting cycle process	biological_process	0.24083	1	1	216	19	15035	ENSGALG00000009612
GO:0022405	hair cycle process	biological_process	0.24083	1	1	216	19	15035	ENSGALG00000009612
GO:0099560	synaptic membrane adhesion	biological_process	0.24084	1	1	216	19	15035	ENSGALG00000031122
GO:0097028	dendritic cell differentiation	biological_process	0.24084	1	1	216	19	15035	ENSGALG00000035733
GO:0003148	outflow tract septum morphogenesis	biological_process	0.24087	1	1	216	19	15035	ENSGALG00000037935
GO:0043394	proteoglycan binding	molecular_function	0.24089	1	1	216	19	15035	ENSGALG00000010949
GO:0032452	histone demethylase activity	molecular_function	0.24096	1	1	216	19	15035	ENSGALG00000033469
GO:0006929	substrate-dependent cell migration	biological_process	0.24099	1	1	216	19	15035	ENSGALG00000012747
GO:0060445	branching involved in salivary gland morphogenesis	biological_process	0.24103	1	1	216	19	15035	ENSGALG00000008473
GO:0051188	cofactor biosynthetic process	biological_process	0.24122	1	4	216	174	15035	ENSGALG00000004222,ENSGALG00000014528,ENSGALG00000021039,ENSGALG00000014526
GO:0002683	negative regulation of immune system process	biological_process	0.24182	1	5	216	232	15035	ENSGALG00000009612,ENSGALG00000037935,ENSGALG00000047662,ENSGALG00000015474,ENSGALG00000010949
GO:0009101	glycoprotein biosynthetic process	biological_process	0.24203	1	5	216	232	15035	ENSGALG00000012559,ENSGALG00000015480,ENSGALG00000035733,ENSGALG00000020939,ENSGALG00000011106
GO:0044703	multi-organism reproductive process	biological_process	0.2424	1	8	216	412	15035	ENSGALG00000005135,ENSGALG00000011473,ENSGALG00000040017,ENSGALG00000037935,ENSGALG00000004957,ENSGALG00000011696,ENSGALG00000003922,ENSGALG00000011418
GO:0031490	chromatin DNA binding	molecular_function	0.24487	1	2	216	66	15035	ENSGALG00000037935,ENSGALG00000040017
GO:0060021	roof of mouth development	biological_process	0.24521	1	2	216	66	15035	ENSGALG00000037777,ENSGALG00000011696
GO:0032680	regulation of tumor necrosis factor production	biological_process	0.24528	1	2	216	66	15035	ENSGALG00000010949,ENSGALG00000037935
GO:1903008	organelle disassembly	biological_process	0.24534	1	2	216	66	15035	ENSGALG00000042088,ENSGALG00000034777
GO:0019221	cytokine-mediated signaling pathway	biological_process	0.24672	1	5	216	234	15035	ENSGALG00000014477,ENSGALG00000034213,ENSGALG00000044449,ENSGALG00000011418,ENSGALG00000035733
GO:0097193	intrinsic apoptotic signaling pathway	biological_process	0.24712	1	4	216	176	15035	ENSGALG00000011088,ENSGALG00000007199,ENSGALG00000011080,ENSGALG00000033469
GO:0070371	ERK1 and ERK2 cascade	biological_process	0.24721	1	4	216	176	15035	ENSGALG00000014477,ENSGALG00000028376,ENSGALG00000007562,ENSGALG00000010949
GO:0032101	regulation of response to external stimulus	biological_process	0.24834	1	8	216	415	15035	ENSGALG00000040880,ENSGALG00000047662,ENSGALG00000011418,ENSGALG00000029819,ENSGALG00000000855,ENSGALG00000005135,ENSGALG00000035733,ENSGALG00000007562
GO:0015931	nucleobase-containing compound transport	biological_process	0.24837	1	3	216	120	15035	ENSGALG00000010961,ENSGALG00000020939,ENSGALG00000012778
GO:0001503	ossification	biological_process	0.24975	1	5	216	235	15035	ENSGALG00000000855,ENSGALG00000040017,ENSGALG00000030859,ENSGALG00000009612,ENSGALG00000007226
GO:0061008	hepaticobiliary system development	biological_process	0.2506	1	2	216	67	15035	ENSGALG00000007555,ENSGALG00000000855
GO:1903555	regulation of tumor necrosis factor superfamily cytokine production	biological_process	0.25061	1	2	216	67	15035	ENSGALG00000010949,ENSGALG00000037935
GO:0032640	tumor necrosis factor production	biological_process	0.25063	1	2	216	67	15035	ENSGALG00000037935,ENSGALG00000010949
GO:0045859	regulation of protein kinase activity	biological_process	0.25081	1	9	216	478	15035	ENSGALG00000007555,ENSGALG00000011423,ENSGALG00000011088,ENSGALG00000009612,ENSGALG00000012747,ENSGALG00000001596,ENSGALG00000000055,ENSGALG00000007276,ENSGALG00000040880
GO:0017001	antibiotic catabolic process	biological_process	0.2509	1	1	216	20	15035	ENSGALG00000012245
GO:0035586	purinergic receptor activity	molecular_function	0.251	1	1	216	20	15035	ENSGALG00000000783
GO:0035588	G-protein coupled purinergic receptor signaling pathway	biological_process	0.25125	1	1	216	20	15035	ENSGALG00000000783
GO:0048512	circadian behavior	biological_process	0.25133	1	1	216	20	15035	ENSGALG00000047662
GO:0005504	fatty acid binding	molecular_function	0.25135	1	1	216	20	15035	ENSGALG00000012245
GO:0048333	mesodermal cell differentiation	biological_process	0.25139	1	1	216	20	15035	ENSGALG00000043033
GO:0070461	SAGA-type complex	cellular_component	0.25145	1	1	216	20	15035	ENSGALG00000011098
GO:0071825	protein-lipid complex subunit organization	biological_process	0.25146	1	1	216	20	15035	ENSGALG00000005206
GO:0043267	negative regulation of potassium ion transport	biological_process	0.25152	1	1	216	20	15035	ENSGALG00000031350
GO:0045737	positive regulation of cyclin-dependent protein serine/threonine kinase activity	biological_process	0.25154	1	1	216	20	15035	ENSGALG00000007555
GO:0030878	thyroid gland development	biological_process	0.25156	1	1	216	20	15035	ENSGALG00000040017
GO:0005112	Notch binding	molecular_function	0.25158	1	1	216	20	15035	ENSGALG00000011696
GO:0050856	regulation of T cell receptor signaling pathway	biological_process	0.25159	1	1	216	20	15035	ENSGALG00000035733
GO:0035909	aorta morphogenesis	biological_process	0.2516	1	1	216	20	15035	ENSGALG00000043033
GO:2000404	regulation of T cell migration	biological_process	0.2516	1	1	216	20	15035	ENSGALG00000011418
GO:0051984	positive regulation of chromosome segregation	biological_process	0.25165	1	1	216	20	15035	ENSGALG00000051645
GO:0034067	protein localization to Golgi apparatus	biological_process	0.25167	1	1	216	20	15035	ENSGALG00000034777
GO:0010907	positive regulation of glucose metabolic process	biological_process	0.25168	1	1	216	20	15035	ENSGALG00000004959
GO:0009190	cyclic nucleotide biosynthetic process	biological_process	0.25171	1	1	216	20	15035	ENSGALG00000017173
GO:0052652	cyclic purine nucleotide metabolic process	biological_process	0.25171	1	1	216	20	15035	ENSGALG00000017173
GO:2000765	regulation of cytoplasmic translation	biological_process	0.25173	1	1	216	20	15035	ENSGALG00000020438
GO:0097484	dendrite extension	biological_process	0.25178	1	1	216	20	15035	ENSGALG00000007226
GO:0061082	myeloid leukocyte cytokine production	biological_process	0.25178	1	1	216	20	15035	ENSGALG00000009612
GO:0021591	ventricular system development	biological_process	0.2518	1	1	216	20	15035	ENSGALG00000014555
GO:0043687	post-translational protein modification	biological_process	0.2518	1	1	216	20	15035	ENSGALG00000004957
GO:1990126	retrograde transport, endosome to plasma membrane	biological_process	0.25184	1	1	216	20	15035	ENSGALG00000004174
GO:0070076	histone lysine demethylation	biological_process	0.25189	1	1	216	20	15035	ENSGALG00000033469
GO:0071634	regulation of transforming growth factor beta production	biological_process	0.25192	1	1	216	20	15035	ENSGALG00000009612
GO:0051590	positive regulation of neurotransmitter transport	biological_process	0.25196	1	1	216	20	15035	ENSGALG00000008490
GO:0043177	organic acid binding	molecular_function	0.2521	1	3	216	121	15035	ENSGALG00000037935,ENSGALG00000012245,ENSGALG00000014490
GO:0009416	response to light stimulus	biological_process	0.25382	1	4	216	178	15035	ENSGALG00000033469,ENSGALG00000007555,ENSGALG00000004957,ENSGALG00000007199
GO:0051346	negative regulation of hydrolase activity	biological_process	0.25535	1	5	216	237	15035	ENSGALG00000007199,ENSGALG00000005135,ENSGALG00000038672,ENSGALG00000007945,ENSGALG00000009612
GO:0032946	positive regulation of mononuclear cell proliferation	biological_process	0.25587	1	2	216	68	15035	ENSGALG00000015474,ENSGALG00000001486
GO:0050671	positive regulation of lymphocyte proliferation	biological_process	0.25587	1	2	216	68	15035	ENSGALG00000001486,ENSGALG00000015474
GO:0005681	spliceosomal complex	cellular_component	0.25588	1	3	216	122	15035	ENSGALG00000000814,ENSGALG00000031813,ENSGALG00000035421
GO:0050709	negative regulation of protein secretion	biological_process	0.25589	1	2	216	68	15035	ENSGALG00000004959,ENSGALG00000007244
GO:0071706	tumor necrosis factor superfamily cytokine production	biological_process	0.25596	1	2	216	68	15035	ENSGALG00000010949,ENSGALG00000037935
GO:0006639	acylglycerol metabolic process	biological_process	0.25599	1	2	216	68	15035	ENSGALG00000035619,ENSGALG00000034438
GO:0042752	regulation of circadian rhythm	biological_process	0.25601	1	2	216	68	15035	ENSGALG00000003922,ENSGALG00000047662
GO:0055007	cardiac muscle cell differentiation	biological_process	0.25611	1	2	216	68	15035	ENSGALG00000037935,ENSGALG00000000855
GO:0014020	primary neural tube formation	biological_process	0.25614	1	2	216	68	15035	ENSGALG00000037935,ENSGALG00000025858
GO:0044270	cellular nitrogen compound catabolic process	biological_process	0.25615	1	6	216	297	15035	ENSGALG00000021039,ENSGALG00000014526,ENSGALG00000011426,ENSGALG00000004197,ENSGALG00000014528,ENSGALG00000004222
GO:0002573	myeloid leukocyte differentiation	biological_process	0.25629	1	3	216	122	15035	ENSGALG00000035733,ENSGALG00000037935,ENSGALG00000030859
GO:0061136	regulation of proteasomal protein catabolic process	biological_process	0.25636	1	3	216	122	15035	ENSGALG00000004500,ENSGALG00000008207,ENSGALG00000014525
GO:0050900	leukocyte migration	biological_process	0.25962	1	4	216	180	15035	ENSGALG00000035733,ENSGALG00000011418,ENSGALG00000040880,ENSGALG00000029819
GO:0002793	positive regulation of peptide secretion	biological_process	0.26013	1	3	216	123	15035	ENSGALG00000008490,ENSGALG00000009612,ENSGALG00000004222
GO:0043270	positive regulation of ion transport	biological_process	0.2602	1	3	216	123	15035	ENSGALG00000008490,ENSGALG00000040880,ENSGALG00000007199
GO:0032182	ubiquitin-like protein binding	molecular_function	0.26132	1	2	216	69	15035	ENSGALG00000003922,ENSGALG00000014525
GO:0006638	neutral lipid metabolic process	biological_process	0.26134	1	2	216	69	15035	ENSGALG00000035619,ENSGALG00000034438
GO:0045185	maintenance of protein location	biological_process	0.26138	1	2	216	69	15035	ENSGALG00000004222,ENSGALG00000034777
GO:0070129	regulation of mitochondrial translation	biological_process	0.26185	1	1	216	21	15035	ENSGALG00000010954
GO:0140115	export across plasma membrane	biological_process	0.26201	1	1	216	21	15035	ENSGALG00000031350
GO:0007622	rhythmic behavior	biological_process	0.26204	1	1	216	21	15035	ENSGALG00000047662
GO:0060969	negative regulation of gene silencing	biological_process	0.2621	1	1	216	21	15035	ENSGALG00000000855
GO:0071622	regulation of granulocyte chemotaxis	biological_process	0.26219	1	1	216	21	15035	ENSGALG00000035733
GO:0051084	'de novo' posttranslational protein folding	biological_process	0.26219	1	1	216	21	15035	ENSGALG00000014026
GO:0003950	NAD+ ADP-ribosyltransferase activity	molecular_function	0.2622	1	1	216	21	15035	ENSGALG00000007244
GO:0010518	positive regulation of phospholipase activity	biological_process	0.26225	1	1	216	21	15035	ENSGALG00000004101
GO:0005164	tumor necrosis factor receptor binding	molecular_function	0.26226	1	1	216	21	15035	ENSGALG00000010039
GO:0032964	collagen biosynthetic process	biological_process	0.2623	1	1	216	21	15035	ENSGALG00000014490
GO:0009268	response to pH	biological_process	0.26234	1	1	216	21	15035	ENSGALG00000001592
GO:0050850	positive regulation of calcium-mediated signaling	biological_process	0.26234	1	1	216	21	15035	ENSGALG00000001486
GO:0005834	heterotrimeric G-protein complex	cellular_component	0.26235	1	1	216	21	15035	ENSGALG00000030859
GO:1905360	GTPase complex	cellular_component	0.26235	1	1	216	21	15035	ENSGALG00000030859
GO:0032881	regulation of polysaccharide metabolic process	biological_process	0.26236	1	1	216	21	15035	ENSGALG00000004959
GO:0060571	morphogenesis of an epithelial fold	biological_process	0.26238	1	1	216	21	15035	ENSGALG00000025858
GO:0043268	positive regulation of potassium ion transport	biological_process	0.26238	1	1	216	21	15035	ENSGALG00000040880
GO:0001556	oocyte maturation	biological_process	0.26238	1	1	216	21	15035	ENSGALG00000011473
GO:0060384	innervation	biological_process	0.26244	1	1	216	21	15035	ENSGALG00000005135
GO:1902692	regulation of neuroblast proliferation	biological_process	0.26244	1	1	216	21	15035	ENSGALG00000033469
GO:0048384	retinoic acid receptor signaling pathway	biological_process	0.2625	1	1	216	21	15035	ENSGALG00000037935
GO:0043370	regulation of CD4-positive, alpha-beta T cell differentiation	biological_process	0.2625	1	1	216	21	15035	ENSGALG00000037935
GO:0016878	acid-thiol ligase activity	molecular_function	0.26251	1	1	216	21	15035	ENSGALG00000005206
GO:0004004	ATP-dependent RNA helicase activity	molecular_function	0.26252	1	1	216	21	15035	ENSGALG00000004197
GO:0045879	negative regulation of smoothened signaling pathway	biological_process	0.26254	1	1	216	21	15035	ENSGALG00000005135
GO:0034453	microtubule anchoring	biological_process	0.26257	1	1	216	21	15035	ENSGALG00000011423
GO:0043325	phosphatidylinositol-3,4-bisphosphate binding	molecular_function	0.2626	1	1	216	21	15035	ENSGALG00000043681
GO:0032959	inositol trisphosphate biosynthetic process	biological_process	0.26266	1	1	216	21	15035	ENSGALG00000000783
GO:0016577	histone demethylation	biological_process	0.26267	1	1	216	21	15035	ENSGALG00000033469
GO:0021952	central nervous system projection neuron axonogenesis	biological_process	0.26268	1	1	216	21	15035	ENSGALG00000014555
GO:1903532	positive regulation of secretion by cell	biological_process	0.26329	1	4	216	181	15035	ENSGALG00000008490,ENSGALG00000009612,ENSGALG00000040880,ENSGALG00000004222
GO:0051098	regulation of binding	biological_process	0.26346	1	5	216	240	15035	ENSGALG00000037935,ENSGALG00000000855,ENSGALG00000008473,ENSGALG00000033469,ENSGALG00000007462
GO:0072359	circulatory system development	biological_process	0.26432	1	12	216	674	15035	ENSGALG00000015480,ENSGALG00000000855,ENSGALG00000029819,ENSGALG00000011473,ENSGALG00000009612,ENSGALG00000008473,ENSGALG00000043033,ENSGALG00000026853,ENSGALG00000029596,ENSGALG00000037935,ENSGALG00000025858,ENSGALG00000028376
GO:0046700	heterocycle catabolic process	biological_process	0.26581	1	6	216	301	15035	ENSGALG00000004222,ENSGALG00000011426,ENSGALG00000004197,ENSGALG00000014528,ENSGALG00000021039,ENSGALG00000014526
GO:0071495	cellular response to endogenous stimulus	biological_process	0.26605	1	14	216	803	15035	ENSGALG00000008490,ENSGALG00000009612,ENSGALG00000040017,ENSGALG00000000855,ENSGALG00000007562,ENSGALG00000052927,ENSGALG00000007226,ENSGALG00000004959,ENSGALG00000008519,ENSGALG00000037935,ENSGALG00000028376,ENSGALG00000026853,ENSGALG00000000055,ENSGALG00000029596
GO:0060993	kidney morphogenesis	biological_process	0.26632	1	2	216	70	15035	ENSGALG00000000855,ENSGALG00000043033
GO:0002224	toll-like receptor signaling pathway	biological_process	0.2664	1	2	216	70	15035	ENSGALG00000005158,ENSGALG00000047662
GO:0014032	neural crest cell development	biological_process	0.26646	1	2	216	70	15035	ENSGALG00000028376,ENSGALG00000040880
GO:0006464	cellular protein modification process	biological_process	0.2667	1	42	216	2650	15035	ENSGALG00000010949,ENSGALG00000004957,ENSGALG00000014490,ENSGALG00000040880,ENSGALG00000028376,ENSGALG00000007562,ENSGALG00000001596,ENSGALG00000011473,ENSGALG00000020438,ENSGALG00000000055,ENSGALG00000008207,ENSGALG00000035619,ENSGALG00000014467,ENSGALG00000010854,ENSGALG00000011080,ENSGALG00000037935,ENSGALG00000020939,ENSGALG00000015480,ENSGALG00000007555,ENSGALG00000009612,ENSGALG00000011088,…
GO:0036211	protein modification process	biological_process	0.2667	1	42	216	2650	15035	ENSGALG00000000055,ENSGALG00000020438,ENSGALG00000035619,ENSGALG00000008207,ENSGALG00000011080,ENSGALG00000010854,ENSGALG00000014467,ENSGALG00000020939,ENSGALG00000037935,ENSGALG00000015480,ENSGALG00000007555,ENSGALG00000009612,ENSGALG00000029819,ENSGALG00000000855,ENSGALG00000011088,ENSGALG00000010949,ENSGALG00000014490,ENSGALG00000040880,ENSGALG00000004957,ENSGALG00000028376,ENSGALG00000007562,…
GO:0000123	histone acetyltransferase complex	cellular_component	0.26671	1	2	216	70	15035	ENSGALG00000030739,ENSGALG00000011098
GO:0035601	protein deacylation	biological_process	0.26682	1	2	216	70	15035	ENSGALG00000007244,ENSGALG00000010854
GO:0080134	regulation of response to stress	biological_process	0.2677	1	13	216	740	15035	ENSGALG00000011080,ENSGALG00000028376,ENSGALG00000007199,ENSGALG00000047662,ENSGALG00000012782,ENSGALG00000010039,ENSGALG00000043033,ENSGALG00000033469,ENSGALG00000009612,ENSGALG00000000855,ENSGALG00000005135,ENSGALG00000035733,ENSGALG00000005158
GO:0003824	catalytic activity	molecular_function	0.26784	1	74	216	4823	15035	XLOC_033068,ENSGALG00000011473,ENSGALG00000011093,ENSGALG00000049664,ENSGALG00000007967,ENSGALG00000029596,ENSGALG00000004957,ENSGALG00000007308,ENSGALG00000010032,ENSGALG00000015480,ENSGALG00000049868,ENSGALG00000003922,ENSGALG00000027981,ENSGALG00000010854,ENSGALG00000007447,ENSGALG00000042254,ENSGALG00000011098,ENSGALG00000005206,ENSGALG00000051266,ENSGALG00000001592,ENSGALG00000020160,ENSGALG…
GO:1901575	organic substance catabolic process	biological_process	0.2681	1	21	216	1258	15035	ENSGALG00000014526,ENSGALG00000021039,ENSGALG00000014026,ENSGALG00000008207,ENSGALG00000014525,ENSGALG00000000855,ENSGALG00000011426,ENSGALG00000004500,ENSGALG00000004197,ENSGALG00000020989,ENSGALG00000004957,ENSGALG00000007236,ENSGALG00000012245,ENSGALG00000001592,ENSGALG00000047662,ENSGALG00000007462,ENSGALG00000040017,ENSGALG00000005135,ENSGALG00000004959,ENSGALG00000004222,ENSGALG00000014528
GO:0045786	negative regulation of cell cycle	biological_process	0.26815	1	6	216	302	15035	ENSGALG00000009612,ENSGALG00000011473,ENSGALG00000010949,ENSGALG00000010039,ENSGALG00000007555,ENSGALG00000027407
GO:0032259	methylation	biological_process	0.26894	1	5	216	242	15035	ENSGALG00000030859,ENSGALG00000007967,ENSGALG00000012264,ENSGALG00000000855,ENSGALG00000035421
GO:0051276	chromosome organization	biological_process	0.27092	1	13	216	742	15035	ENSGALG00000010854,ENSGALG00000003922,XLOC_111125,ENSGALG00000007556,ENSGALG00000033469,ENSGALG00000003882,ENSGALG00000043033,ENSGALG00000010039,ENSGALG00000051645,ENSGALG00000030739,ENSGALG00000000855,ENSGALG00000011098,ENSGALG00000004197
GO:0002792	negative regulation of peptide secretion	biological_process	0.27183	1	2	216	71	15035	ENSGALG00000007244,ENSGALG00000004959
GO:0007623	circadian rhythm	biological_process	0.27186	1	3	216	126	15035	ENSGALG00000035619,ENSGALG00000003922,ENSGALG00000047662
GO:0070665	positive regulation of leukocyte proliferation	biological_process	0.27189	1	2	216	71	15035	ENSGALG00000015474,ENSGALG00000001486
GO:0031123	RNA 3'-end processing	biological_process	0.2719	1	2	216	71	15035	ENSGALG00000004197,ENSGALG00000033099
GO:0015985	energy coupled proton transport, down electrochemical gradient	biological_process	0.27195	1	1	216	22	15035	ENSGALG00000051266
GO:0015986	ATP synthesis coupled proton transport	biological_process	0.27195	1	1	216	22	15035	ENSGALG00000051266
GO:0022612	gland morphogenesis	biological_process	0.27209	1	2	216	71	15035	ENSGALG00000008473,ENSGALG00000009612
GO:0000086	G2/M transition of mitotic cell cycle	biological_process	0.27216	1	2	216	71	15035	ENSGALG00000027407,ENSGALG00000007555
GO:0046540	U4/U6 x U5 tri-snRNP complex	cellular_component	0.2724	1	1	216	22	15035	ENSGALG00000035421
GO:0097526	spliceosomal tri-snRNP complex	cellular_component	0.2724	1	1	216	22	15035	ENSGALG00000035421
GO:0014014	negative regulation of gliogenesis	biological_process	0.27241	1	1	216	22	15035	ENSGALG00000047662
GO:0040008	regulation of growth	biological_process	0.27246	1	7	216	365	15035	ENSGALG00000040672,ENSGALG00000011423,ENSGALG00000007226,ENSGALG00000004197,ENSGALG00000009612,ENSGALG00000000855,ENSGALG00000005135
GO:0045687	positive regulation of glial cell differentiation	biological_process	0.27267	1	1	216	22	15035	ENSGALG00000005135
GO:0060487	lung epithelial cell differentiation	biological_process	0.27272	1	1	216	22	15035	ENSGALG00000040017
GO:0060914	heart formation	biological_process	0.27277	1	1	216	22	15035	ENSGALG00000043033
GO:0061037	negative regulation of cartilage development	biological_process	0.27279	1	1	216	22	15035	ENSGALG00000037935
GO:0006356	regulation of transcription by RNA polymerase I	biological_process	0.27281	1	1	216	22	15035	ENSGALG00000000855
GO:0006458	'de novo' protein folding	biological_process	0.27282	1	1	216	22	15035	ENSGALG00000014026
GO:0000030	mannosyltransferase activity	molecular_function	0.27285	1	1	216	22	15035	ENSGALG00000021174
GO:0045505	dynein intermediate chain binding	molecular_function	0.27287	1	1	216	22	15035	ENSGALG00000020999
GO:0001822	kidney development	biological_process	0.27288	1	4	216	184	15035	ENSGALG00000043033,ENSGALG00000040582,ENSGALG00000000855,ENSGALG00000037935
GO:0001221	transcription cofactor binding	molecular_function	0.27292	1	1	216	22	15035	ENSGALG00000047662
GO:0021846	cell proliferation in forebrain	biological_process	0.27292	1	1	216	22	15035	ENSGALG00000007929
GO:1904031	positive regulation of cyclin-dependent protein kinase activity	biological_process	0.27293	1	1	216	22	15035	ENSGALG00000007555
GO:0031572	G2 DNA damage checkpoint	biological_process	0.27295	1	1	216	22	15035	ENSGALG00000010039
GO:0061180	mammary gland epithelium development	biological_process	0.27296	1	1	216	22	15035	ENSGALG00000007555
GO:0032588	trans-Golgi network membrane	cellular_component	0.27301	1	1	216	22	15035	ENSGALG00000011690
GO:0043368	positive T cell selection	biological_process	0.27302	1	1	216	22	15035	ENSGALG00000001486
GO:0032890	regulation of organic acid transport	biological_process	0.27305	1	1	216	22	15035	ENSGALG00000008490
GO:0018126	protein hydroxylation	biological_process	0.27305	1	1	216	22	15035	ENSGALG00000014490
GO:0098631	cell adhesion mediator activity	molecular_function	0.27305	1	1	216	22	15035	ENSGALG00000031122
GO:0034243	regulation of transcription elongation from RNA polymerase II promoter	biological_process	0.27311	1	1	216	22	15035	ENSGALG00000007477
GO:0003724	RNA helicase activity	molecular_function	0.27312	1	1	216	22	15035	ENSGALG00000004197
GO:0030125	clathrin vesicle coat	cellular_component	0.27314	1	1	216	22	15035	ENSGALG00000011690
GO:1903146	regulation of autophagy of mitochondrion	biological_process	0.27314	1	1	216	22	15035	ENSGALG00000034777
GO:0098773	skin epidermis development	biological_process	0.27315	1	1	216	22	15035	ENSGALG00000009612
GO:0008186	RNA-dependent ATPase activity	molecular_function	0.27317	1	1	216	22	15035	ENSGALG00000004197
GO:0030318	melanocyte differentiation	biological_process	0.27317	1	1	216	22	15035	ENSGALG00000040880
GO:0071604	transforming growth factor beta production	biological_process	0.27329	1	1	216	22	15035	ENSGALG00000009612
GO:0009975	cyclase activity	molecular_function	0.27334	1	1	216	22	15035	ENSGALG00000017173
GO:0016849	phosphorus-oxygen lyase activity	molecular_function	0.27338	1	1	216	22	15035	ENSGALG00000017173
GO:0016570	histone modification	biological_process	0.27371	1	6	216	304	15035	ENSGALG00000033469,ENSGALG00000043033,ENSGALG00000030739,ENSGALG00000000855,ENSGALG00000011098,ENSGALG00000010854
GO:0044092	negative regulation of molecular function	biological_process	0.27611	1	11	216	618	15035	ENSGALG00000005135,ENSGALG00000011088,ENSGALG00000038672,ENSGALG00000009612,ENSGALG00000001596,ENSGALG00000011423,ENSGALG00000007199,ENSGALG00000007945,ENSGALG00000031350,ENSGALG00000033469,ENSGALG00000007462
GO:0062023	collagen-containing extracellular matrix	cellular_component	0.27624	1	3	216	127	15035	ENSGALG00000005135,ENSGALG00000037483,ENSGALG00000009612
GO:0019898	extrinsic component of membrane	cellular_component	0.27641	1	4	216	185	15035	ENSGALG00000030859,ENSGALG00000005135,ENSGALG00000042088,ENSGALG00000034777
GO:0034641	cellular nitrogen compound metabolic process	biological_process	0.27695	1	65	216	4223	15035	ENSGALG00000020438,ENSGALG00000037935,ENSGALG00000021039,ENSGALG00000008519,ENSGALG00000007555,ENSGALG00000017173,ENSGALG00000040263,ENSGALG00000006974,ENSGALG00000050186,ENSGALG00000041500,ENSGALG00000000855,ENSGALG00000009612,ENSGALG00000023294,ENSGALG00000007195,ENSGALG00000051645,ENSGALG00000011418,ENSGALG00000030859,ENSGALG00000049431,ENSGALG00000004222,ENSGALG00000040017,ENSGALG00000001596,…
GO:0001657	ureteric bud development	biological_process	0.27721	1	2	216	72	15035	ENSGALG00000037935,ENSGALG00000043033
GO:0098732	macromolecule deacylation	biological_process	0.27749	1	2	216	72	15035	ENSGALG00000010854,ENSGALG00000007244
GO:0004175	endopeptidase activity	molecular_function	0.27824	1	7	216	368	15035	ENSGALG00000050186,ENSGALG00000007462,ENSGALG00000046757,ENSGALG00000033157,ENSGALG00000004957,ENSGALG00000014525,ENSGALG00000000855
GO:0004888	transmembrane signaling receptor activity	molecular_function	0.27847	1	13	216	748	15035	ENSGALG00000008473,ENSGALG00000011418,ENSGALG00000020386,ENSGALG00000044449,ENSGALG00000011080,ENSGALG00000004248,ENSGALG00000000783,ENSGALG00000027407,ENSGALG00000035733,ENSGALG00000004101,ENSGALG00000000820,ENSGALG00000034213,ENSGALG00000022926
GO:0016477	cell migration	biological_process	0.27876	1	15	216	876	15035	ENSGALG00000028376,ENSGALG00000040880,ENSGALG00000008473,ENSGALG00000011418,ENSGALG00000010949,ENSGALG00000029596,ENSGALG00000029819,ENSGALG00000007246,ENSGALG00000009612,ENSGALG00000007929,ENSGALG00000012747,ENSGALG00000011423,ENSGALG00000004472,ENSGALG00000007562,ENSGALG00000035733
GO:0005515	protein binding	molecular_function	0.27975	1	94	216	6214	15035	ENSGALG00000028376,ENSGALG00000012137,ENSGALG00000020989,ENSGALG00000030859,ENSGALG00000011696,ENSGALG00000008473,ENSGALG00000011418,ENSGALG00000051645,ENSGALG00000005135,ENSGALG00000040017,ENSGALG00000007226,ENSGALG00000004222,ENSGALG00000037935,ENSGALG00000008519,ENSGALG00000011080,ENSGALG00000008207,ENSGALG00000004156,ENSGALG00000026853,ENSGALG00000020999,ENSGALG00000009612,ENSGALG00000006871,…
GO:0043086	negative regulation of catalytic activity	biological_process	0.28055	1	8	216	431	15035	ENSGALG00000007945,ENSGALG00000007199,ENSGALG00000001596,ENSGALG00000009612,ENSGALG00000038672,ENSGALG00000005135,ENSGALG00000011088,ENSGALG00000011423
GO:0005488	binding	molecular_function	0.28121	1	148	216	9984	15035	ENSGALG00000037935,ENSGALG00000032599,ENSGALG00000011080,ENSGALG00000008519,ENSGALG00000046757,ENSGALG00000004156,ENSGALG00000000855,ENSGALG00000006871,ENSGALG00000009612,ENSGALG00000006974,ENSGALG00000004472,ENSGALG00000031122,ENSGALG00000050186,ENSGALG00000020989,ENSGALG00000014490,ENSGALG00000012137,ENSGALG00000008473,ENSGALG00000011418,ENSGALG00000023294,ENSGALG00000007195,ENSGALG00000030614,…
GO:0007275	multicellular organism development	biological_process	0.28225	1	46	216	2938	15035	ENSGALG00000001486,ENSGALG00000036738,ENSGALG00000007929,ENSGALG00000014555,ENSGALG00000047662,ENSGALG00000037655,ENSGALG00000040582,ENSGALG00000007945,ENSGALG00000001592,ENSGALG00000012559,ENSGALG00000043033,ENSGALG00000003882,ENSGALG00000033469,ENSGALG00000010036,ENSGALG00000014526,ENSGALG00000037777,ENSGALG00000007562,ENSGALG00000007226,ENSGALG00000040017,ENSGALG00000005135,ENSGALG00000011473,…
GO:1902806	regulation of cell cycle G1/S phase transition	biological_process	0.28271	1	2	216	73	15035	ENSGALG00000007555,ENSGALG00000010949
GO:0000027	ribosomal large subunit assembly	biological_process	0.28274	1	1	216	23	15035	ENSGALG00000023294
GO:0000154	rRNA modification	biological_process	0.28284	1	1	216	23	15035	ENSGALG00000007967
GO:0051219	phosphoprotein binding	molecular_function	0.28292	1	2	216	73	15035	ENSGALG00000004959,ENSGALG00000001486
GO:2001258	negative regulation of cation channel activity	biological_process	0.28295	1	1	216	23	15035	ENSGALG00000031350
GO:0032880	regulation of protein localization	biological_process	0.28301	1	10	216	558	15035	ENSGALG00000047662,ENSGALG00000019716,ENSGALG00000033469,ENSGALG00000005206,ENSGALG00000009612,ENSGALG00000008490,ENSGALG00000007244,ENSGALG00000035733,ENSGALG00000004222,ENSGALG00000004959
GO:0019439	aromatic compound catabolic process	biological_process	0.28302	1	6	216	308	15035	ENSGALG00000021039,ENSGALG00000014526,ENSGALG00000014528,ENSGALG00000011426,ENSGALG00000004197,ENSGALG00000004222
GO:0009394	2'-deoxyribonucleotide metabolic process	biological_process	0.28318	1	1	216	23	15035	XLOC_033068
GO:0019692	deoxyribose phosphate metabolic process	biological_process	0.28318	1	1	216	23	15035	XLOC_033068
GO:0060479	lung cell differentiation	biological_process	0.28321	1	1	216	23	15035	ENSGALG00000040017
GO:0045684	positive regulation of epidermis development	biological_process	0.28321	1	1	216	23	15035	ENSGALG00000009612
GO:0008574	ATP-dependent microtubule motor activity, plus-end-directed	molecular_function	0.28329	1	1	216	23	15035	ENSGALG00000020999
GO:1904036	negative regulation of epithelial cell apoptotic process	biological_process	0.28331	1	1	216	23	15035	ENSGALG00000029819
GO:0098798	mitochondrial protein complex	cellular_component	0.28345	1	4	216	188	15035	ENSGALG00000010954,ENSGALG00000051266,ENSGALG00000007205,ENSGALG00000004197
GO:0061138	morphogenesis of a branching epithelium	biological_process	0.28347	1	3	216	129	15035	ENSGALG00000043033,ENSGALG00000007462,ENSGALG00000008473
GO:0086005	ventricular cardiac muscle cell action potential	biological_process	0.28347	1	1	216	23	15035	ENSGALG00000031350
GO:0030686	90S preribosome	cellular_component	0.2835	1	1	216	23	15035	ENSGALG00000008207
GO:0010657	muscle cell apoptotic process	biological_process	0.28352	1	1	216	23	15035	ENSGALG00000011473
GO:0016874	ligase activity	molecular_function	0.28353	1	3	216	129	15035	ENSGALG00000005206,ENSGALG00000020438,ENSGALG00000007195
GO:0030131	clathrin adaptor complex	cellular_component	0.28355	1	1	216	23	15035	ENSGALG00000011690
GO:0004407	histone deacetylase activity	molecular_function	0.2836	1	1	216	23	15035	ENSGALG00000010854
GO:0048583	regulation of response to stimulus	biological_process	0.28362	1	37	216	2334	15035	ENSGALG00000008546,ENSGALG00000043033,ENSGALG00000049299,ENSGALG00000033469,ENSGALG00000005158,ENSGALG00000040672,ENSGALG00000014477,ENSGALG00000047662,ENSGALG00000012782,ENSGALG00000007929,ENSGALG00000001486,ENSGALG00000012124,ENSGALG00000011080,ENSGALG00000037935,ENSGALG00000020939,ENSGALG00000000055,ENSGALG00000010039,ENSGALG00000009612,ENSGALG00000011088,ENSGALG00000000855,ENSGALG00000029819,…
GO:0035254	glutamate receptor binding	molecular_function	0.28363	1	1	216	23	15035	ENSGALG00000030859
GO:0000407	phagophore assembly site	cellular_component	0.28368	1	1	216	23	15035	ENSGALG00000042088
GO:0050982	detection of mechanical stimulus	biological_process	0.28369	1	1	216	23	15035	ENSGALG00000005135
GO:2001239	regulation of extrinsic apoptotic signaling pathway in absence of ligand	biological_process	0.2837	1	1	216	23	15035	ENSGALG00000043033
GO:0006482	protein demethylation	biological_process	0.2837	1	1	216	23	15035	ENSGALG00000033469
GO:0008214	protein dealkylation	biological_process	0.2837	1	1	216	23	15035	ENSGALG00000033469
GO:0042593	glucose homeostasis	biological_process	0.2837	1	3	216	129	15035	ENSGALG00000047662,ENSGALG00000004222,ENSGALG00000021039
GO:0032467	positive regulation of cytokinesis	biological_process	0.2837	1	1	216	23	15035	ENSGALG00000051645
GO:0045334	clathrin-coated endocytic vesicle	cellular_component	0.28372	1	1	216	23	15035	ENSGALG00000007308
GO:0001772	immunological synapse	cellular_component	0.28374	1	1	216	23	15035	ENSGALG00000001486
GO:0080008	Cul4-RING E3 ubiquitin ligase complex	cellular_component	0.28377	1	1	216	23	15035	ENSGALG00000004500
GO:0000038	very long-chain fatty acid metabolic process	biological_process	0.28377	1	1	216	23	15035	ENSGALG00000012748
GO:0048869	cellular developmental process	biological_process	0.28429	1	39	216	2469	15035	ENSGALG00000007929,ENSGALG00000014555,ENSGALG00000001486,ENSGALG00000001592,ENSGALG00000047662,ENSGALG00000037655,ENSGALG00000040582,ENSGALG00000012747,ENSGALG00000004197,ENSGALG00000010036,ENSGALG00000043033,ENSGALG00000033469,ENSGALG00000003882,ENSGALG00000040017,ENSGALG00000005135,ENSGALG00000011473,ENSGALG00000007562,ENSGALG00000007226,ENSGALG00000004957,ENSGALG00000030859,ENSGALG00000040880,…
GO:0004190	aspartic-type endopeptidase activity	molecular_function	0.28612	1	2	216	74	15035	ENSGALG00000050186,ENSGALG00000046757
GO:0010951	negative regulation of endopeptidase activity	biological_process	0.28725	1	3	216	130	15035	ENSGALG00000007199,ENSGALG00000005135,ENSGALG00000007945
GO:0006468	protein phosphorylation	biological_process	0.28757	1	21	216	1274	15035	ENSGALG00000028376,ENSGALG00000040880,ENSGALG00000014477,ENSGALG00000010949,ENSGALG00000011473,ENSGALG00000001596,ENSGALG00000012124,ENSGALG00000007562,ENSGALG00000001486,ENSGALG00000037935,ENSGALG00000007276,ENSGALG00000011080,ENSGALG00000000055,ENSGALG00000011088,ENSGALG00000029819,ENSGALG00000000855,ENSGALG00000009612,ENSGALG00000012747,ENSGALG00000007555,ENSGALG00000040672,ENSGALG00000011423
GO:0033500	carbohydrate homeostasis	biological_process	0.28762	1	3	216	130	15035	ENSGALG00000047662,ENSGALG00000004222,ENSGALG00000021039
GO:0014031	mesenchymal cell development	biological_process	0.28782	1	2	216	74	15035	ENSGALG00000028376,ENSGALG00000040880
GO:0062013	positive regulation of small molecule metabolic process	biological_process	0.28784	1	2	216	74	15035	ENSGALG00000047662,ENSGALG00000004959
GO:0008201	heparin binding	molecular_function	0.28802	1	2	216	74	15035	ENSGALG00000005135,ENSGALG00000010949
GO:0034762	regulation of transmembrane transport	biological_process	0.28803	1	6	216	310	15035	ENSGALG00000004959,ENSGALG00000007226,ENSGALG00000031350,ENSGALG00000040880,ENSGALG00000000855,ENSGALG00000028376
GO:0043170	macromolecule metabolic process	biological_process	0.28809	1	96	216	6367	15035	ENSGALG00000010954,ENSGALG00000033099,ENSGALG00000001486,ENSGALG00000044734,ENSGALG00000031813,ENSGALG00000015473,ENSGALG00000012124,ENSGALG00000009615,ENSGALG00000014477,ENSGALG00000044449,ENSGALG00000012245,ENSGALG00000037655,ENSGALG00000040582,ENSGALG00000007556,ENSGALG00000014525,ENSGALG00000049616,ENSGALG00000007244,XLOC_111628,ENSGALG00000052997,ENSGALG00000004197,ENSGALG00000007276,ENSGALG…
[truncated: 1,940 more rows]
