# Supplementary material for: Identification and functional analysis of ovarian lncRNAs during different egg laying periods in Taihe Black-Bone Chickens
Source: Front Physiol. 2024 Feb 15;15:1358682. doi: 10.3389/fphys.2024.1358682 (PMC10902129; doi:10.3389/fphys.2024.1358682)
Supplement: Supplementary file 1 [file DataSheet1.ZIP › supplementary tables/Supplementary Table S4 Late_vs_Peak.co-expession-CAD_GO_enrichment_result.xls]

GO_accession	Description	Term_type	Over_represented_pValue	Corrected_pValue	CAD_item	CAD_list	Bg_item	Bg_list	Gene_names
GO:0044421	extracellular region part	cellular_component	7.0707e-15	8.1951e-11	27	72	946	15035	ENSGALG00000001115,ENSGALG00000009626,ENSGALG00000015624,ENSGALG00000026098,ENSGALG00000047647,ENSGALG00000011314,ENSGALG00000013409,ENSGALG00000040672,ENSGALG00000036142,ENSGALG00000038241,ENSGALG00000036798,ENSGALG00000045607,ENSGALG00000049551,ENSGALG00000054196,ENSGALG00000006992,ENSGALG00000000364,ENSGALG00000031997,ENSGALG00000014233,ENSGALG00000005086,ENSGALG00000034119,ENSGALG00000028770,…
GO:0005615	extracellular space	cellular_component	8.2884e-15	8.1951e-11	25	72	786	15035	ENSGALG00000019061,ENSGALG00000043064,ENSGALG00000031112,ENSGALG00000004184,ENSGALG00000016843,ENSGALG00000049551,ENSGALG00000054196,ENSGALG00000028770,ENSGALG00000034119,ENSGALG00000005086,ENSGALG00000014233,ENSGALG00000031997,ENSGALG00000006992,ENSGALG00000000364,ENSGALG00000038241,ENSGALG00000036142,ENSGALG00000040672,ENSGALG00000036798,ENSGALG00000045607,ENSGALG00000009626,ENSGALG00000001115,…
GO:0005576	extracellular region	cellular_component	2.3755e-14	1.5659e-10	29	72	1180	15035	ENSGALG00000016843,ENSGALG00000004184,ENSGALG00000031112,ENSGALG00000043064,ENSGALG00000002955,ENSGALG00000013604,ENSGALG00000019061,ENSGALG00000006992,ENSGALG00000000364,ENSGALG00000031997,ENSGALG00000014233,ENSGALG00000005086,ENSGALG00000034119,ENSGALG00000028770,ENSGALG00000054196,ENSGALG00000049551,ENSGALG00000045607,ENSGALG00000015028,ENSGALG00000036798,ENSGALG00000040672,ENSGALG00000036142,…
GO:0043062	extracellular structure organization	biological_process	2.779e-10	1.3739e-06	12	72	212	15035	ENSGALG00000006992,ENSGALG00000015305,ENSGALG00000034119,ENSGALG00000014233,ENSGALG00000016480,ENSGALG00000004833,ENSGALG00000016843,ENSGALG00000036798,ENSGALG00000031112,ENSGALG00000002955,ENSGALG00000019061,ENSGALG00000036142
GO:0030198	extracellular matrix organization	biological_process	1.0824e-09	4.2811e-06	11	72	185	15035	ENSGALG00000036798,ENSGALG00000002955,ENSGALG00000031112,ENSGALG00000016843,ENSGALG00000036142,ENSGALG00000019061,ENSGALG00000034119,ENSGALG00000014233,ENSGALG00000006992,ENSGALG00000015305,ENSGALG00000004833
GO:0031012	extracellular matrix	cellular_component	2.3197e-09	7.6452e-06	12	72	252	15035	ENSGALG00000019061,ENSGALG00000016843,ENSGALG00000004184,ENSGALG00000002955,ENSGALG00000036798,ENSGALG00000031112,ENSGALG00000009626,ENSGALG00000006992,ENSGALG00000015624,ENSGALG00000011314,ENSGALG00000014233,ENSGALG00000034119
GO:0005201	extracellular matrix structural constituent	molecular_function	3.9184e-06	0.011069	5	72	50	15035	ENSGALG00000016843,ENSGALG00000014233,ENSGALG00000031112,ENSGALG00000036798,ENSGALG00000034119
GO:0008009	chemokine activity	molecular_function	4.7763e-06	0.011806	4	72	24	15035	ENSGALG00000049551,ENSGALG00000054196,ENSGALG00000026098,ENSGALG00000045607
GO:0048018	receptor ligand activity	molecular_function	9.5801e-06	0.02105	9	72	290	15035	ENSGALG00000015028,ENSGALG00000045607,ENSGALG00000038241,ENSGALG00000013604,ENSGALG00000028770,ENSGALG00000026098,ENSGALG00000000364,ENSGALG00000054196,ENSGALG00000049551
GO:0048247	lymphocyte chemotaxis	biological_process	1.5703e-05	0.027948	4	72	32	15035	ENSGALG00000054196,ENSGALG00000049551,ENSGALG00000045607,ENSGALG00000026098
GO:0030545	receptor regulator activity	molecular_function	1.6737e-05	0.027948	9	72	311	15035	ENSGALG00000054196,ENSGALG00000049551,ENSGALG00000028770,ENSGALG00000000364,ENSGALG00000026098,ENSGALG00000038241,ENSGALG00000013604,ENSGALG00000015028,ENSGALG00000045607
GO:0042379	chemokine receptor binding	molecular_function	1.7804e-05	0.027948	4	72	33	15035	ENSGALG00000045607,ENSGALG00000026098,ENSGALG00000049551,ENSGALG00000054196
GO:0051241	negative regulation of multicellular organismal process	biological_process	2.0418e-05	0.027948	13	72	689	15035	ENSGALG00000009626,ENSGALG00000016785,ENSGALG00000006992,ENSGALG00000015305,ENSGALG00000000364,ENSGALG00000028770,ENSGALG00000008306,ENSGALG00000016945,ENSGALG00000038241,ENSGALG00000036142,ENSGALG00000014786,ENSGALG00000004184,ENSGALG00000031112
GO:0043271	negative regulation of ion transport	biological_process	2.0782e-05	0.027948	5	72	70	15035	ENSGALG00000031997,ENSGALG00000000364,ENSGALG00000006992,ENSGALG00000013604,ENSGALG00000009626
GO:0032812	positive regulation of epinephrine secretion	biological_process	2.2613e-05	0.027948	2	72	2	15035	ENSGALG00000038241,ENSGALG00000013604
GO:0002605	negative regulation of dendritic cell antigen processing and presentation	biological_process	2.2613e-05	0.027948	2	72	2	15035	ENSGALG00000009626,ENSGALG00000008306
GO:0001968	fibronectin binding	molecular_function	2.9092e-05	0.032114	3	72	13	15035	ENSGALG00000036142,ENSGALG00000009626,ENSGALG00000014233
GO:0005581	collagen trimer	cellular_component	3.1541e-05	0.032114	4	72	38	15035	ENSGALG00000034119,ENSGALG00000031112,ENSGALG00000036798,ENSGALG00000016843
GO:0062023	collagen-containing extracellular matrix	cellular_component	3.1938e-05	0.032114	6	72	127	15035	ENSGALG00000009626,ENSGALG00000031112,ENSGALG00000014233,ENSGALG00000036798,ENSGALG00000034119,ENSGALG00000004184
GO:0005179	hormone activity	molecular_function	3.3057e-05	0.032114	5	72	77	15035	ENSGALG00000013604,ENSGALG00000038241,ENSGALG00000000364,ENSGALG00000015028,ENSGALG00000028770
GO:0010812	negative regulation of cell-substrate adhesion	biological_process	3.5019e-05	0.032114	4	72	39	15035	ENSGALG00000014786,ENSGALG00000014233,ENSGALG00000009626,ENSGALG00000026137
GO:0006950	response to stress	biological_process	3.5728e-05	0.032114	23	72	2004	15035	ENSGALG00000036142,ENSGALG00000026137,ENSGALG00000038241,ENSGALG00000008306,ENSGALG00000016067,ENSGALG00000045607,ENSGALG00000003521,ENSGALG00000009626,ENSGALG00000014768,ENSGALG00000026098,ENSGALG00000009596,ENSGALG00000043064,ENSGALG00000014786,ENSGALG00000054196,ENSGALG00000049551,ENSGALG00000016785,ENSGALG00000014280,ENSGALG00000016480,ENSGALG00000012802,ENSGALG00000014233,ENSGALG00000028770,…
GO:0048870	cell motility	biological_process	4.174e-05	0.034392	15	72	964	15035	ENSGALG00000045607,ENSGALG00000030822,ENSGALG00000003521,ENSGALG00000005689,ENSGALG00000004184,ENSGALG00000014786,ENSGALG00000014233,ENSGALG00000000364,ENSGALG00000006992,ENSGALG00000015305,ENSGALG00000026098,ENSGALG00000054196,ENSGALG00000049551,ENSGALG00000016480,ENSGALG00000009626
GO:0051674	localization of cell	biological_process	4.174e-05	0.034392	15	72	964	15035	ENSGALG00000014233,ENSGALG00000006992,ENSGALG00000015305,ENSGALG00000000364,ENSGALG00000026098,ENSGALG00000054196,ENSGALG00000049551,ENSGALG00000016480,ENSGALG00000009626,ENSGALG00000045607,ENSGALG00000030822,ENSGALG00000003521,ENSGALG00000005689,ENSGALG00000004184,ENSGALG00000014786
GO:0007166	cell surface receptor signaling pathway	biological_process	4.7874e-05	0.037148	20	72	1616	15035	ENSGALG00000040672,ENSGALG00000036142,ENSGALG00000045607,ENSGALG00000036798,ENSGALG00000009626,ENSGALG00000001716,ENSGALG00000026098,ENSGALG00000054166,ENSGALG00000017050,ENSGALG00000014786,ENSGALG00000000251,ENSGALG00000049157,ENSGALG00000002955,ENSGALG00000016480,ENSGALG00000054196,ENSGALG00000049551,ENSGALG00000016785,ENSGALG00000031997,ENSGALG00000006992,ENSGALG00000028770
GO:0001501	skeletal system development	biological_process	5.0456e-05	0.037148	9	72	358	15035	ENSGALG00000043064,ENSGALG00000031112,ENSGALG00000004184,ENSGALG00000016431,ENSGALG00000031997,ENSGALG00000015624,ENSGALG00000006992,ENSGALG00000000364,ENSGALG00000004833
GO:0032501	multicellular organismal process	biological_process	5.4359e-05	0.037148	35	72	4009	15035	ENSGALG00000016067,ENSGALG00000036798,ENSGALG00000026098,ENSGALG00000001716,ENSGALG00000014786,ENSGALG00000031112,ENSGALG00000013604,ENSGALG00000006992,ENSGALG00000012802,ENSGALG00000016785,ENSGALG00000014280,ENSGALG00000005689,ENSGALG00000009130,ENSGALG00000015028,ENSGALG00000030822,ENSGALG00000003521,ENSGALG00000008306,ENSGALG00000036142,ENSGALG00000038241,ENSGALG00000015624,ENSGALG00000033432,…
GO:0016477	cell migration	biological_process	5.8954e-05	0.037148	14	72	876	15035	ENSGALG00000054196,ENSGALG00000049551,ENSGALG00000009626,ENSGALG00000016480,ENSGALG00000026098,ENSGALG00000015305,ENSGALG00000006992,ENSGALG00000000364,ENSGALG00000003521,ENSGALG00000030822,ENSGALG00000045607,ENSGALG00000014786,ENSGALG00000005689,ENSGALG00000004184
GO:0006954	inflammatory response	biological_process	6.015e-05	0.037148	8	72	283	15035	ENSGALG00000009626,ENSGALG00000049551,ENSGALG00000054196,ENSGALG00000016785,ENSGALG00000026098,ENSGALG00000036142,ENSGALG00000043064,ENSGALG00000045607
GO:0008285	negative regulation of cell proliferation	biological_process	6.6437e-05	0.037148	9	72	371	15035	ENSGALG00000031997,ENSGALG00000026098,ENSGALG00000015305,ENSGALG00000014233,ENSGALG00000009626,ENSGALG00000004184,ENSGALG00000003521,ENSGALG00000013604,ENSGALG00000026137
GO:0014060	regulation of epinephrine secretion	biological_process	6.7628e-05	0.037148	2	72	3	15035	ENSGALG00000013604,ENSGALG00000038241
GO:0048241	epinephrine transport	biological_process	6.7628e-05	0.037148	2	72	3	15035	ENSGALG00000013604,ENSGALG00000038241
GO:0048242	epinephrine secretion	biological_process	6.7628e-05	0.037148	2	72	3	15035	ENSGALG00000013604,ENSGALG00000038241
GO:0033605	positive regulation of catecholamine secretion	biological_process	6.7628e-05	0.037148	2	72	3	15035	ENSGALG00000038241,ENSGALG00000013604
GO:0002578	negative regulation of antigen processing and presentation	biological_process	6.7628e-05	0.037148	2	72	3	15035	ENSGALG00000008306,ENSGALG00000009626
GO:0070051	fibrinogen binding	molecular_function	6.7628e-05	0.037148	2	72	3	15035	ENSGALG00000014233,ENSGALG00000009626
GO:0019031	viral envelope	cellular_component	9.6555e-05	0.049141	3	72	19	15035	XLOC_088196,XLOC_041920,XLOC_053377
GO:0036338	viral membrane	cellular_component	9.6555e-05	0.049141	3	72	19	15035	XLOC_088196,XLOC_041920,XLOC_053377
GO:0007162	negative regulation of cell adhesion	biological_process	0.00010062	0.049141	6	72	156	15035	ENSGALG00000036142,ENSGALG00000026137,ENSGALG00000009626,ENSGALG00000008306,ENSGALG00000014233,ENSGALG00000014786
GO:0070098	chemokine-mediated signaling pathway	biological_process	0.00010189	0.049141	4	72	51	15035	ENSGALG00000054196,ENSGALG00000049551,ENSGALG00000045607,ENSGALG00000026098
GO:0030593	neutrophil chemotaxis	biological_process	0.00010189	0.049141	4	72	51	15035	ENSGALG00000026098,ENSGALG00000045607,ENSGALG00000054196,ENSGALG00000049551
GO:0005126	cytokine receptor binding	molecular_function	0.0001197	0.056357	6	72	161	15035	ENSGALG00000026098,ENSGALG00000014786,ENSGALG00000045607,ENSGALG00000028770,ENSGALG00000054196,ENSGALG00000049551
GO:0019012	virion	cellular_component	0.00013162	0.059153	3	72	21	15035	XLOC_088196,XLOC_041920,XLOC_053377
GO:0044423	virion part	cellular_component	0.00013162	0.059153	3	72	21	15035	XLOC_041920,XLOC_088196,XLOC_053377
GO:0005125	cytokine activity	molecular_function	0.00013922	0.061179	5	72	104	15035	ENSGALG00000028770,ENSGALG00000045607,ENSGALG00000026098,ENSGALG00000049551,ENSGALG00000054196
GO:0072676	lymphocyte migration	biological_process	0.00016866	0.07083	4	72	58	15035	ENSGALG00000026098,ENSGALG00000045607,ENSGALG00000049551,ENSGALG00000054196
GO:0008283	cell proliferation	biological_process	0.00017193	0.07083	15	72	1093	15035	ENSGALG00000031997,ENSGALG00000026098,ENSGALG00000006992,ENSGALG00000015305,ENSGALG00000000364,ENSGALG00000014233,ENSGALG00000009626,ENSGALG00000005689,ENSGALG00000004184,ENSGALG00000003521,ENSGALG00000043064,ENSGALG00000016067,ENSGALG00000040672,ENSGALG00000013604,ENSGALG00000026137
GO:0040011	locomotion	biological_process	0.00017193	0.07083	15	72	1093	15035	ENSGALG00000003521,ENSGALG00000030822,ENSGALG00000045607,ENSGALG00000014786,ENSGALG00000005689,ENSGALG00000004184,ENSGALG00000014233,ENSGALG00000026098,ENSGALG00000006992,ENSGALG00000000364,ENSGALG00000015305,ENSGALG00000054196,ENSGALG00000049551,ENSGALG00000009626,ENSGALG00000016480
GO:1990266	neutrophil migration	biological_process	0.00018028	0.072755	4	72	59	15035	ENSGALG00000045607,ENSGALG00000026098,ENSGALG00000054196,ENSGALG00000049551
GO:0006952	defense response	biological_process	0.00019137	0.073191	11	72	631	15035	ENSGALG00000045607,ENSGALG00000043064,ENSGALG00000036142,ENSGALG00000008306,ENSGALG00000026098,ENSGALG00000015305,ENSGALG00000014280,ENSGALG00000054196,ENSGALG00000049551,ENSGALG00000016785,ENSGALG00000009626
GO:0071621	granulocyte chemotaxis	biological_process	0.00019246	0.073191	4	72	60	15035	ENSGALG00000054196,ENSGALG00000049551,ENSGALG00000045607,ENSGALG00000026098
GO:0048660	regulation of smooth muscle cell proliferation	biological_process	0.00019246	0.073191	4	72	60	15035	ENSGALG00000003521,ENSGALG00000006992,ENSGALG00000013604,ENSGALG00000009626
GO:0001953	negative regulation of cell-matrix adhesion	biological_process	0.00019824	0.073967	3	72	24	15035	ENSGALG00000014786,ENSGALG00000009626,ENSGALG00000026137
GO:0048659	smooth muscle cell proliferation	biological_process	0.00021859	0.080048	4	72	62	15035	ENSGALG00000013604,ENSGALG00000009626,ENSGALG00000003521,ENSGALG00000006992
GO:0010033	response to organic substance	biological_process	0.00023724	0.085298	19	72	1669	15035	ENSGALG00000017050,ENSGALG00000014786,ENSGALG00000004184,ENSGALG00000002955,ENSGALG00000043064,ENSGALG00000031112,ENSGALG00000014280,ENSGALG00000054196,ENSGALG00000049551,ENSGALG00000016785,ENSGALG00000031997,ENSGALG00000006992,ENSGALG00000015305,ENSGALG00000028770,ENSGALG00000045607,ENSGALG00000036798,ENSGALG00000009626,ENSGALG00000026098,ENSGALG00000014768
GO:0048513	animal organ development	biological_process	0.0002559	0.089247	21	72	1971	15035	ENSGALG00000031997,ENSGALG00000015305,ENSGALG00000006992,ENSGALG00000000364,ENSGALG00000004833,ENSGALG00000000251,ENSGALG00000043064,ENSGALG00000002955,ENSGALG00000031112,ENSGALG00000014786,ENSGALG00000004184,ENSGALG00000016431,ENSGALG00000026098,ENSGALG00000003521,ENSGALG00000030822,ENSGALG00000016067,ENSGALG00000036798,ENSGALG00000009130,ENSGALG00000005689,ENSGALG00000036142,ENSGALG00000008306
GO:0042127	regulation of cell proliferation	biological_process	0.00025938	0.089247	13	72	885	15035	ENSGALG00000026137,ENSGALG00000013604,ENSGALG00000003521,ENSGALG00000016067,ENSGALG00000043064,ENSGALG00000004184,ENSGALG00000005689,ENSGALG00000009626,ENSGALG00000014233,ENSGALG00000026098,ENSGALG00000031997,ENSGALG00000015305,ENSGALG00000006992
GO:0048731	system development	biological_process	0.00026338	0.089247	26	72	2755	15035	ENSGALG00000009626,ENSGALG00000015624,ENSGALG00000026098,ENSGALG00000008306,ENSGALG00000036142,ENSGALG00000005689,ENSGALG00000009130,ENSGALG00000036798,ENSGALG00000016067,ENSGALG00000003521,ENSGALG00000030822,ENSGALG00000004833,ENSGALG00000014280,ENSGALG00000006992,ENSGALG00000000364,ENSGALG00000015305,ENSGALG00000031997,ENSGALG00000016945,ENSGALG00000016431,ENSGALG00000004184,ENSGALG00000014786,…
GO:0045321	leukocyte activation	biological_process	0.00026627	0.089247	9	72	446	15035	ENSGALG00000009626,ENSGALG00000014280,ENSGALG00000016785,ENSGALG00000026098,ENSGALG00000008306,ENSGALG00000036142,ENSGALG00000014786,ENSGALG00000000251,ENSGALG00000045607
GO:1901701	cellular response to oxygen-containing compound	biological_process	0.0003045	0.10036	10	72	557	15035	ENSGALG00000014280,ENSGALG00000026098,ENSGALG00000006992,ENSGALG00000028770,ENSGALG00000014786,ENSGALG00000003521,ENSGALG00000045607,ENSGALG00000036798,ENSGALG00000031112,ENSGALG00000043064
GO:0005153	interleukin-8 receptor binding	molecular_function	0.000335	0.10459	2	72	6	15035	ENSGALG00000045607,ENSGALG00000026098
GO:0002604	regulation of dendritic cell antigen processing and presentation	biological_process	0.000335	0.10459	2	72	6	15035	ENSGALG00000008306,ENSGALG00000009626
GO:0072378	blood coagulation, fibrin clot formation	biological_process	0.000335	0.10459	2	72	6	15035	ENSGALG00000014233,ENSGALG00000012802
GO:0048856	anatomical structure development	biological_process	0.00034426	0.10459	29	72	3302	15035	ENSGALG00000014233,ENSGALG00000028770,ENSGALG00000006992,ENSGALG00000015305,ENSGALG00000000364,ENSGALG00000031997,ENSGALG00000004833,ENSGALG00000014280,ENSGALG00000016480,ENSGALG00000031112,ENSGALG00000002955,ENSGALG00000043064,ENSGALG00000000251,ENSGALG00000049157,ENSGALG00000004184,ENSGALG00000014786,ENSGALG00000016431,ENSGALG00000016945,ENSGALG00000015624,ENSGALG00000026098,ENSGALG00000009626,…
GO:0071310	cellular response to organic substance	biological_process	0.00034811	0.10459	17	72	1436	15035	ENSGALG00000036798,ENSGALG00000045607,ENSGALG00000009626,ENSGALG00000026098,ENSGALG00000017050,ENSGALG00000014786,ENSGALG00000004184,ENSGALG00000043064,ENSGALG00000002955,ENSGALG00000031112,ENSGALG00000014280,ENSGALG00000054196,ENSGALG00000049551,ENSGALG00000016785,ENSGALG00000031997,ENSGALG00000015305,ENSGALG00000028770
GO:0097530	granulocyte migration	biological_process	0.00034907	0.10459	4	72	70	15035	ENSGALG00000045607,ENSGALG00000026098,ENSGALG00000049551,ENSGALG00000054196
GO:0051716	cellular response to stimulus	biological_process	0.00039034	0.11521	36	72	4577	15035	ENSGALG00000004184,ENSGALG00000049157,ENSGALG00000000251,ENSGALG00000043064,ENSGALG00000002955,ENSGALG00000009596,ENSGALG00000017050,ENSGALG00000031997,ENSGALG00000000364,ENSGALG00000015305,ENSGALG00000028770,ENSGALG00000014233,ENSGALG00000016480,ENSGALG00000054196,ENSGALG00000049551,ENSGALG00000003521,ENSGALG00000015028,ENSGALG00000038241,ENSGALG00000036142,ENSGALG00000014768,ENSGALG00000009626,…
GO:0051093	negative regulation of developmental process	biological_process	0.00040822	0.11796	10	72	578	15035	ENSGALG00000016945,ENSGALG00000008306,ENSGALG00000036142,ENSGALG00000004184,ENSGALG00000014786,ENSGALG00000031112,ENSGALG00000009626,ENSGALG00000015305,ENSGALG00000006992,ENSGALG00000014233
GO:0032502	developmental process	biological_process	0.0004116	0.11796	30	72	3508	15035	ENSGALG00000004184,ENSGALG00000014786,ENSGALG00000031112,ENSGALG00000002955,ENSGALG00000043064,ENSGALG00000049157,ENSGALG00000000251,ENSGALG00000016945,ENSGALG00000016431,ENSGALG00000006992,ENSGALG00000000364,ENSGALG00000015305,ENSGALG00000031997,ENSGALG00000014233,ENSGALG00000028770,ENSGALG00000016480,ENSGALG00000004833,ENSGALG00000014280,ENSGALG00000005689,ENSGALG00000009130,ENSGALG00000016067,…
GO:0045236	CXCR chemokine receptor binding	molecular_function	0.00046755	0.12981	2	72	7	15035	ENSGALG00000045607,ENSGALG00000026098
GO:0002468	dendritic cell antigen processing and presentation	biological_process	0.00046755	0.12981	2	72	7	15035	ENSGALG00000008306,ENSGALG00000009626
GO:0044420	extracellular matrix component	cellular_component	0.00047265	0.12981	3	72	32	15035	ENSGALG00000031112,ENSGALG00000014233,ENSGALG00000036798
GO:0070887	cellular response to chemical stimulus	biological_process	0.00053962	0.14618	19	72	1780	15035	ENSGALG00000043064,ENSGALG00000031112,ENSGALG00000002955,ENSGALG00000014786,ENSGALG00000004184,ENSGALG00000017050,ENSGALG00000028770,ENSGALG00000031997,ENSGALG00000006992,ENSGALG00000015305,ENSGALG00000014280,ENSGALG00000054196,ENSGALG00000049551,ENSGALG00000016785,ENSGALG00000003521,ENSGALG00000036798,ENSGALG00000045607,ENSGALG00000026098,ENSGALG00000009626
GO:0010632	regulation of epithelial cell migration	biological_process	0.00058942	0.15562	5	72	142	15035	ENSGALG00000009626,ENSGALG00000004184,ENSGALG00000006992,ENSGALG00000015305,ENSGALG00000000364
GO:0002548	monocyte chemotaxis	biological_process	0.0006173	0.15562	3	72	35	15035	ENSGALG00000049551,ENSGALG00000054196,ENSGALG00000026098
GO:0002577	regulation of antigen processing and presentation	biological_process	0.00062147	0.15562	2	72	8	15035	ENSGALG00000008306,ENSGALG00000009626
GO:1903792	negative regulation of anion transport	biological_process	0.00062147	0.15562	2	72	8	15035	ENSGALG00000009626,ENSGALG00000031997
GO:0098644	complex of collagen trimers	cellular_component	0.00062147	0.15562	2	72	8	15035	ENSGALG00000036798,ENSGALG00000031112
GO:0007167	enzyme linked receptor protein signaling pathway	biological_process	0.000622	0.15562	10	72	610	15035	ENSGALG00000009626,ENSGALG00000031997,ENSGALG00000006992,ENSGALG00000028770,ENSGALG00000040672,ENSGALG00000017050,ENSGALG00000014786,ENSGALG00000049157,ENSGALG00000002955,ENSGALG00000036798
GO:0001775	cell activation	biological_process	0.00062956	0.15562	9	72	502	15035	ENSGALG00000014786,ENSGALG00000000251,ENSGALG00000045607,ENSGALG00000008306,ENSGALG00000036142,ENSGALG00000026098,ENSGALG00000009626,ENSGALG00000014280,ENSGALG00000016785
GO:0030199	collagen fibril organization	biological_process	0.00067112	0.16384	3	72	36	15035	ENSGALG00000031112,ENSGALG00000036142,ENSGALG00000004833
GO:1901700	response to oxygen-containing compound	biological_process	0.00069894	0.16855	11	72	735	15035	ENSGALG00000014280,ENSGALG00000009626,ENSGALG00000028770,ENSGALG00000006992,ENSGALG00000026098,ENSGALG00000036798,ENSGALG00000045607,ENSGALG00000043064,ENSGALG00000031112,ENSGALG00000003521,ENSGALG00000014786
GO:0007275	multicellular organism development	biological_process	0.00074133	0.17663	26	72	2938	15035	ENSGALG00000030822,ENSGALG00000003521,ENSGALG00000036798,ENSGALG00000016067,ENSGALG00000009130,ENSGALG00000005689,ENSGALG00000036142,ENSGALG00000008306,ENSGALG00000026098,ENSGALG00000015624,ENSGALG00000009626,ENSGALG00000049157,ENSGALG00000000251,ENSGALG00000002955,ENSGALG00000043064,ENSGALG00000031112,ENSGALG00000014786,ENSGALG00000004184,ENSGALG00000016431,ENSGALG00000016945,ENSGALG00000031997,…
GO:0048584	positive regulation of response to stimulus	biological_process	0.0007662	0.18038	15	72	1257	15035	ENSGALG00000028770,ENSGALG00000026098,ENSGALG00000031997,ENSGALG00000006992,ENSGALG00000016785,ENSGALG00000049551,ENSGALG00000054196,ENSGALG00000009626,ENSGALG00000000251,ENSGALG00000049157,ENSGALG00000014786,ENSGALG00000038241,ENSGALG00000026137,ENSGALG00000036142,ENSGALG00000040672
GO:0006928	movement of cell or subcellular component	biological_process	0.0007918	0.18421	15	72	1261	15035	ENSGALG00000026098,ENSGALG00000000364,ENSGALG00000006992,ENSGALG00000015305,ENSGALG00000014233,ENSGALG00000009626,ENSGALG00000016480,ENSGALG00000054196,ENSGALG00000049551,ENSGALG00000014786,ENSGALG00000005689,ENSGALG00000004184,ENSGALG00000030822,ENSGALG00000003521,ENSGALG00000045607
GO:0050896	response to stimulus	biological_process	0.00086476	0.19885	39	72	5330	15035	ENSGALG00000016785,ENSGALG00000014280,ENSGALG00000012802,ENSGALG00000006992,ENSGALG00000054166,ENSGALG00000013604,ENSGALG00000031112,ENSGALG00000014786,ENSGALG00000001716,ENSGALG00000032060,ENSGALG00000026098,ENSGALG00000026137,ENSGALG00000040672,ENSGALG00000045607,ENSGALG00000036798,ENSGALG00000016067,ENSGALG00000049551,ENSGALG00000054196,ENSGALG00000016480,ENSGALG00000014233,ENSGALG00000028770,…
GO:0010647	positive regulation of cell communication	biological_process	0.00091869	0.20882	13	72	1011	15035	ENSGALG00000031997,ENSGALG00000006992,ENSGALG00000015305,ENSGALG00000028770,ENSGALG00000009626,ENSGALG00000049551,ENSGALG00000054196,ENSGALG00000014786,ENSGALG00000049157,ENSGALG00000013604,ENSGALG00000040672,ENSGALG00000038241,ENSGALG00000036142
GO:0023056	positive regulation of signaling	biological_process	0.00097027	0.21804	13	72	1017	15035	ENSGALG00000009626,ENSGALG00000054196,ENSGALG00000049551,ENSGALG00000031997,ENSGALG00000015305,ENSGALG00000006992,ENSGALG00000028770,ENSGALG00000040672,ENSGALG00000013604,ENSGALG00000038241,ENSGALG00000036142,ENSGALG00000014786,ENSGALG00000049157
GO:0005518	collagen binding	molecular_function	0.00098496	0.21885	3	72	41	15035	ENSGALG00000004184,ENSGALG00000004833,ENSGALG00000009626
GO:0002274	myeloid leukocyte activation	biological_process	0.0010233	0.22485	4	72	93	15035	ENSGALG00000016785,ENSGALG00000009626,ENSGALG00000045607,ENSGALG00000026098
GO:0050673	epithelial cell proliferation	biological_process	0.0011206	0.24352	6	72	245	15035	ENSGALG00000009626,ENSGALG00000013604,ENSGALG00000040672,ENSGALG00000016067,ENSGALG00000004184,ENSGALG00000005689
GO:0051704	multi-organism process	biological_process	0.0011602	0.24939	13	72	1037	15035	ENSGALG00000026098,ENSGALG00000015305,ENSGALG00000006992,ENSGALG00000028770,ENSGALG00000033432,ENSGALG00000014280,XLOC_088196,ENSGALG00000000251,XLOC_041920,ENSGALG00000045607,ENSGALG00000043064,ENSGALG00000013604,ENSGALG00000008306
GO:0048518	positive regulation of biological process	biological_process	0.0011839	0.25175	30	72	3724	15035	ENSGALG00000031997,ENSGALG00000015305,ENSGALG00000006992,ENSGALG00000000364,ENSGALG00000028770,ENSGALG00000014233,ENSGALG00000016480,ENSGALG00000014280,ENSGALG00000049551,ENSGALG00000016785,ENSGALG00000054196,ENSGALG00000014786,ENSGALG00000004184,ENSGALG00000049157,ENSGALG00000000251,ENSGALG00000043064,ENSGALG00000019061,ENSGALG00000013604,ENSGALG00000016431,ENSGALG00000026098,ENSGALG00000014768,…
GO:0031091	platelet alpha granule	cellular_component	0.0012094	0.25212	2	72	11	15035	ENSGALG00000004184,ENSGALG00000009626
GO:0071674	mononuclear cell migration	biological_process	0.0012112	0.25212	3	72	44	15035	ENSGALG00000026098,ENSGALG00000054196,ENSGALG00000049551
GO:0001664	G-protein coupled receptor binding	molecular_function	0.0012552	0.25805	5	72	168	15035	ENSGALG00000026098,ENSGALG00000045607,ENSGALG00000015028,ENSGALG00000054196,ENSGALG00000049551
GO:0042221	response to chemical	biological_process	0.0012658	0.25805	22	72	2379	15035	ENSGALG00000028770,ENSGALG00000031997,ENSGALG00000006992,ENSGALG00000015305,ENSGALG00000014280,ENSGALG00000054196,ENSGALG00000049551,ENSGALG00000016785,ENSGALG00000043064,ENSGALG00000002955,ENSGALG00000031112,ENSGALG00000014786,ENSGALG00000004184,ENSGALG00000017050,ENSGALG00000014768,ENSGALG00000026098,ENSGALG00000009626,ENSGALG00000003521,ENSGALG00000030822,ENSGALG00000045607,ENSGALG00000036798,…
GO:0044070	regulation of anion transport	biological_process	0.0012933	0.25833	3	72	45	15035	ENSGALG00000009626,ENSGALG00000000364,ENSGALG00000031997
GO:0043154	negative regulation of cysteine-type endopeptidase activity involved in apoptotic process	biological_process	0.0012933	0.25833	3	72	45	15035	ENSGALG00000005689,ENSGALG00000006992,ENSGALG00000009626
GO:0043408	regulation of MAPK cascade	biological_process	0.0013152	0.25872	8	72	448	15035	ENSGALG00000040672,ENSGALG00000038241,ENSGALG00000049157,ENSGALG00000009626,ENSGALG00000049551,ENSGALG00000054196,ENSGALG00000028770,ENSGALG00000014233
GO:0051051	negative regulation of transport	biological_process	0.0013214	0.25872	6	72	253	15035	ENSGALG00000013604,ENSGALG00000009626,ENSGALG00000028770,ENSGALG00000031997,ENSGALG00000000364,ENSGALG00000006992
GO:0010594	regulation of endothelial cell migration	biological_process	0.0013905	0.26958	4	72	101	15035	ENSGALG00000009626,ENSGALG00000004184,ENSGALG00000015305,ENSGALG00000000364
GO:0006955	immune response	biological_process	0.0014226	0.27313	10	72	680	15035	ENSGALG00000026098,ENSGALG00000009626,ENSGALG00000054196,ENSGALG00000049551,ENSGALG00000016785,ENSGALG00000014280,ENSGALG00000045607,ENSGALG00000000251,ENSGALG00000008306,ENSGALG00000036142
GO:0040034	regulation of development, heterochronic	biological_process	0.0014468	0.27511	2	72	12	15035	ENSGALG00000016067,ENSGALG00000015305
GO:0007165	signal transduction	biological_process	0.001495	0.28054	29	72	3597	15035	ENSGALG00000045607,ENSGALG00000015028,ENSGALG00000036798,ENSGALG00000040672,ENSGALG00000026137,ENSGALG00000038241,ENSGALG00000036142,ENSGALG00000026098,ENSGALG00000032060,ENSGALG00000009626,ENSGALG00000001716,ENSGALG00000014786,ENSGALG00000049157,ENSGALG00000000251,ENSGALG00000002955,ENSGALG00000013604,ENSGALG00000009596,ENSGALG00000054166,ENSGALG00000017050,ENSGALG00000031997,ENSGALG00000000364,…
GO:0060326	cell chemotaxis	biological_process	0.0015038	0.28054	5	72	175	15035	ENSGALG00000009626,ENSGALG00000054196,ENSGALG00000049551,ENSGALG00000026098,ENSGALG00000045607
GO:0048646	anatomical structure formation involved in morphogenesis	biological_process	0.0015523	0.28569	10	72	688	15035	ENSGALG00000016945,ENSGALG00000005689,ENSGALG00000004184,ENSGALG00000031112,ENSGALG00000036798,ENSGALG00000003521,ENSGALG00000009626,ENSGALG00000006992,ENSGALG00000015305,ENSGALG00000026098
GO:2000117	negative regulation of cysteine-type endopeptidase activity	biological_process	0.0015603	0.28569	3	72	48	15035	ENSGALG00000005689,ENSGALG00000006992,ENSGALG00000009626
GO:0032963	collagen metabolic process	biological_process	0.0016564	0.29592	3	72	49	15035	ENSGALG00000019061,ENSGALG00000004833,ENSGALG00000006992
GO:0097529	myeloid leukocyte migration	biological_process	0.0016617	0.29592	4	72	106	15035	ENSGALG00000045607,ENSGALG00000026098,ENSGALG00000049551,ENSGALG00000054196
GO:0005198	structural molecule activity	molecular_function	0.0016725	0.29592	9	72	577	15035	ENSGALG00000051095,XLOC_041920,ENSGALG00000031112,ENSGALG00000036798,ENSGALG00000016843,XLOC_088196,XLOC_053377,ENSGALG00000034119,ENSGALG00000014233
GO:0051239	regulation of multicellular organismal process	biological_process	0.001676	0.29592	18	72	1800	15035	ENSGALG00000028770,ENSGALG00000031997,ENSGALG00000015305,ENSGALG00000000364,ENSGALG00000006992,ENSGALG00000016785,ENSGALG00000043064,ENSGALG00000031112,ENSGALG00000014786,ENSGALG00000004184,ENSGALG00000016945,ENSGALG00000013604,ENSGALG00000009626,ENSGALG00000003521,ENSGALG00000015028,ENSGALG00000038241,ENSGALG00000036142,ENSGALG00000008306
GO:0043032	positive regulation of macrophage activation	biological_process	0.0017046	0.29736	2	72	13	15035	ENSGALG00000009626,ENSGALG00000016785
GO:0033002	muscle cell proliferation	biological_process	0.0017201	0.29736	4	72	107	15035	ENSGALG00000009626,ENSGALG00000013604,ENSGALG00000006992,ENSGALG00000003521
GO:1903532	positive regulation of secretion by cell	biological_process	0.0017443	0.29736	5	72	181	15035	ENSGALG00000028770,ENSGALG00000013604,ENSGALG00000016480,ENSGALG00000038241,ENSGALG00000016785
GO:0010631	epithelial cell migration	biological_process	0.0017443	0.29736	5	72	181	15035	ENSGALG00000009626,ENSGALG00000015305,ENSGALG00000006992,ENSGALG00000004184,ENSGALG00000000364
GO:0090132	epithelium migration	biological_process	0.0018305	0.30938	5	72	183	15035	ENSGALG00000009626,ENSGALG00000006992,ENSGALG00000015305,ENSGALG00000000364,ENSGALG00000004184
GO:0090130	tissue migration	biological_process	0.0019197	0.31874	5	72	185	15035	ENSGALG00000009626,ENSGALG00000006992,ENSGALG00000015305,ENSGALG00000004184,ENSGALG00000000364
GO:0009611	response to wounding	biological_process	0.001944	0.31874	6	72	273	15035	ENSGALG00000012802,ENSGALG00000009626,ENSGALG00000016480,ENSGALG00000026098,ENSGALG00000028770,ENSGALG00000014233
GO:0051050	positive regulation of transport	biological_process	0.0019533	0.31874	8	72	477	15035	ENSGALG00000000364,ENSGALG00000031997,ENSGALG00000028770,ENSGALG00000016480,ENSGALG00000016785,ENSGALG00000014786,ENSGALG00000013604,ENSGALG00000038241
GO:0051954	positive regulation of amine transport	biological_process	0.0019826	0.31874	2	72	14	15035	ENSGALG00000038241,ENSGALG00000013604
GO:1904037	positive regulation of epithelial cell apoptotic process	biological_process	0.0019826	0.31874	2	72	14	15035	ENSGALG00000009626,ENSGALG00000031997
GO:0031639	plasminogen activation	biological_process	0.0019826	0.31874	2	72	14	15035	ENSGALG00000009626,ENSGALG00000005086
GO:1902106	negative regulation of leukocyte differentiation	biological_process	0.0020774	0.3313	3	72	53	15035	ENSGALG00000008306,ENSGALG00000036142,ENSGALG00000014786
GO:0051047	positive regulation of secretion	biological_process	0.0021076	0.33342	5	72	189	15035	ENSGALG00000028770,ENSGALG00000016480,ENSGALG00000013604,ENSGALG00000016785,ENSGALG00000038241
GO:0000165	MAPK cascade	biological_process	0.0021666	0.34004	8	72	485	15035	ENSGALG00000009626,ENSGALG00000054196,ENSGALG00000049551,ENSGALG00000028770,ENSGALG00000014233,ENSGALG00000040672,ENSGALG00000038241,ENSGALG00000049157
GO:0002823	negative regulation of adaptive immune response based on somatic recombination of immune receptors built from immunoglobulin superfamily domains	biological_process	0.0022805	0.35509	2	72	15	15035	ENSGALG00000016785,ENSGALG00000036142
GO:0005604	basement membrane	cellular_component	0.0023107	0.35699	3	72	55	15035	ENSGALG00000014233,ENSGALG00000036798,ENSGALG00000034119
GO:0044057	regulation of system process	biological_process	0.0024117	0.36967	6	72	285	15035	ENSGALG00000038241,ENSGALG00000013604,ENSGALG00000015028,ENSGALG00000003521,ENSGALG00000028770,ENSGALG00000000364
GO:0051240	positive regulation of multicellular organismal process	biological_process	0.0024302	0.36967	12	72	990	15035	ENSGALG00000016785,ENSGALG00000009626,ENSGALG00000028770,ENSGALG00000015305,ENSGALG00000006992,ENSGALG00000038241,ENSGALG00000013604,ENSGALG00000015028,ENSGALG00000043064,ENSGALG00000003521,ENSGALG00000004184,ENSGALG00000014786
GO:0023014	signal transduction by protein phosphorylation	biological_process	0.0025522	0.3828	8	72	498	15035	ENSGALG00000038241,ENSGALG00000040672,ENSGALG00000049157,ENSGALG00000049551,ENSGALG00000054196,ENSGALG00000009626,ENSGALG00000028770,ENSGALG00000014233
GO:0061844	antimicrobial humoral immune response mediated by antimicrobial peptide	biological_process	0.0025982	0.3828	2	72	16	15035	ENSGALG00000045607,ENSGALG00000026098
GO:0005184	neuropeptide hormone activity	molecular_function	0.0025982	0.3828	2	72	16	15035	ENSGALG00000013604,ENSGALG00000038241
GO:0002820	negative regulation of adaptive immune response	biological_process	0.0025982	0.3828	2	72	16	15035	ENSGALG00000036142,ENSGALG00000016785
GO:0030595	leukocyte chemotaxis	biological_process	0.0026133	0.3828	4	72	120	15035	ENSGALG00000045607,ENSGALG00000026098,ENSGALG00000049551,ENSGALG00000054196
GO:0050678	regulation of epithelial cell proliferation	biological_process	0.0027522	0.40018	5	72	201	15035	ENSGALG00000009626,ENSGALG00000013604,ENSGALG00000004184,ENSGALG00000005689,ENSGALG00000016067
GO:0016525	negative regulation of angiogenesis	biological_process	0.0028245	0.40769	3	72	59	15035	ENSGALG00000009626,ENSGALG00000016945,ENSGALG00000004184
GO:0001525	angiogenesis	biological_process	0.0028625	0.4082	6	72	295	15035	ENSGALG00000004184,ENSGALG00000015305,ENSGALG00000026098,ENSGALG00000036798,ENSGALG00000009626,ENSGALG00000016945
GO:0098772	molecular function regulator	molecular_function	0.0028753	0.4082	13	72	1148	15035	ENSGALG00000049551,ENSGALG00000054196,ENSGALG00000014233,ENSGALG00000028770,ENSGALG00000000364,ENSGALG00000026098,ENSGALG00000038241,ENSGALG00000026137,ENSGALG00000054166,ENSGALG00000013604,ENSGALG00000045607,ENSGALG00000015028,ENSGALG00000014786
GO:0051049	regulation of transport	biological_process	0.0028899	0.4082	12	72	1011	15035	ENSGALG00000013604,ENSGALG00000054166,ENSGALG00000038241,ENSGALG00000014786,ENSGALG00000016480,ENSGALG00000009626,ENSGALG00000004833,ENSGALG00000016785,ENSGALG00000031997,ENSGALG00000006992,ENSGALG00000000364,ENSGALG00000028770
GO:0045777	positive regulation of blood pressure	biological_process	0.0029356	0.40881	2	72	17	15035	ENSGALG00000038241,ENSGALG00000003521
GO:0018149	peptide cross-linking	biological_process	0.0029356	0.40881	2	72	17	15035	ENSGALG00000009626,ENSGALG00000012802
GO:0050777	negative regulation of immune response	biological_process	0.002963	0.40974	3	72	60	15035	ENSGALG00000016785,ENSGALG00000036142,ENSGALG00000008306
GO:2000181	negative regulation of blood vessel morphogenesis	biological_process	0.0031056	0.42648	3	72	61	15035	ENSGALG00000009626,ENSGALG00000016945,ENSGALG00000004184
GO:0007618	mating	biological_process	0.0032923	0.4467	2	72	18	15035	ENSGALG00000013604,ENSGALG00000033432
GO:0002460	adaptive immune response based on somatic recombination of immune receptors built from immunoglobulin superfamily domains	biological_process	0.003298	0.4467	4	72	128	15035	ENSGALG00000008306,ENSGALG00000036142,ENSGALG00000016785,ENSGALG00000014280
GO:0051046	regulation of secretion	biological_process	0.0034168	0.45745	7	72	410	15035	ENSGALG00000016480,ENSGALG00000013604,ENSGALG00000016785,ENSGALG00000004833,ENSGALG00000038241,ENSGALG00000000364,ENSGALG00000028770
GO:0043410	positive regulation of MAPK cascade	biological_process	0.0034838	0.45745	6	72	307	15035	ENSGALG00000040672,ENSGALG00000009626,ENSGALG00000038241,ENSGALG00000054196,ENSGALG00000049551,ENSGALG00000049157
GO:0043542	endothelial cell migration	biological_process	0.0034866	0.45745	4	72	130	15035	ENSGALG00000000364,ENSGALG00000015305,ENSGALG00000004184,ENSGALG00000009626
GO:0032496	response to lipopolysaccharide	biological_process	0.0035835	0.45745	4	72	131	15035	ENSGALG00000026098,ENSGALG00000045607,ENSGALG00000043064,ENSGALG00000014280
GO:0032879	regulation of localization	biological_process	0.0036018	0.45745	16	72	1619	15035	ENSGALG00000031997,ENSGALG00000006992,ENSGALG00000000364,ENSGALG00000015305,ENSGALG00000028770,ENSGALG00000014233,ENSGALG00000016480,ENSGALG00000016785,ENSGALG00000004833,ENSGALG00000014786,ENSGALG00000004184,ENSGALG00000013604,ENSGALG00000054166,ENSGALG00000009626,ENSGALG00000003521,ENSGALG00000038241
GO:0042119	neutrophil activation	biological_process	0.0036683	0.45745	2	72	19	15035	ENSGALG00000026098,ENSGALG00000045607
GO:0030574	collagen catabolic process	biological_process	0.0036683	0.45745	2	72	19	15035	ENSGALG00000019061,ENSGALG00000006992
GO:0008233	peptidase activity	molecular_function	0.0036905	0.45745	8	72	529	15035	ENSGALG00000001115,ENSGALG00000047647,ENSGALG00000006992,ENSGALG00000005086,ENSGALG00000013409,ENSGALG00000019061,ENSGALG00000008306,ENSGALG00000002955
GO:0046887	positive regulation of hormone secretion	biological_process	0.0037181	0.45745	3	72	65	15035	ENSGALG00000013604,ENSGALG00000038241,ENSGALG00000028770
GO:0009967	positive regulation of signal transduction	biological_process	0.0037824	0.45745	11	72	909	15035	ENSGALG00000049551,ENSGALG00000054196,ENSGALG00000009626,ENSGALG00000028770,ENSGALG00000006992,ENSGALG00000031997,ENSGALG00000036142,ENSGALG00000038241,ENSGALG00000040672,ENSGALG00000049157,ENSGALG00000014786
GO:0045596	negative regulation of cell differentiation	biological_process	0.0039508	0.45745	7	72	421	15035	ENSGALG00000008306,ENSGALG00000036142,ENSGALG00000014786,ENSGALG00000015305,ENSGALG00000006992,ENSGALG00000014233,ENSGALG00000031112
GO:0042060	wound healing	biological_process	0.0040493	0.45745	5	72	220	15035	ENSGALG00000012802,ENSGALG00000016480,ENSGALG00000009626,ENSGALG00000014233,ENSGALG00000026098
GO:0048009	insulin-like growth factor receptor signaling pathway	biological_process	0.0040633	0.45745	2	72	20	15035	ENSGALG00000040672,ENSGALG00000014786
GO:0035295	tube development	biological_process	0.0041196	0.45745	9	72	660	15035	ENSGALG00000016945,ENSGALG00000036142,ENSGALG00000004184,ENSGALG00000005689,ENSGALG00000002955,ENSGALG00000036798,ENSGALG00000009626,ENSGALG00000015305,ENSGALG00000026098
GO:0009605	response to external stimulus	biological_process	0.0041784	0.45745	13	72	1199	15035	ENSGALG00000014280,ENSGALG00000016785,ENSGALG00000049551,ENSGALG00000054196,ENSGALG00000009626,ENSGALG00000028770,ENSGALG00000026098,ENSGALG00000038241,ENSGALG00000008306,ENSGALG00000030822,ENSGALG00000000251,ENSGALG00000045607,ENSGALG00000043064
GO:0010810	regulation of cell-substrate adhesion	biological_process	0.0042042	0.45745	4	72	137	15035	ENSGALG00000009626,ENSGALG00000026137,ENSGALG00000014786,ENSGALG00000014233
GO:2000145	regulation of cell motility	biological_process	0.0042714	0.45745	8	72	542	15035	ENSGALG00000003521,ENSGALG00000014786,ENSGALG00000004184,ENSGALG00000014233,ENSGALG00000006992,ENSGALG00000015305,ENSGALG00000000364,ENSGALG00000009626
GO:0005102	signaling receptor binding	molecular_function	0.0042808	0.45745	11	72	924	15035	ENSGALG00000038241,ENSGALG00000013604,ENSGALG00000045607,ENSGALG00000015028,ENSGALG00000014786,ENSGALG00000049551,ENSGALG00000054196,ENSGALG00000009626,ENSGALG00000028770,ENSGALG00000000364,ENSGALG00000026098
GO:1901343	negative regulation of vasculature development	biological_process	0.0043995	0.45745	3	72	69	15035	ENSGALG00000016945,ENSGALG00000009626,ENSGALG00000004184
GO:0002237	response to molecule of bacterial origin	biological_process	0.0044262	0.45745	4	72	139	15035	ENSGALG00000043064,ENSGALG00000045607,ENSGALG00000026098,ENSGALG00000014280
GO:0036230	granulocyte activation	biological_process	0.0044771	0.45745	2	72	21	15035	ENSGALG00000026098,ENSGALG00000045607
GO:0001952	regulation of cell-matrix adhesion	biological_process	0.0047667	0.45745	3	72	71	15035	ENSGALG00000009626,ENSGALG00000026137,ENSGALG00000014786
GO:0044558	uterine smooth muscle relaxation	biological_process	0.0047885	0.45745	1	72	1	15035	ENSGALG00000015028
GO:1900719	regulation of uterine smooth muscle relaxation	biological_process	0.0047885	0.45745	1	72	1	15035	ENSGALG00000015028
GO:1900721	positive regulation of uterine smooth muscle relaxation	biological_process	0.0047885	0.45745	1	72	1	15035	ENSGALG00000015028
GO:1901079	positive regulation of relaxation of muscle	biological_process	0.0047885	0.45745	1	72	1	15035	ENSGALG00000015028
GO:1901080	regulation of relaxation of smooth muscle	biological_process	0.0047885	0.45745	1	72	1	15035	ENSGALG00000015028
GO:1901082	positive regulation of relaxation of smooth muscle	biological_process	0.0047885	0.45745	1	72	1	15035	ENSGALG00000015028
GO:0070540	stearic acid binding	molecular_function	0.0047885	0.45745	1	72	1	15035	ENSGALG00000043064
GO:0071399	cellular response to linoleic acid	biological_process	0.0047885	0.45745	1	72	1	15035	ENSGALG00000043064
GO:0010185	regulation of cellular defense response	biological_process	0.0047885	0.45745	1	72	1	15035	ENSGALG00000026098
GO:0010186	positive regulation of cellular defense response	biological_process	0.0047885	0.45745	1	72	1	15035	ENSGALG00000026098
GO:0032605	hepatocyte growth factor production	biological_process	0.0047885	0.45745	1	72	1	15035	ENSGALG00000028770
GO:0032646	regulation of hepatocyte growth factor production	biological_process	0.0047885	0.45745	1	72	1	15035	ENSGALG00000028770
GO:0032686	negative regulation of hepatocyte growth factor production	biological_process	0.0047885	0.45745	1	72	1	15035	ENSGALG00000028770
GO:0048175	hepatocyte growth factor biosynthetic process	biological_process	0.0047885	0.45745	1	72	1	15035	ENSGALG00000028770
GO:0048176	regulation of hepatocyte growth factor biosynthetic process	biological_process	0.0047885	0.45745	1	72	1	15035	ENSGALG00000028770
GO:0048178	negative regulation of hepatocyte growth factor biosynthetic process	biological_process	0.0047885	0.45745	1	72	1	15035	ENSGALG00000028770
GO:0090310	negative regulation of methylation-dependent chromatin silencing	biological_process	0.0047885	0.45745	1	72	1	15035	ENSGALG00000014280
GO:0002472	macrophage antigen processing and presentation	biological_process	0.0047885	0.45745	1	72	1	15035	ENSGALG00000008306
GO:0002616	regulation of macrophage antigen processing and presentation	biological_process	0.0047885	0.45745	1	72	1	15035	ENSGALG00000008306
GO:0002617	negative regulation of macrophage antigen processing and presentation	biological_process	0.0047885	0.45745	1	72	1	15035	ENSGALG00000008306
GO:0043381	negative regulation of memory T cell differentiation	biological_process	0.0047885	0.45745	1	72	1	15035	ENSGALG00000008306
GO:0003421	growth plate cartilage axis specification	biological_process	0.0047885	0.45745	1	72	1	15035	ENSGALG00000000364
GO:0044722	renal phosphate excretion	biological_process	0.0047885	0.45745	1	72	1	15035	ENSGALG00000000364
GO:1903402	regulation of renal phosphate excretion	biological_process	0.0047885	0.45745	1	72	1	15035	ENSGALG00000000364
GO:1903403	negative regulation of renal phosphate excretion	biological_process	0.0047885	0.45745	1	72	1	15035	ENSGALG00000000364
GO:1905590	fibronectin fibril organization	biological_process	0.0047885	0.45745	1	72	1	15035	ENSGALG00000036142
GO:2000119	negative regulation of sodium-dependent phosphate transport	biological_process	0.0047885	0.45745	1	72	1	15035	ENSGALG00000031997
GO:0005587	collagen type IV trimer	cellular_component	0.0047885	0.45745	1	72	1	15035	ENSGALG00000036798
GO:0030020	extracellular matrix structural constituent conferring tensile strength	molecular_function	0.0047885	0.45745	1	72	1	15035	ENSGALG00000036798
GO:0098642	network-forming collagen trimer	cellular_component	0.0047885	0.45745	1	72	1	15035	ENSGALG00000036798
GO:0098645	collagen network	cellular_component	0.0047885	0.45745	1	72	1	15035	ENSGALG00000036798
GO:0098651	basement membrane collagen trimer	cellular_component	0.0047885	0.45745	1	72	1	15035	ENSGALG00000036798
GO:0002113	interleukin-33 binding	molecular_function	0.0047885	0.45745	1	72	1	15035	ENSGALG00000016785
GO:0002580	regulation of antigen processing and presentation of peptide or polysaccharide antigen via MHC class II	biological_process	0.0047885	0.45745	1	72	1	15035	ENSGALG00000009626
GO:0002581	negative regulation of antigen processing and presentation of peptide or polysaccharide antigen via MHC class II	biological_process	0.0047885	0.45745	1	72	1	15035	ENSGALG00000009626
GO:0003065	positive regulation of heart rate by epinephrine	biological_process	0.0047885	0.45745	1	72	1	15035	ENSGALG00000003521
GO:0048627	myoblast development	biological_process	0.0047885	0.45745	1	72	1	15035	ENSGALG00000016480
GO:0060406	positive regulation of penile erection	biological_process	0.0047885	0.45745	1	72	1	15035	ENSGALG00000013604
GO:0061456	mesenchymal stem cell migration involved in uteric bud morphogenesis	biological_process	0.0047885	0.45745	1	72	1	15035	ENSGALG00000005689
GO:0048519	negative regulation of biological process	biological_process	0.0050156	0.47685	25	72	3165	15035	ENSGALG00000002955,ENSGALG00000031112,ENSGALG00000043064,ENSGALG00000014786,ENSGALG00000004184,ENSGALG00000016431,ENSGALG00000016945,ENSGALG00000013604,ENSGALG00000028770,ENSGALG00000014233,ENSGALG00000031997,ENSGALG00000006992,ENSGALG00000000364,ENSGALG00000015305,ENSGALG00000014280,ENSGALG00000004833,ENSGALG00000016785,ENSGALG00000003521,ENSGALG00000005689,ENSGALG00000038241,ENSGALG00000026137,…
GO:0002683	negative regulation of immune system process	biological_process	0.0050654	0.47927	5	72	232	15035	ENSGALG00000014786,ENSGALG00000036142,ENSGALG00000016785,ENSGALG00000008306,ENSGALG00000009626
GO:0009653	anatomical structure morphogenesis	biological_process	0.0052418	0.49211	16	72	1682	15035	ENSGALG00000031997,ENSGALG00000015305,ENSGALG00000000364,ENSGALG00000006992,ENSGALG00000014233,ENSGALG00000016945,ENSGALG00000016431,ENSGALG00000004184,ENSGALG00000031112,ENSGALG00000009626,ENSGALG00000026098,ENSGALG00000005689,ENSGALG00000003521,ENSGALG00000030822,ENSGALG00000016067,ENSGALG00000036798
GO:0019221	cytokine-mediated signaling pathway	biological_process	0.0052508	0.49211	5	72	234	15035	ENSGALG00000045607,ENSGALG00000026098,ENSGALG00000054196,ENSGALG00000016785,ENSGALG00000049551
GO:0001936	regulation of endothelial cell proliferation	biological_process	0.0053514	0.49769	3	72	74	15035	ENSGALG00000004184,ENSGALG00000013604,ENSGALG00000009626
GO:0048662	negative regulation of smooth muscle cell proliferation	biological_process	0.0053607	0.49769	2	72	23	15035	ENSGALG00000003521,ENSGALG00000013604
GO:0050794	regulation of cellular process	biological_process	0.0054105	0.49996	44	72	6838	15035	ENSGALG00000038241,ENSGALG00000036142,ENSGALG00000008306,ENSGALG00000030822,ENSGALG00000003521,ENSGALG00000015028,ENSGALG00000005689,ENSGALG00000009626,ENSGALG00000033432,ENSGALG00000014768,ENSGALG00000016431,ENSGALG00000017050,ENSGALG00000019061,ENSGALG00000009596,ENSGALG00000049157,ENSGALG00000000251,ENSGALG00000002955,ENSGALG00000043064,ENSGALG00000004184,ENSGALG00000004833,ENSGALG00000054196,…
GO:0023052	signaling	biological_process	0.0054947	0.50539	29	72	3905	15035	ENSGALG00000001716,ENSGALG00000009626,ENSGALG00000032060,ENSGALG00000026098,ENSGALG00000036142,ENSGALG00000038241,ENSGALG00000026137,ENSGALG00000040672,ENSGALG00000015028,ENSGALG00000036798,ENSGALG00000045607,ENSGALG00000054196,ENSGALG00000016785,ENSGALG00000049551,ENSGALG00000016480,ENSGALG00000014233,ENSGALG00000028770,ENSGALG00000006992,ENSGALG00000015305,ENSGALG00000000364,ENSGALG00000031997,…
GO:0007178	transmembrane receptor protein serine/threonine kinase signaling pathway	biological_process	0.0057354	0.52385	5	72	239	15035	ENSGALG00000017050,ENSGALG00000009626,ENSGALG00000002955,ENSGALG00000028770,ENSGALG00000031997
GO:0051179	localization	biological_process	0.0057485	0.52385	30	72	4101	15035	ENSGALG00000014786,ENSGALG00000004184,ENSGALG00000043064,ENSGALG00000013604,ENSGALG00000054166,ENSGALG00000033855,ENSGALG00000031997,ENSGALG00000006992,ENSGALG00000032465,ENSGALG00000000364,ENSGALG00000015305,ENSGALG00000028770,ENSGALG00000014233,ENSGALG00000016480,ENSGALG00000016785,ENSGALG00000049551,ENSGALG00000004833,ENSGALG00000054196,ENSGALG00000005689,ENSGALG00000003521,ENSGALG00000030822,…
GO:0048020	CCR chemokine receptor binding	molecular_function	0.00583	0.52404	2	72	24	15035	ENSGALG00000054196,ENSGALG00000049551
GO:0045581	negative regulation of T cell differentiation	biological_process	0.00583	0.52404	2	72	24	15035	ENSGALG00000008306,ENSGALG00000036142
GO:0043030	regulation of macrophage activation	biological_process	0.00583	0.52404	2	72	24	15035	ENSGALG00000009626,ENSGALG00000016785
GO:0042325	regulation of phosphorylation	biological_process	0.0058714	0.52423	11	72	964	15035	ENSGALG00000040672,ENSGALG00000038241,ENSGALG00000026137,ENSGALG00000014786,ENSGALG00000049157,ENSGALG00000009626,ENSGALG00000054196,ENSGALG00000049551,ENSGALG00000006992,ENSGALG00000014233,ENSGALG00000028770
GO:0050793	regulation of developmental process	biological_process	0.0058852	0.52423	15	72	1548	15035	ENSGALG00000009626,ENSGALG00000031997,ENSGALG00000015305,ENSGALG00000006992,ENSGALG00000014233,ENSGALG00000008306,ENSGALG00000016945,ENSGALG00000026137,ENSGALG00000036142,ENSGALG00000014786,ENSGALG00000004184,ENSGALG00000003521,ENSGALG00000016067,ENSGALG00000043064,ENSGALG00000031112
GO:0007154	cell communication	biological_process	0.0063094	0.55523	29	72	3941	15035	ENSGALG00000001716,ENSGALG00000009626,ENSGALG00000026098,ENSGALG00000032060,ENSGALG00000026137,ENSGALG00000038241,ENSGALG00000036142,ENSGALG00000040672,ENSGALG00000045607,ENSGALG00000015028,ENSGALG00000036798,ENSGALG00000054196,ENSGALG00000016785,ENSGALG00000049551,ENSGALG00000016480,ENSGALG00000028770,ENSGALG00000014233,ENSGALG00000031997,ENSGALG00000015305,ENSGALG00000006992,ENSGALG00000000364,…
GO:0019730	antimicrobial humoral response	biological_process	0.0063174	0.55523	2	72	25	15035	ENSGALG00000026098,ENSGALG00000045607
GO:0031638	zymogen activation	biological_process	0.0063174	0.55523	2	72	25	15035	ENSGALG00000009626,ENSGALG00000005086
GO:0060348	bone development	biological_process	0.0063482	0.55547	4	72	154	15035	ENSGALG00000004833,ENSGALG00000031997,ENSGALG00000004184,ENSGALG00000000364
GO:0043066	negative regulation of apoptotic process	biological_process	0.006668	0.58088	7	72	464	15035	ENSGALG00000013604,ENSGALG00000009626,ENSGALG00000014786,ENSGALG00000015305,ENSGALG00000006992,ENSGALG00000005689,ENSGALG00000043064
GO:0051270	regulation of cellular component movement	biological_process	0.0067091	0.5819	8	72	585	15035	ENSGALG00000014786,ENSGALG00000004184,ENSGALG00000003521,ENSGALG00000009626,ENSGALG00000000364,ENSGALG00000006992,ENSGALG00000015305,ENSGALG00000014233
GO:0050433	regulation of catecholamine secretion	biological_process	0.0068228	0.58661	2	72	26	15035	ENSGALG00000013604,ENSGALG00000038241
GO:0001937	negative regulation of endothelial cell proliferation	biological_process	0.0068228	0.58661	2	72	26	15035	ENSGALG00000004184,ENSGALG00000009626
GO:1903707	negative regulation of hemopoiesis	biological_process	0.0068777	0.58877	3	72	81	15035	ENSGALG00000014786,ENSGALG00000036142,ENSGALG00000008306
GO:0045765	regulation of angiogenesis	biological_process	0.0069412	0.59165	4	72	158	15035	ENSGALG00000015305,ENSGALG00000004184,ENSGALG00000009626,ENSGALG00000016945
GO:0040012	regulation of locomotion	biological_process	0.0069807	0.59246	8	72	589	15035	ENSGALG00000009626,ENSGALG00000006992,ENSGALG00000000364,ENSGALG00000015305,ENSGALG00000014233,ENSGALG00000004184,ENSGALG00000014786,ENSGALG00000003521
GO:2000146	negative regulation of cell motility	biological_process	0.007095	0.59959	4	72	159	15035	ENSGALG00000009626,ENSGALG00000003521,ENSGALG00000014233,ENSGALG00000000364
GO:0001934	positive regulation of protein phosphorylation	biological_process	0.0071898	0.60501	8	72	592	15035	ENSGALG00000040672,ENSGALG00000038241,ENSGALG00000049157,ENSGALG00000009626,ENSGALG00000054196,ENSGALG00000049551,ENSGALG00000006992,ENSGALG00000028770
GO:0031399	regulation of protein modification process	biological_process	0.0074687	0.62529	12	72	1139	15035	ENSGALG00000040672,ENSGALG00000038241,ENSGALG00000026137,ENSGALG00000016431,ENSGALG00000049157,ENSGALG00000009626,ENSGALG00000004833,ENSGALG00000049551,ENSGALG00000054196,ENSGALG00000006992,ENSGALG00000014233,ENSGALG00000028770
GO:0043069	negative regulation of programmed cell death	biological_process	0.0075457	0.62529	7	72	475	15035	ENSGALG00000013604,ENSGALG00000009626,ENSGALG00000043064,ENSGALG00000014786,ENSGALG00000006992,ENSGALG00000005689,ENSGALG00000015305
GO:0002250	adaptive immune response	biological_process	0.0075699	0.62529	4	72	162	15035	ENSGALG00000008306,ENSGALG00000014280,ENSGALG00000016785,ENSGALG00000036142
GO:0048514	blood vessel morphogenesis	biological_process	0.0075862	0.62529	6	72	361	15035	ENSGALG00000009626,ENSGALG00000016945,ENSGALG00000015305,ENSGALG00000004184,ENSGALG00000026098,ENSGALG00000036798
GO:0009719	response to endogenous stimulus	biological_process	0.007844	0.62529	10	72	864	15035	ENSGALG00000031112,ENSGALG00000036798,ENSGALG00000002955,ENSGALG00000043064,ENSGALG00000014786,ENSGALG00000017050,ENSGALG00000028770,ENSGALG00000015305,ENSGALG00000031997,ENSGALG00000009626
GO:0006935	chemotaxis	biological_process	0.0078865	0.62529	6	72	364	15035	ENSGALG00000026098,ENSGALG00000030822,ENSGALG00000045607,ENSGALG00000009626,ENSGALG00000054196,ENSGALG00000049551
GO:0043269	regulation of ion transport	biological_process	0.0078865	0.62529	6	72	364	15035	ENSGALG00000031997,ENSGALG00000006992,ENSGALG00000000364,ENSGALG00000013604,ENSGALG00000009626,ENSGALG00000054166
GO:0050432	catecholamine secretion	biological_process	0.0078866	0.62529	2	72	28	15035	ENSGALG00000013604,ENSGALG00000038241
GO:0090049	regulation of cell migration involved in sprouting angiogenesis	biological_process	0.0078866	0.62529	2	72	28	15035	ENSGALG00000009626,ENSGALG00000015305
GO:0042330	taxis	biological_process	0.0080915	0.62529	6	72	366	15035	ENSGALG00000009626,ENSGALG00000054196,ENSGALG00000049551,ENSGALG00000026098,ENSGALG00000030822,ENSGALG00000045607
GO:0071222	cellular response to lipopolysaccharide	biological_process	0.0081107	0.62529	3	72	86	15035	ENSGALG00000014280,ENSGALG00000026098,ENSGALG00000045607
GO:0004222	metalloendopeptidase activity	molecular_function	0.0081107	0.62529	3	72	86	15035	ENSGALG00000019061,ENSGALG00000001115,ENSGALG00000006992
GO:0048522	positive regulation of cellular process	biological_process	0.0081917	0.62529	25	72	3284	15035	ENSGALG00000005689,ENSGALG00000040672,ENSGALG00000038241,ENSGALG00000026137,ENSGALG00000036142,ENSGALG00000014768,ENSGALG00000033432,ENSGALG00000009626,ENSGALG00000014786,ENSGALG00000004184,ENSGALG00000049157,ENSGALG00000043064,ENSGALG00000019061,ENSGALG00000013604,ENSGALG00000016431,ENSGALG00000031997,ENSGALG00000006992,ENSGALG00000015305,ENSGALG00000028770,ENSGALG00000014233,ENSGALG00000016480,…
GO:0004175	endopeptidase activity	molecular_function	0.0083003	0.62529	6	72	368	15035	ENSGALG00000047647,ENSGALG00000006992,ENSGALG00000005086,ENSGALG00000013409,ENSGALG00000019061,ENSGALG00000001115
GO:0071219	cellular response to molecule of bacterial origin	biological_process	0.0083719	0.62529	3	72	87	15035	ENSGALG00000045607,ENSGALG00000026098,ENSGALG00000014280
GO:0045620	negative regulation of lymphocyte differentiation	biological_process	0.0084448	0.62529	2	72	29	15035	ENSGALG00000036142,ENSGALG00000008306
GO:0001935	endothelial cell proliferation	biological_process	0.008638	0.62529	3	72	88	15035	ENSGALG00000004184,ENSGALG00000009626,ENSGALG00000013604
GO:0001667	ameboidal-type cell migration	biological_process	0.008641	0.62529	5	72	264	15035	ENSGALG00000006992,ENSGALG00000000364,ENSGALG00000015305,ENSGALG00000004184,ENSGALG00000009626
GO:0001932	regulation of protein phosphorylation	biological_process	0.0090784	0.62529	10	72	883	15035	ENSGALG00000040672,ENSGALG00000026137,ENSGALG00000038241,ENSGALG00000049157,ENSGALG00000009626,ENSGALG00000054196,ENSGALG00000049551,ENSGALG00000006992,ENSGALG00000028770,ENSGALG00000014233
GO:0090092	regulation of transmembrane receptor protein serine/threonine kinase signaling pathway	biological_process	0.0091191	0.62529	4	72	171	15035	ENSGALG00000002955,ENSGALG00000028770,ENSGALG00000031997,ENSGALG00000009626
GO:0042327	positive regulation of phosphorylation	biological_process	0.0095519	0.62529	8	72	622	15035	ENSGALG00000049157,ENSGALG00000038241,ENSGALG00000040672,ENSGALG00000028770,ENSGALG00000006992,ENSGALG00000054196,ENSGALG00000049551,ENSGALG00000009626
GO:0035985	senescence-associated heterochromatin focus	cellular_component	0.0095544	0.62529	1	72	2	15035	ENSGALG00000026137
GO:0035986	senescence-associated heterochromatin focus assembly	biological_process	0.0095544	0.62529	1	72	2	15035	ENSGALG00000026137
GO:0046882	negative regulation of follicle-stimulating hormone secretion	biological_process	0.0095544	0.62529	1	72	2	15035	ENSGALG00000028770
GO:0002826	negative regulation of T-helper 1 type immune response	biological_process	0.0095544	0.62529	1	72	2	15035	ENSGALG00000016785
GO:1904027	negative regulation of collagen fibril organization	biological_process	0.0095544	0.62529	1	72	2	15035	ENSGALG00000004833
GO:0050542	icosanoid binding	molecular_function	0.0095544	0.62529	1	72	2	15035	ENSGALG00000043064
GO:0050543	icosatetraenoic acid binding	molecular_function	0.0095544	0.62529	1	72	2	15035	ENSGALG00000043064
GO:0050544	arachidonic acid binding	molecular_function	0.0095544	0.62529	1	72	2	15035	ENSGALG00000043064
GO:0070539	linoleic acid binding	molecular_function	0.0095544	0.62529	1	72	2	15035	ENSGALG00000043064
GO:0006968	cellular defense response	biological_process	0.0095544	0.62529	1	72	2	15035	ENSGALG00000026098
GO:0060279	positive regulation of ovulation	biological_process	0.0095544	0.62529	1	72	2	15035	ENSGALG00000028770
GO:0019815	B cell receptor complex	cellular_component	0.0095544	0.62529	1	72	2	15035	ENSGALG00000000251
GO:0070383	DNA cytosine deamination	biological_process	0.0095544	0.62529	1	72	2	15035	ENSGALG00000014280
GO:0043379	memory T cell differentiation	biological_process	0.0095544	0.62529	1	72	2	15035	ENSGALG00000008306
GO:0043380	regulation of memory T cell differentiation	biological_process	0.0095544	0.62529	1	72	2	15035	ENSGALG00000008306
GO:0090715	immunological memory formation process	biological_process	0.0095544	0.62529	1	72	2	15035	ENSGALG00000008306
GO:0000720	pyrimidine dimer repair by nucleotide-excision repair	biological_process	0.0095544	0.62529	1	72	2	15035	ENSGALG00000016067
GO:0048597	post-embryonic camera-type eye morphogenesis	biological_process	0.0095544	0.62529	1	72	2	15035	ENSGALG00000016067
GO:2000328	regulation of T-helper 17 cell lineage commitment	biological_process	0.0095544	0.62529	1	72	2	15035	ENSGALG00000036142
GO:2000329	negative regulation of T-helper 17 cell lineage commitment	biological_process	0.0095544	0.62529	1	72	2	15035	ENSGALG00000036142
GO:0031092	platelet alpha granule membrane	cellular_component	0.0095544	0.62529	1	72	2	15035	ENSGALG00000004184
GO:0072380	TRC complex	cellular_component	0.0095544	0.62529	1	72	2	15035	ENSGALG00000014768
GO:1903334	positive regulation of protein folding	biological_process	0.0095544	0.62529	1	72	2	15035	ENSGALG00000014768
GO:1903646	positive regulation of chaperone-mediated protein folding	biological_process	0.0095544	0.62529	1	72	2	15035	ENSGALG00000014768
GO:0002114	interleukin-33 receptor activity	molecular_function	0.0095544	0.62529	1	72	2	15035	ENSGALG00000016785
GO:0003062	regulation of heart rate by chemical signal	biological_process	0.0095544	0.62529	1	72	2	15035	ENSGALG00000003521
GO:0005588	collagen type V trimer	cellular_component	0.0095544	0.62529	1	72	2	15035	ENSGALG00000031112
GO:0010746	regulation of plasma membrane long-chain fatty acid transport	biological_process	0.0095544	0.62529	1	72	2	15035	ENSGALG00000009626
GO:0010748	negative regulation of plasma membrane long-chain fatty acid transport	biological_process	0.0095544	0.62529	1	72	2	15035	ENSGALG00000009626
GO:0010751	negative regulation of nitric oxide mediated signal transduction	biological_process	0.0095544	0.62529	1	72	2	15035	ENSGALG00000009626
GO:0015911	plasma membrane long-chain fatty acid transport	biological_process	0.0095544	0.62529	1	72	2	15035	ENSGALG00000009626
GO:0035566	regulation of metanephros size	biological_process	0.0095544	0.62529	1	72	2	15035	ENSGALG00000005689
GO:0038172	interleukin-33-mediated signaling pathway	biological_process	0.0095544	0.62529	1	72	2	15035	ENSGALG00000016785
GO:0043125	ErbB-3 class receptor binding	molecular_function	0.0095544	0.62529	1	72	2	15035	ENSGALG00000014786
GO:0047389	glycerophosphocholine phosphodiesterase activity	molecular_function	0.0095544	0.62529	1	72	2	15035	ENSGALG00000009130
GO:0060405	regulation of penile erection	biological_process	0.0095544	0.62529	1	72	2	15035	ENSGALG00000013604
GO:0070052	collagen V binding	molecular_function	0.0095544	0.62529	1	72	2	15035	ENSGALG00000009626
GO:1902001	fatty acid transmembrane transport	biological_process	0.0095544	0.62529	1	72	2	15035	ENSGALG00000009626
GO:1903225	negative regulation of endodermal cell differentiation	biological_process	0.0095544	0.62529	1	72	2	15035	ENSGALG00000031112
GO:1903553	positive regulation of extracellular exosome assembly	biological_process	0.0095544	0.62529	1	72	2	15035	ENSGALG00000016480
GO:2000192	negative regulation of fatty acid transport	biological_process	0.0095544	0.62529	1	72	2	15035	ENSGALG00000009626
GO:2001027	negative regulation of endothelial cell chemotaxis	biological_process	0.0095544	0.62529	1	72	2	15035	ENSGALG00000009626
GO:0034338	short-chain carboxylesterase activity	molecular_function	0.0095544	0.62529	1	72	2	15035	ENSGALG00000014938
GO:0051793	medium-chain fatty acid catabolic process	biological_process	0.0095544	0.62529	1	72	2	15035	ENSGALG00000014938
GO:1904705	regulation of vascular smooth muscle cell proliferation	biological_process	0.0096126	0.62529	2	72	31	15035	ENSGALG00000003521,ENSGALG00000006992
GO:1990874	vascular smooth muscle cell proliferation	biological_process	0.0096126	0.62529	2	72	31	15035	ENSGALG00000003521,ENSGALG00000006992
GO:0002292	T cell differentiation involved in immune response	biological_process	0.0096126	0.62529	2	72	31	15035	ENSGALG00000008306,ENSGALG00000036142
GO:0010596	negative regulation of endothelial cell migration	biological_process	0.0096126	0.62529	2	72	31	15035	ENSGALG00000000364,ENSGALG00000009626
GO:0010604	positive regulation of macromolecule metabolic process	biological_process	0.0097009	0.62897	18	72	2120	15035	ENSGALG00000005689,ENSGALG00000038241,ENSGALG00000040672,ENSGALG00000033432,ENSGALG00000026098,ENSGALG00000009626,ENSGALG00000049157,ENSGALG00000014786,ENSGALG00000016431,ENSGALG00000013604,ENSGALG00000028770,ENSGALG00000014233,ENSGALG00000031997,ENSGALG00000006992,ENSGALG00000015305,ENSGALG00000014280,ENSGALG00000054196,ENSGALG00000049551
GO:0009888	tissue development	biological_process	0.0099068	0.64022	12	72	1182	15035	ENSGALG00000000364,ENSGALG00000006992,ENSGALG00000031997,ENSGALG00000036798,ENSGALG00000031112,ENSGALG00000043064,ENSGALG00000002955,ENSGALG00000003521,ENSGALG00000005689,ENSGALG00000009130,ENSGALG00000036142,ENSGALG00000016431
GO:0006508	proteolysis	biological_process	0.0099702	0.64221	12	72	1183	15035	ENSGALG00000002955,ENSGALG00000005689,ENSGALG00000008306,ENSGALG00000019061,ENSGALG00000005086,ENSGALG00000014233,ENSGALG00000013409,ENSGALG00000014768,ENSGALG00000047647,ENSGALG00000006992,ENSGALG00000009626,ENSGALG00000001115
GO:1901342	regulation of vasculature development	biological_process	0.010063	0.6461	4	72	176	15035	ENSGALG00000015305,ENSGALG00000004184,ENSGALG00000009626,ENSGALG00000016945
GO:1903530	regulation of secretion by cell	biological_process	0.010113	0.6472	6	72	384	15035	ENSGALG00000028770,ENSGALG00000016480,ENSGALG00000013604,ENSGALG00000004833,ENSGALG00000016785,ENSGALG00000038241
GO:2001235	positive regulation of apoptotic signaling pathway	biological_process	0.010339	0.65952	3	72	94	15035	ENSGALG00000009626,ENSGALG00000028770,ENSGALG00000006992
GO:0030155	regulation of cell adhesion	biological_process	0.010482	0.66437	6	72	387	15035	ENSGALG00000014233,ENSGALG00000014786,ENSGALG00000036142,ENSGALG00000026137,ENSGALG00000009626,ENSGALG00000008306
GO:0007169	transmembrane receptor protein tyrosine kinase signaling pathway	biological_process	0.010482	0.66437	6	72	387	15035	ENSGALG00000040672,ENSGALG00000009626,ENSGALG00000049157,ENSGALG00000036798,ENSGALG00000014786,ENSGALG00000006992
GO:0010634	positive regulation of epithelial cell migration	biological_process	0.01064	0.67222	3	72	95	15035	ENSGALG00000004184,ENSGALG00000006992,ENSGALG00000009626
GO:0009617	response to bacterium	biological_process	0.010805	0.67549	5	72	279	15035	ENSGALG00000000251,ENSGALG00000043064,ENSGALG00000045607,ENSGALG00000026098,ENSGALG00000014280
GO:0050789	regulation of biological process	biological_process	0.010809	0.67549	45	72	7269	15035	ENSGALG00000031112,ENSGALG00000014786,ENSGALG00000054166,ENSGALG00000013604,ENSGALG00000054799,ENSGALG00000006992,ENSGALG00000016785,ENSGALG00000014280,ENSGALG00000045607,ENSGALG00000016067,ENSGALG00000036798,ENSGALG00000026137,ENSGALG00000040672,ENSGALG00000032060,ENSGALG00000026098,ENSGALG00000001716,ENSGALG00000002955,ENSGALG00000043064,ENSGALG00000049157,ENSGALG00000000251,ENSGALG00000004184,…
GO:0035987	endodermal cell differentiation	biological_process	0.010848	0.67549	2	72	33	15035	ENSGALG00000006992,ENSGALG00000031112
GO:0002381	immunoglobulin production involved in immunoglobulin mediated immune response	biological_process	0.010848	0.67549	2	72	33	15035	ENSGALG00000008306,ENSGALG00000014280
GO:0050900	leukocyte migration	biological_process	0.010862	0.67549	4	72	180	15035	ENSGALG00000054196,ENSGALG00000049551,ENSGALG00000026098,ENSGALG00000045607
GO:0002285	lymphocyte activation involved in immune response	biological_process	0.011257	0.69566	3	72	97	15035	ENSGALG00000014280,ENSGALG00000036142,ENSGALG00000008306
GO:0071216	cellular response to biotic stimulus	biological_process	0.011257	0.69566	3	72	97	15035	ENSGALG00000026098,ENSGALG00000045607,ENSGALG00000014280
GO:0001706	endoderm formation	biological_process	0.011491	0.70787	2	72	34	15035	ENSGALG00000031112,ENSGALG00000006992
GO:0030334	regulation of cell migration	biological_process	0.011586	0.71156	7	72	516	15035	ENSGALG00000009626,ENSGALG00000003521,ENSGALG00000006992,ENSGALG00000015305,ENSGALG00000000364,ENSGALG00000004184,ENSGALG00000014786
GO:0060548	negative regulation of cell death	biological_process	0.011817	0.72349	7	72	518	15035	ENSGALG00000013604,ENSGALG00000009626,ENSGALG00000014786,ENSGALG00000006992,ENSGALG00000015305,ENSGALG00000005689,ENSGALG00000043064
GO:0015718	monocarboxylic acid transport	biological_process	0.011895	0.72516	3	72	99	15035	ENSGALG00000009626,ENSGALG00000007955,ENSGALG00000043064
GO:0051271	negative regulation of cellular component movement	biological_process	0.011918	0.72516	4	72	185	15035	ENSGALG00000009626,ENSGALG00000000364,ENSGALG00000003521,ENSGALG00000014233
GO:0048583	regulation of response to stimulus	biological_process	0.012021	0.72917	19	72	2334	15035	ENSGALG00000000251,ENSGALG00000049157,ENSGALG00000002955,ENSGALG00000014786,ENSGALG00000054166,ENSGALG00000028770,ENSGALG00000014233,ENSGALG00000031997,ENSGALG00000006992,ENSGALG00000054196,ENSGALG00000049551,ENSGALG00000016785,ENSGALG00000038241,ENSGALG00000026137,ENSGALG00000036142,ENSGALG00000040672,ENSGALG00000008306,ENSGALG00000026098,ENSGALG00000009626
GO:0048661	positive regulation of smooth muscle cell proliferation	biological_process	0.01215	0.73249	2	72	35	15035	ENSGALG00000006992,ENSGALG00000009626
GO:0042116	macrophage activation	biological_process	0.01215	0.73249	2	72	35	15035	ENSGALG00000016785,ENSGALG00000009626
GO:0051128	regulation of cellular component organization	biological_process	0.012275	0.73779	14	72	1523	15035	ENSGALG00000004184,ENSGALG00000014786,ENSGALG00000003521,ENSGALG00000040672,ENSGALG00000019061,ENSGALG00000016431,ENSGALG00000026137,ENSGALG00000006992,ENSGALG00000015305,ENSGALG00000031997,ENSGALG00000014233,ENSGALG00000016480,ENSGALG00000004833,ENSGALG00000014280
GO:0051248	negative regulation of protein metabolic process	biological_process	0.012348	0.73994	8	72	651	15035	ENSGALG00000026137,ENSGALG00000016431,ENSGALG00000005689,ENSGALG00000004833,ENSGALG00000009626,ENSGALG00000014233,ENSGALG00000028770,ENSGALG00000006992
GO:0042981	regulation of apoptotic process	biological_process	0.012397	0.74015	9	72	786	15035	ENSGALG00000006992,ENSGALG00000015305,ENSGALG00000031997,ENSGALG00000028770,ENSGALG00000009626,ENSGALG00000005689,ENSGALG00000014786,ENSGALG00000043064,ENSGALG00000013604
GO:0071229	cellular response to acid chemical	biological_process	0.012553	0.74015	3	72	101	15035	ENSGALG00000036798,ENSGALG00000031112,ENSGALG00000043064
GO:0009897	external side of plasma membrane	cellular_component	0.012582	0.74015	4	72	188	15035	ENSGALG00000000251,ENSGALG00000016785,ENSGALG00000016480,ENSGALG00000009626
GO:0048523	negative regulation of cellular process	biological_process	0.012747	0.74015	22	72	2865	15035	ENSGALG00000013604,ENSGALG00000016431,ENSGALG00000004184,ENSGALG00000014786,ENSGALG00000031112,ENSGALG00000002955,ENSGALG00000043064,ENSGALG00000004833,ENSGALG00000014280,ENSGALG00000006992,ENSGALG00000015305,ENSGALG00000000364,ENSGALG00000031997,ENSGALG00000014233,ENSGALG00000028770,ENSGALG00000008306,ENSGALG00000036142,ENSGALG00000026137,ENSGALG00000005689,ENSGALG00000003521,ENSGALG00000009626,…
GO:0040013	negative regulation of locomotion	biological_process	0.012808	0.74015	4	72	189	15035	ENSGALG00000009626,ENSGALG00000003521,ENSGALG00000014233,ENSGALG00000000364
GO:0061077	chaperone-mediated protein folding	biological_process	0.012825	0.74015	2	72	36	15035	ENSGALG00000014768,ENSGALG00000004833
GO:0032760	positive regulation of tumor necrosis factor production	biological_process	0.012825	0.74015	2	72	36	15035	ENSGALG00000009626,ENSGALG00000014786
GO:0019838	growth factor binding	molecular_function	0.012889	0.74015	3	72	102	15035	ENSGALG00000036798,ENSGALG00000009626,ENSGALG00000040672
GO:0019220	regulation of phosphate metabolic process	biological_process	0.013067	0.74015	11	72	1078	15035	ENSGALG00000006992,ENSGALG00000028770,ENSGALG00000014233,ENSGALG00000009626,ENSGALG00000049551,ENSGALG00000054196,ENSGALG00000014786,ENSGALG00000049157,ENSGALG00000040672,ENSGALG00000026137,ENSGALG00000038241
GO:0071396	cellular response to lipid	biological_process	0.013137	0.74015	5	72	293	15035	ENSGALG00000043064,ENSGALG00000045607,ENSGALG00000026098,ENSGALG00000015305,ENSGALG00000014280
GO:0035239	tube morphogenesis	biological_process	0.013147	0.74015	7	72	529	15035	ENSGALG00000026098,ENSGALG00000005689,ENSGALG00000015305,ENSGALG00000004184,ENSGALG00000036798,ENSGALG00000016945,ENSGALG00000009626
GO:0051174	regulation of phosphorus metabolic process	biological_process	0.013152	0.74015	11	72	1079	15035	ENSGALG00000006992,ENSGALG00000014233,ENSGALG00000028770,ENSGALG00000009626,ENSGALG00000054196,ENSGALG00000049551,ENSGALG00000014786,ENSGALG00000049157,ENSGALG00000040672,ENSGALG00000038241,ENSGALG00000026137
GO:0010562	positive regulation of phosphorus metabolic process	biological_process	0.013328	0.74015	8	72	660	15035	ENSGALG00000040672,ENSGALG00000038241,ENSGALG00000049157,ENSGALG00000009626,ENSGALG00000054196,ENSGALG00000049551,ENSGALG00000006992,ENSGALG00000028770
GO:0045937	positive regulation of phosphate metabolic process	biological_process	0.013328	0.74015	8	72	660	15035	ENSGALG00000028770,ENSGALG00000006992,ENSGALG00000054196,ENSGALG00000049551,ENSGALG00000009626,ENSGALG00000049157,ENSGALG00000038241,ENSGALG00000040672
GO:1905268	negative regulation of chromatin organization	biological_process	0.013516	0.74015	2	72	37	15035	ENSGALG00000016431,ENSGALG00000014280
GO:0050840	extracellular matrix binding	molecular_function	0.013516	0.74015	2	72	37	15035	ENSGALG00000009626,ENSGALG00000004184
GO:1903557	positive regulation of tumor necrosis factor superfamily cytokine production	biological_process	0.013516	0.74015	2	72	37	15035	ENSGALG00000014786,ENSGALG00000009626
GO:0007596	blood coagulation	biological_process	0.013578	0.74015	3	72	104	15035	ENSGALG00000014233,ENSGALG00000009626,ENSGALG00000012802
GO:0043067	regulation of programmed cell death	biological_process	0.013789	0.74015	9	72	800	15035	ENSGALG00000009626,ENSGALG00000028770,ENSGALG00000031997,ENSGALG00000006992,ENSGALG00000015305,ENSGALG00000013604,ENSGALG00000043064,ENSGALG00000014786,ENSGALG00000005689
GO:0071495	cellular response to endogenous stimulus	biological_process	0.014102	0.74015	9	72	803	15035	ENSGALG00000028770,ENSGALG00000015305,ENSGALG00000031997,ENSGALG00000009626,ENSGALG00000031112,ENSGALG00000036798,ENSGALG00000002955,ENSGALG00000014786,ENSGALG00000017050
GO:0055081	anion homeostasis	biological_process	0.014223	0.74015	2	72	38	15035	ENSGALG00000031997,ENSGALG00000043064
GO:0051937	catecholamine transport	biological_process	0.014223	0.74015	2	72	38	15035	ENSGALG00000013604,ENSGALG00000038241
GO:0002042	cell migration involved in sprouting angiogenesis	biological_process	0.014223	0.74015	2	72	38	15035	ENSGALG00000015305,ENSGALG00000009626
GO:0006915	apoptotic process	biological_process	0.014269	0.74015	10	72	946	15035	ENSGALG00000009596,ENSGALG00000013604,ENSGALG00000005689,ENSGALG00000014786,ENSGALG00000043064,ENSGALG00000009626,ENSGALG00000006992,ENSGALG00000015305,ENSGALG00000031997,ENSGALG00000028770
GO:0002232	leukocyte chemotaxis involved in inflammatory response	biological_process	0.014298	0.74015	1	72	3	15035	ENSGALG00000026098
GO:0002269	leukocyte activation involved in inflammatory response	biological_process	0.014298	0.74015	1	72	3	15035	ENSGALG00000026098
GO:0060164	regulation of timing of neuron differentiation	biological_process	0.014298	0.74015	1	72	3	15035	ENSGALG00000015305
GO:2000118	regulation of sodium-dependent phosphate transport	biological_process	0.014298	0.74015	1	72	3	15035	ENSGALG00000031997
GO:0046881	positive regulation of follicle-stimulating hormone secretion	biological_process	0.014298	0.74015	1	72	3	15035	ENSGALG00000028770
GO:2000697	negative regulation of epithelial cell differentiation involved in kidney development	biological_process	0.014298	0.74015	1	72	3	15035	ENSGALG00000006992
GO:0070538	oleic acid binding	molecular_function	0.014298	0.74015	1	72	3	15035	ENSGALG00000043064
GO:1903224	regulation of endodermal cell differentiation	biological_process	0.014298	0.74015	1	72	3	15035	ENSGALG00000031112
GO:0032277	negative regulation of gonadotropin secretion	biological_process	0.014298	0.74015	1	72	3	15035	ENSGALG00000028770
GO:0070543	response to linoleic acid	biological_process	0.014298	0.74015	1	72	3	15035	ENSGALG00000043064
GO:0001996	positive regulation of heart rate by epinephrine-norepinephrine	biological_process	0.014298	0.74015	1	72	3	15035	ENSGALG00000003521
GO:0045006	DNA deamination	biological_process	0.014298	0.74015	1	72	3	15035	ENSGALG00000014280
GO:0060278	regulation of ovulation	biological_process	0.014298	0.74015	1	72	3	15035	ENSGALG00000028770
GO:1901664	regulation of NAD+ ADP-ribosyltransferase activity	biological_process	0.014298	0.74015	1	72	3	15035	ENSGALG00000016067
GO:1901666	positive regulation of NAD+ ADP-ribosyltransferase activity	biological_process	0.014298	0.74015	1	72	3	15035	ENSGALG00000016067
GO:0019797	procollagen-proline 3-dioxygenase activity	molecular_function	0.014298	0.74015	1	72	3	15035	ENSGALG00000004833
GO:1901873	regulation of post-translational protein modification	biological_process	0.014298	0.74015	1	72	3	15035	ENSGALG00000004833
GO:1901874	negative regulation of post-translational protein modification	biological_process	0.014298	0.74015	1	72	3	15035	ENSGALG00000004833
GO:0002291	T cell activation via T cell receptor contact with antigen bound to MHC molecule on antigen presenting cell	biological_process	0.014298	0.74015	1	72	3	15035	ENSGALG00000008306
GO:0090713	immunological memory process	biological_process	0.014298	0.74015	1	72	3	15035	ENSGALG00000008306
GO:0008970	phosphatidylcholine 1-acylhydrolase activity	molecular_function	0.014298	0.74015	1	72	3	15035	ENSGALG00000014938
GO:0072379	ER membrane insertion complex	cellular_component	0.014298	0.74015	1	72	3	15035	ENSGALG00000014768
GO:1902174	positive regulation of keratinocyte apoptotic process	biological_process	0.014298	0.74015	1	72	3	15035	ENSGALG00000031997
GO:0050436	microfibril binding	molecular_function	0.014298	0.74015	1	72	3	15035	ENSGALG00000002955
GO:0008449	N-acetylglucosamine-6-sulfatase activity	molecular_function	0.014298	0.74015	1	72	3	15035	ENSGALG00000009856
GO:0043084	penile erection	biological_process	0.014298	0.74015	1	72	3	15035	ENSGALG00000013604
GO:0071953	elastic fiber	cellular_component	0.014298	0.74015	1	72	3	15035	ENSGALG00000014233
GO:1990578	perinuclear endoplasmic reticulum membrane	cellular_component	0.014298	0.74015	1	72	3	15035	ENSGALG00000014786
GO:0001568	blood vessel development	biological_process	0.014402	0.74361	6	72	415	15035	ENSGALG00000016945,ENSGALG00000009626,ENSGALG00000036798,ENSGALG00000026098,ENSGALG00000015305,ENSGALG00000004184
GO:0007599	hemostasis	biological_process	0.01465	0.75249	3	72	107	15035	ENSGALG00000014233,ENSGALG00000009626,ENSGALG00000012802
GO:0050817	coagulation	biological_process	0.01465	0.75249	3	72	107	15035	ENSGALG00000014233,ENSGALG00000012802,ENSGALG00000009626
GO:0072376	protein activation cascade	biological_process	0.014946	0.76268	2	72	39	15035	ENSGALG00000012802,ENSGALG00000014233
GO:1904035	regulation of epithelial cell apoptotic process	biological_process	0.014946	0.76268	2	72	39	15035	ENSGALG00000031997,ENSGALG00000009626
GO:0072359	circulatory system development	biological_process	0.014964	0.76268	8	72	674	15035	ENSGALG00000003521,ENSGALG00000036798,ENSGALG00000043064,ENSGALG00000004184,ENSGALG00000016945,ENSGALG00000026098,ENSGALG00000015305,ENSGALG00000009626
GO:0005539	glycosaminoglycan binding	molecular_function	0.015018	0.76344	3	72	108	15035	ENSGALG00000009626,ENSGALG00000015624,ENSGALG00000009856
GO:0051707	response to other organism	biological_process	0.01536	0.77882	6	72	421	15035	ENSGALG00000043064,ENSGALG00000045607,ENSGALG00000000251,ENSGALG00000026098,ENSGALG00000014280,ENSGALG00000008306
GO:0043207	response to external biotic stimulus	biological_process	0.015689	0.79345	6	72	423	15035	ENSGALG00000008306,ENSGALG00000014280,ENSGALG00000026098,ENSGALG00000000251,ENSGALG00000043064,ENSGALG00000045607
GO:0051952	regulation of amine transport	biological_process	0.016438	0.82925	2	72	41	15035	ENSGALG00000013604,ENSGALG00000038241
GO:0012501	programmed cell death	biological_process	0.016747	0.8427	10	72	970	15035	ENSGALG00000014786,ENSGALG00000005689,ENSGALG00000043064,ENSGALG00000013604,ENSGALG00000009596,ENSGALG00000031997,ENSGALG00000006992,ENSGALG00000015305,ENSGALG00000028770,ENSGALG00000009626
GO:0010633	negative regulation of epithelial cell migration	biological_process	0.017207	0.86364	2	72	42	15035	ENSGALG00000009626,ENSGALG00000000364
GO:0031406	carboxylic acid binding	molecular_function	0.017334	0.86459	3	72	114	15035	ENSGALG00000043064,ENSGALG00000015624,ENSGALG00000004833
GO:0001944	vasculature development	biological_process	0.017407	0.86459	6	72	433	15035	ENSGALG00000016945,ENSGALG00000009626,ENSGALG00000036798,ENSGALG00000026098,ENSGALG00000004184,ENSGALG00000015305
GO:0019882	antigen processing and presentation	biological_process	0.017991	0.86459	2	72	43	15035	ENSGALG00000008306,ENSGALG00000009626
GO:0072358	cardiovascular system development	biological_process	0.018129	0.86459	6	72	437	15035	ENSGALG00000016945,ENSGALG00000009626,ENSGALG00000036798,ENSGALG00000026098,ENSGALG00000015305,ENSGALG00000004184
GO:0043281	regulation of cysteine-type endopeptidase activity involved in apoptotic process	biological_process	0.018148	0.86459	3	72	116	15035	ENSGALG00000006992,ENSGALG00000005689,ENSGALG00000009626
GO:0009607	response to biotic stimulus	biological_process	0.018313	0.86459	6	72	438	15035	ENSGALG00000045607,ENSGALG00000043064,ENSGALG00000000251,ENSGALG00000026098,ENSGALG00000014280,ENSGALG00000008306
GO:0009986	cell surface	cellular_component	0.018313	0.86459	6	72	438	15035	ENSGALG00000000251,ENSGALG00000031997,ENSGALG00000004184,ENSGALG00000016785,ENSGALG00000016480,ENSGALG00000009626
GO:0001818	negative regulation of cytokine production	biological_process	0.018563	0.86459	3	72	117	15035	ENSGALG00000028770,ENSGALG00000009626,ENSGALG00000016785
GO:0006811	ion transport	biological_process	0.018681	0.86459	11	72	1136	15035	ENSGALG00000043064,ENSGALG00000013604,ENSGALG00000054166,ENSGALG00000031997,ENSGALG00000015439,ENSGALG00000032465,ENSGALG00000006992,ENSGALG00000000364,ENSGALG00000007955,ENSGALG00000053449,ENSGALG00000009626
GO:1903670	regulation of sprouting angiogenesis	biological_process	0.018791	0.86459	2	72	44	15035	ENSGALG00000009626,ENSGALG00000015305
GO:0051971	positive regulation of transmission of nerve impulse	biological_process	0.019019	0.86459	1	72	4	15035	ENSGALG00000038241
GO:0032278	positive regulation of gonadotropin secretion	biological_process	0.019019	0.86459	1	72	4	15035	ENSGALG00000028770
GO:1903332	regulation of protein folding	biological_process	0.019019	0.86459	1	72	4	15035	ENSGALG00000014768
GO:1903644	regulation of chaperone-mediated protein folding	biological_process	0.019019	0.86459	1	72	4	15035	ENSGALG00000014768
GO:0097283	keratinocyte apoptotic process	biological_process	0.019019	0.86459	1	72	4	15035	ENSGALG00000031997
GO:1902172	regulation of keratinocyte apoptotic process	biological_process	0.019019	0.86459	1	72	4	15035	ENSGALG00000031997
GO:0051385	response to mineralocorticoid	biological_process	0.019019	0.86459	1	72	4	15035	ENSGALG00000043064
GO:0051412	response to corticosterone	biological_process	0.019019	0.86459	1	72	4	15035	ENSGALG00000043064
GO:0061304	retinal blood vessel morphogenesis	biological_process	0.019019	0.86459	1	72	4	15035	ENSGALG00000036798
GO:0036446	myofibroblast differentiation	biological_process	0.019019	0.86459	1	72	4	15035	ENSGALG00000026098
GO:2001268	negative regulation of cysteine-type endopeptidase activity involved in apoptotic signaling pathway	biological_process	0.019019	0.86459	1	72	4	15035	ENSGALG00000006992
GO:0010754	negative regulation of cGMP-mediated signaling	biological_process	0.019019	0.86459	1	72	4	15035	ENSGALG00000009626
GO:1904753	negative regulation of vascular associated smooth muscle cell migration	biological_process	0.019019	0.86459	1	72	4	15035	ENSGALG00000003521
GO:0015220	choline transmembrane transporter activity	molecular_function	0.019019	0.86459	1	72	4	15035	ENSGALG00000015439
GO:0004720	protein-lysine 6-oxidase activity	molecular_function	0.019019	0.86459	1	72	4	15035	ENSGALG00000036142
GO:0018057	peptidyl-lysine oxidation	biological_process	0.019019	0.86459	1	72	4	15035	ENSGALG00000036142
GO:0016554	cytidine to uridine editing	biological_process	0.019019	0.86459	1	72	4	15035	ENSGALG00000014280
GO:0021764	amygdala development	biological_process	0.019019	0.86459	1	72	4	15035	ENSGALG00000015305
GO:0031544	peptidyl-proline 3-dioxygenase activity	molecular_function	0.019019	0.86459	1	72	4	15035	ENSGALG00000004833
GO:0051918	negative regulation of fibrinolysis	biological_process	0.019019	0.86459	1	72	4	15035	ENSGALG00000009626
GO:0031077	post-embryonic camera-type eye development	biological_process	0.019019	0.86459	1	72	4	15035	ENSGALG00000016067
GO:2000317	negative regulation of T-helper 17 type immune response	biological_process	0.019019	0.86459	1	72	4	15035	ENSGALG00000036142
GO:2000320	negative regulation of T-helper 17 cell differentiation	biological_process	0.019019	0.86459	1	72	4	15035	ENSGALG00000036142
GO:0010757	negative regulation of plasminogen activation	biological_process	0.019019	0.86459	1	72	4	15035	ENSGALG00000009626
GO:0070459	prolactin secretion	biological_process	0.019019	0.86459	1	72	4	15035	ENSGALG00000013604
GO:1903588	negative regulation of blood vessel endothelial cell proliferation involved in sprouting angiogenesis	biological_process	0.019019	0.86459	1	72	4	15035	ENSGALG00000009626
GO:0021960	anterior commissure morphogenesis	biological_process	0.019019	0.86459	1	72	4	15035	ENSGALG00000015305
GO:0032059	bleb	cellular_component	0.019019	0.86459	1	72	4	15035	ENSGALG00000003521
GO:0035564	regulation of kidney size	biological_process	0.019019	0.86459	1	72	4	15035	ENSGALG00000005689
GO:0071971	extracellular exosome assembly	biological_process	0.019019	0.86459	1	72	4	15035	ENSGALG00000016480
GO:1903551	regulation of extracellular exosome assembly	biological_process	0.019019	0.86459	1	72	4	15035	ENSGALG00000016480
GO:0072091	regulation of stem cell proliferation	biological_process	0.019604	0.88309	2	72	45	15035	ENSGALG00000015305,ENSGALG00000014233
GO:0042035	regulation of cytokine biosynthetic process	biological_process	0.019604	0.88309	2	72	45	15035	ENSGALG00000028770,ENSGALG00000009626
GO:0015837	amine transport	biological_process	0.019604	0.88309	2	72	45	15035	ENSGALG00000038241,ENSGALG00000013604
GO:0071230	cellular response to amino acid stimulus	biological_process	0.019604	0.88309	2	72	45	15035	ENSGALG00000031112,ENSGALG00000036798
GO:0006457	protein folding	biological_process	0.019839	0.89161	3	72	120	15035	ENSGALG00000025764,ENSGALG00000004833,ENSGALG00000014768
GO:0043900	regulation of multi-organism process	biological_process	0.019936	0.89395	4	72	216	15035	ENSGALG00000028770,ENSGALG00000013604,ENSGALG00000008306,ENSGALG00000014280
GO:0009893	positive regulation of metabolic process	biological_process	0.020099	0.89923	18	72	2285	15035	ENSGALG00000014786,ENSGALG00000049157,ENSGALG00000013604,ENSGALG00000016431,ENSGALG00000031997,ENSGALG00000015305,ENSGALG00000006992,ENSGALG00000028770,ENSGALG00000014233,ENSGALG00000014280,ENSGALG00000049551,ENSGALG00000054196,ENSGALG00000005689,ENSGALG00000040672,ENSGALG00000038241,ENSGALG00000026098,ENSGALG00000033432,ENSGALG00000009626
GO:0043177	organic acid binding	molecular_function	0.020275	0.90299	3	72	121	15035	ENSGALG00000043064,ENSGALG00000015624,ENSGALG00000004833
GO:0007179	transforming growth factor beta receptor signaling pathway	biological_process	0.020275	0.90299	3	72	121	15035	ENSGALG00000002955,ENSGALG00000017050,ENSGALG00000009626
GO:2000243	positive regulation of reproductive process	biological_process	0.020433	0.90596	2	72	46	15035	ENSGALG00000028770,ENSGALG00000013604
GO:0050729	positive regulation of inflammatory response	biological_process	0.020433	0.90596	2	72	46	15035	ENSGALG00000016785,ENSGALG00000026098
GO:0048869	cellular developmental process	biological_process	0.021068	0.93202	19	72	2469	15035	ENSGALG00000004184,ENSGALG00000014786,ENSGALG00000031112,ENSGALG00000043064,ENSGALG00000000251,ENSGALG00000016431,ENSGALG00000015305,ENSGALG00000000364,ENSGALG00000006992,ENSGALG00000031997,ENSGALG00000014233,ENSGALG00000028770,ENSGALG00000016480,ENSGALG00000030822,ENSGALG00000003521,ENSGALG00000008306,ENSGALG00000036142,ENSGALG00000026137,ENSGALG00000026098
GO:0034766	negative regulation of ion transmembrane transport	biological_process	0.021276	0.93703	2	72	47	15035	ENSGALG00000006992,ENSGALG00000009626
GO:0018208	peptidyl-proline modification	biological_process	0.021276	0.93703	2	72	47	15035	ENSGALG00000025764,ENSGALG00000004833
GO:0030098	lymphocyte differentiation	biological_process	0.021478	0.94382	4	72	221	15035	ENSGALG00000000251,ENSGALG00000014786,ENSGALG00000036142,ENSGALG00000008306
GO:2000116	regulation of cysteine-type endopeptidase activity	biological_process	0.022071	0.95328	3	72	125	15035	ENSGALG00000009626,ENSGALG00000005689,ENSGALG00000006992
GO:0010941	regulation of cell death	biological_process	0.02212	0.95328	9	72	867	15035	ENSGALG00000009626,ENSGALG00000028770,ENSGALG00000015305,ENSGALG00000006992,ENSGALG00000031997,ENSGALG00000013604,ENSGALG00000043064,ENSGALG00000005689,ENSGALG00000014786
GO:0002286	T cell activation involved in immune response	biological_process	0.022133	0.95328	2	72	48	15035	ENSGALG00000008306,ENSGALG00000036142
GO:0051247	positive regulation of protein metabolic process	biological_process	0.022245	0.95328	10	72	1015	15035	ENSGALG00000049157,ENSGALG00000040672,ENSGALG00000013604,ENSGALG00000038241,ENSGALG00000006992,ENSGALG00000028770,ENSGALG00000014233,ENSGALG00000009626,ENSGALG00000054196,ENSGALG00000049551
GO:0002366	leukocyte activation involved in immune response	biological_process	0.022533	0.95328	3	72	126	15035	ENSGALG00000008306,ENSGALG00000014280,ENSGALG00000036142
GO:0031589	cell-substrate adhesion	biological_process	0.022762	0.95328	4	72	225	15035	ENSGALG00000026137,ENSGALG00000009626,ENSGALG00000014233,ENSGALG00000014786
GO:0010243	response to organonitrogen compound	biological_process	0.022901	0.95328	6	72	461	15035	ENSGALG00000028770,ENSGALG00000036798,ENSGALG00000031112,ENSGALG00000014768,ENSGALG00000014786,ENSGALG00000006992
GO:1901077	regulation of relaxation of muscle	biological_process	0.023717	0.95328	1	72	5	15035	ENSGALG00000015028
GO:0008343	adult feeding behavior	biological_process	0.023717	0.95328	1	72	5	15035	ENSGALG00000038241
GO:0044341	sodium-dependent phosphate transport	biological_process	0.023717	0.95328	1	72	5	15035	ENSGALG00000031997
GO:0046880	regulation of follicle-stimulating hormone secretion	biological_process	0.023717	0.95328	1	72	5	15035	ENSGALG00000028770
GO:0002504	antigen processing and presentation of peptide or polysaccharide antigen via MHC class II	biological_process	0.023717	0.95328	1	72	5	15035	ENSGALG00000009626
GO:0044557	relaxation of smooth muscle	biological_process	0.023717	0.95328	1	72	5	15035	ENSGALG00000015028
GO:0003321	positive regulation of blood pressure by epinephrine-norepinephrine	biological_process	0.023717	0.95328	1	72	5	15035	ENSGALG00000003521
GO:0035754	B cell chemotaxis	biological_process	0.023717	0.95328	1	72	5	15035	ENSGALG00000045607
GO:2001070	starch binding	molecular_function	0.023717	0.95328	1	72	5	15035	ENSGALG00000009130
GO:1903960	negative regulation of anion transmembrane transport	biological_process	0.023717	0.95328	1	72	5	15035	ENSGALG00000009626
GO:0072540	T-helper 17 cell lineage commitment	biological_process	0.023717	0.95328	1	72	5	15035	ENSGALG00000036142
GO:0060481	lobar bronchus epithelium development	biological_process	0.023717	0.95328	1	72	5	15035	ENSGALG00000002955
GO:0060482	lobar bronchus development	biological_process	0.023717	0.95328	1	72	5	15035	ENSGALG00000002955
GO:0035787	cell migration involved in kidney development	biological_process	0.023717	0.95328	1	72	5	15035	ENSGALG00000005689
GO:1904026	regulation of collagen fibril organization	biological_process	0.023717	0.95328	1	72	5	15035	ENSGALG00000004833
GO:0048050	post-embryonic eye morphogenesis	biological_process	0.023717	0.95328	1	72	5	15035	ENSGALG00000016067
GO:0051792	medium-chain fatty acid biosynthetic process	biological_process	0.023717	0.95328	1	72	5	15035	ENSGALG00000014938
GO:0090197	positive regulation of chemokine secretion	biological_process	0.023717	0.95328	1	72	5	15035	ENSGALG00000016785
GO:0002118	aggressive behavior	biological_process	0.023717	0.95328	1	72	5	15035	ENSGALG00000015305
GO:0005167	neurotrophin TRK receptor binding	molecular_function	0.023717	0.95328	1	72	5	15035	ENSGALG00000014786
GO:0005168	neurotrophin TRKA receptor binding	molecular_function	0.023717	0.95328	1	72	5	15035	ENSGALG00000014786
GO:0004126	cytidine deaminase activity	molecular_function	0.023717	0.95328	1	72	5	15035	ENSGALG00000014280
GO:0006216	cytidine catabolic process	biological_process	0.023717	0.95328	1	72	5	15035	ENSGALG00000014280
GO:0009972	cytidine deamination	biological_process	0.023717	0.95328	1	72	5	15035	ENSGALG00000014280
GO:0046087	cytidine metabolic process	biological_process	0.023717	0.95328	1	72	5	15035	ENSGALG00000014280
GO:0005527	macrolide binding	molecular_function	0.023717	0.95328	1	72	5	15035	ENSGALG00000025764
GO:0005528	FK506 binding	molecular_function	0.023717	0.95328	1	72	5	15035	ENSGALG00000025764
GO:0043568	positive regulation of insulin-like growth factor receptor signaling pathway	biological_process	0.023717	0.95328	1	72	5	15035	ENSGALG00000040672
GO:0010528	regulation of transposition	biological_process	0.023717	0.95328	1	72	5	15035	ENSGALG00000014280
GO:0010529	negative regulation of transposition	biological_process	0.023717	0.95328	1	72	5	15035	ENSGALG00000014280
GO:0051917	regulation of fibrinolysis	biological_process	0.023717	0.95328	1	72	5	15035	ENSGALG00000009626
GO:0038063	collagen-activated tyrosine kinase receptor signaling pathway	biological_process	0.023717	0.95328	1	72	5	15035	ENSGALG00000036798
GO:0006283	transcription-coupled nucleotide-excision repair	biological_process	0.023717	0.95328	1	72	5	15035	ENSGALG00000016067
GO:0032026	response to magnesium ion	biological_process	0.023717	0.95328	1	72	5	15035	ENSGALG00000009626
GO:0043559	insulin binding	molecular_function	0.023717	0.95328	1	72	5	15035	ENSGALG00000014786
GO:0008625	extrinsic apoptotic signaling pathway via death domain receptors	biological_process	0.02389	0.95825	2	72	50	15035	ENSGALG00000009626,ENSGALG00000014786
GO:0002263	cell activation involved in immune response	biological_process	0.023952	0.9588	3	72	129	15035	ENSGALG00000008306,ENSGALG00000014280,ENSGALG00000036142
GO:0031401	positive regulation of protein modification process	biological_process	0.024189	0.96634	8	72	737	15035	ENSGALG00000006992,ENSGALG00000028770,ENSGALG00000009626,ENSGALG00000049551,ENSGALG00000054196,ENSGALG00000049157,ENSGALG00000040672,ENSGALG00000038241
GO:0010951	negative regulation of endopeptidase activity	biological_process	0.024435	0.97421	3	72	130	15035	ENSGALG00000009626,ENSGALG00000005689,ENSGALG00000006992
GO:0042089	cytokine biosynthetic process	biological_process	0.024789	0.98631	2	72	51	15035	ENSGALG00000028770,ENSGALG00000009626
GO:0065007	biological regulation	biological_process	0.025486	1	46	72	7787	15035	ENSGALG00000043064,ENSGALG00000002955,ENSGALG00000000251,ENSGALG00000049157,ENSGALG00000004184,ENSGALG00000017050,ENSGALG00000016431,ENSGALG00000009596,ENSGALG00000016945,ENSGALG00000019061,ENSGALG00000014233,ENSGALG00000028770,ENSGALG00000015305,ENSGALG00000000364,ENSGALG00000031997,ENSGALG00000054196,ENSGALG00000004833,ENSGALG00000049551,ENSGALG00000016480,ENSGALG00000015028,ENSGALG00000003521,…
GO:0015844	monoamine transport	biological_process	0.025702	1	2	72	52	15035	ENSGALG00000038241,ENSGALG00000013604
GO:0042107	cytokine metabolic process	biological_process	0.025702	1	2	72	52	15035	ENSGALG00000028770,ENSGALG00000009626
GO:0031644	regulation of neurological system process	biological_process	0.025702	1	2	72	52	15035	ENSGALG00000013604,ENSGALG00000038241
GO:0043200	response to amino acid	biological_process	0.025702	1	2	72	52	15035	ENSGALG00000036798,ENSGALG00000031112
GO:0052547	regulation of peptidase activity	biological_process	0.025822	1	4	72	234	15035	ENSGALG00000009626,ENSGALG00000005689,ENSGALG00000006992,ENSGALG00000014233
GO:1901564	organonitrogen compound metabolic process	biological_process	0.026022	1	30	72	4551	15035	ENSGALG00000049157,ENSGALG00000002955,ENSGALG00000014786,ENSGALG00000009856,ENSGALG00000016431,ENSGALG00000013604,ENSGALG00000019061,ENSGALG00000005086,ENSGALG00000028770,ENSGALG00000014233,ENSGALG00000006992,ENSGALG00000032465,ENSGALG00000014280,ENSGALG00000004833,ENSGALG00000054196,ENSGALG00000049551,ENSGALG00000014938,ENSGALG00000012802,ENSGALG00000005689,ENSGALG00000026137,ENSGALG00000038241,…
GO:0030141	secretory granule	cellular_component	0.026422	1	3	72	134	15035	ENSGALG00000004184,ENSGALG00000009626,ENSGALG00000038241
GO:0010466	negative regulation of peptidase activity	biological_process	0.026422	1	3	72	134	15035	ENSGALG00000009626,ENSGALG00000006992,ENSGALG00000005689
GO:0001101	response to acid chemical	biological_process	0.026422	1	3	72	134	15035	ENSGALG00000043064,ENSGALG00000036798,ENSGALG00000031112
GO:0007160	cell-matrix adhesion	biological_process	0.026422	1	3	72	134	15035	ENSGALG00000014786,ENSGALG00000026137,ENSGALG00000009626
GO:0071347	cellular response to interleukin-1	biological_process	0.026628	1	2	72	53	15035	ENSGALG00000049551,ENSGALG00000054196
GO:0015908	fatty acid transport	biological_process	0.026628	1	2	72	53	15035	ENSGALG00000009626,ENSGALG00000043064
GO:1904019	epithelial cell apoptotic process	biological_process	0.026628	1	2	72	53	15035	ENSGALG00000031997,ENSGALG00000009626
GO:0032269	negative regulation of cellular protein metabolic process	biological_process	0.026855	1	7	72	612	15035	ENSGALG00000014233,ENSGALG00000006992,ENSGALG00000005689,ENSGALG00000026137,ENSGALG00000016431,ENSGALG00000004833,ENSGALG00000009626
GO:0046883	regulation of hormone secretion	biological_process	0.026932	1	3	72	135	15035	ENSGALG00000038241,ENSGALG00000013604,ENSGALG00000028770
GO:0097190	apoptotic signaling pathway	biological_process	0.026958	1	5	72	353	15035	ENSGALG00000009626,ENSGALG00000009596,ENSGALG00000006992,ENSGALG00000014786,ENSGALG00000028770
GO:2000026	regulation of multicellular organismal development	biological_process	0.027086	1	11	72	1202	15035	ENSGALG00000009626,ENSGALG00000015305,ENSGALG00000006992,ENSGALG00000031997,ENSGALG00000036142,ENSGALG00000016945,ENSGALG00000008306,ENSGALG00000031112,ENSGALG00000043064,ENSGALG00000004184,ENSGALG00000014786
GO:0051173	positive regulation of nitrogen compound metabolic process	biological_process	0.027424	1	16	72	2020	15035	ENSGALG00000014280,ENSGALG00000049551,ENSGALG00000054196,ENSGALG00000015305,ENSGALG00000006992,ENSGALG00000028770,ENSGALG00000014233,ENSGALG00000013604,ENSGALG00000016431,ENSGALG00000014786,ENSGALG00000049157,ENSGALG00000009626,ENSGALG00000033432,ENSGALG00000040672,ENSGALG00000038241,ENSGALG00000005689
GO:0008219	cell death	biological_process	0.027519	1	10	72	1051	15035	ENSGALG00000043064,ENSGALG00000014786,ENSGALG00000005689,ENSGALG00000013604,ENSGALG00000009596,ENSGALG00000028770,ENSGALG00000031997,ENSGALG00000006992,ENSGALG00000015305,ENSGALG00000009626
GO:0007492	endoderm development	biological_process	0.027568	1	2	72	54	15035	ENSGALG00000031112,ENSGALG00000006992
GO:0002698	negative regulation of immune effector process	biological_process	0.027568	1	2	72	54	15035	ENSGALG00000008306,ENSGALG00000036142
GO:0046903	secretion	biological_process	0.027696	1	7	72	616	15035	ENSGALG00000013604,ENSGALG00000016480,ENSGALG00000038241,ENSGALG00000016785,ENSGALG00000004833,ENSGALG00000000364,ENSGALG00000028770
GO:0022603	regulation of anatomical structure morphogenesis	biological_process	0.027696	1	7	72	616	15035	ENSGALG00000016945,ENSGALG00000009626,ENSGALG00000015305,ENSGALG00000004184,ENSGALG00000003521,ENSGALG00000031112,ENSGALG00000014233
GO:2000542	negative regulation of gastrulation	biological_process	0.028394	1	1	72	6	15035	ENSGALG00000031112
GO:0010966	regulation of phosphate transport	biological_process	0.028394	1	1	72	6	15035	ENSGALG00000031997
GO:0044062	regulation of excretion	biological_process	0.028394	1	1	72	6	15035	ENSGALG00000000364
GO:0055089	fatty acid homeostasis	biological_process	0.028394	1	1	72	6	15035	ENSGALG00000043064
GO:0032695	negative regulation of interleukin-12 production	biological_process	0.028394	1	1	72	6	15035	ENSGALG00000009626
GO:0032891	negative regulation of organic acid transport	biological_process	0.028394	1	1	72	6	15035	ENSGALG00000009626
GO:0002544	chronic inflammatory response	biological_process	0.028394	1	1	72	6	15035	ENSGALG00000009626
GO:2001046	positive regulation of integrin-mediated signaling pathway	biological_process	0.028394	1	1	72	6	15035	ENSGALG00000036142
GO:0002295	T-helper cell lineage commitment	biological_process	0.028394	1	1	72	6	15035	ENSGALG00000036142
GO:0043373	CD4-positive, alpha-beta T cell lineage commitment	biological_process	0.028394	1	1	72	6	15035	ENSGALG00000036142
GO:1990454	L-type voltage-gated calcium channel complex	cellular_component	0.028394	1	1	72	6	15035	ENSGALG00000054166
GO:0072179	nephric duct formation	biological_process	0.028394	1	1	72	6	15035	ENSGALG00000005689
GO:1903054	negative regulation of extracellular matrix organization	biological_process	0.028394	1	1	72	6	15035	ENSGALG00000004833
GO:0005577	fibrinogen complex	cellular_component	0.028394	1	1	72	6	15035	ENSGALG00000009626
GO:0090196	regulation of chemokine secretion	biological_process	0.028394	1	1	72	6	15035	ENSGALG00000016785
GO:2000051	negative regulation of non-canonical Wnt signaling pathway	biological_process	0.028394	1	1	72	6	15035	ENSGALG00000031997
GO:0031995	insulin-like growth factor II binding	molecular_function	0.028394	1	1	72	6	15035	ENSGALG00000040672
GO:0006290	pyrimidine dimer repair	biological_process	0.028394	1	1	72	6	15035	ENSGALG00000016067
GO:0015871	choline transport	biological_process	0.028394	1	1	72	6	15035	ENSGALG00000015439
GO:0005890	sodium:potassium-exchanging ATPase complex	cellular_component	0.028394	1	1	72	6	15035	ENSGALG00000053449
GO:0045869	negative regulation of single stranded viral RNA replication via double stranded DNA intermediate	biological_process	0.028394	1	1	72	6	15035	ENSGALG00000014280
GO:0007620	copulation	biological_process	0.028394	1	1	72	6	15035	ENSGALG00000013604
GO:2000316	regulation of T-helper 17 type immune response	biological_process	0.028394	1	1	72	6	15035	ENSGALG00000036142
GO:2000319	regulation of T-helper 17 cell differentiation	biological_process	0.028394	1	1	72	6	15035	ENSGALG00000036142
GO:0010749	regulation of nitric oxide mediated signal transduction	biological_process	0.028394	1	1	72	6	15035	ENSGALG00000009626
GO:0008284	positive regulation of cell proliferation	biological_process	0.028709	1	6	72	486	15035	ENSGALG00000043064,ENSGALG00000006992,ENSGALG00000005689,ENSGALG00000015305,ENSGALG00000009626,ENSGALG00000013604
GO:0002377	immunoglobulin production	biological_process	0.029487	1	2	72	56	15035	ENSGALG00000008306,ENSGALG00000014280
GO:0032103	positive regulation of response to external stimulus	biological_process	0.02956	1	3	72	140	15035	ENSGALG00000016785,ENSGALG00000009626,ENSGALG00000026098
GO:0010646	regulation of cell communication	biological_process	0.029757	1	16	72	2040	15035	ENSGALG00000009626,ENSGALG00000040672,ENSGALG00000036142,ENSGALG00000038241,ENSGALG00000054196,ENSGALG00000049551,ENSGALG00000006992,ENSGALG00000015305,ENSGALG00000031997,ENSGALG00000014233,ENSGALG00000028770,ENSGALG00000013604,ENSGALG00000054166,ENSGALG00000014786,ENSGALG00000002955,ENSGALG00000049157
GO:0051246	regulation of protein metabolic process	biological_process	0.029766	1	14	72	1704	15035	ENSGALG00000049157,ENSGALG00000005689,ENSGALG00000026137,ENSGALG00000016431,ENSGALG00000038241,ENSGALG00000040672,ENSGALG00000013604,ENSGALG00000014233,ENSGALG00000028770,ENSGALG00000006992,ENSGALG00000049551,ENSGALG00000004833,ENSGALG00000054196,ENSGALG00000009626
GO:0034097	response to cytokine	biological_process	0.030236	1	6	72	492	15035	ENSGALG00000026098,ENSGALG00000045607,ENSGALG00000043064,ENSGALG00000049551,ENSGALG00000016785,ENSGALG00000054196
GO:0045445	myoblast differentiation	biological_process	0.030466	1	2	72	57	15035	ENSGALG00000016480,ENSGALG00000043064
GO:0050868	negative regulation of T cell activation	biological_process	0.030466	1	2	72	57	15035	ENSGALG00000036142,ENSGALG00000008306
GO:0007155	cell adhesion	biological_process	0.03139	1	8	72	775	15035	ENSGALG00000014786,ENSGALG00000026137,ENSGALG00000036142,ENSGALG00000008306,ENSGALG00000034119,ENSGALG00000014233,ENSGALG00000015624,ENSGALG00000009626
GO:0008015	blood circulation	biological_process	0.031451	1	4	72	249	15035	ENSGALG00000003521,ENSGALG00000000364,ENSGALG00000038241,ENSGALG00000013604
GO:0022610	biological adhesion	biological_process	0.032437	1	8	72	780	15035	ENSGALG00000015624,ENSGALG00000034119,ENSGALG00000014233,ENSGALG00000009626,ENSGALG00000014786,ENSGALG00000008306,ENSGALG00000026137,ENSGALG00000036142
GO:0061333	renal tubule morphogenesis	biological_process	0.032463	1	2	72	59	15035	ENSGALG00000036798,ENSGALG00000005689
GO:0016064	immunoglobulin mediated immune response	biological_process	0.032463	1	2	72	59	15035	ENSGALG00000014280,ENSGALG00000008306
GO:0019724	B cell mediated immunity	biological_process	0.032463	1	2	72	59	15035	ENSGALG00000008306,ENSGALG00000014280
GO:0023051	regulation of signaling	biological_process	0.032753	1	16	72	2064	15035	ENSGALG00000014233,ENSGALG00000028770,ENSGALG00000015305,ENSGALG00000006992,ENSGALG00000031997,ENSGALG00000049551,ENSGALG00000054196,ENSGALG00000002955,ENSGALG00000049157,ENSGALG00000014786,ENSGALG00000054166,ENSGALG00000013604,ENSGALG00000009626,ENSGALG00000036142,ENSGALG00000038241,ENSGALG00000040672
GO:0008237	metallopeptidase activity	molecular_function	0.032887	1	3	72	146	15035	ENSGALG00000019061,ENSGALG00000001115,ENSGALG00000006992
GO:0002523	leukocyte migration involved in inflammatory response	biological_process	0.033048	1	1	72	7	15035	ENSGALG00000026098
GO:0032276	regulation of gonadotropin secretion	biological_process	0.033048	1	1	72	7	15035	ENSGALG00000028770
GO:0048712	negative regulation of astrocyte differentiation	biological_process	0.033048	1	1	72	7	15035	ENSGALG00000015305
GO:2000774	positive regulation of cellular senescence	biological_process	0.033048	1	1	72	7	15035	ENSGALG00000026137
GO:0001993	regulation of systemic arterial blood pressure by norepinephrine-epinephrine	biological_process	0.033048	1	1	72	7	15035	ENSGALG00000003521
GO:0051969	regulation of transmission of nerve impulse	biological_process	0.033048	1	1	72	7	15035	ENSGALG00000038241
GO:0046884	follicle-stimulating hormone secretion	biological_process	0.033048	1	1	72	7	15035	ENSGALG00000028770
GO:2000647	negative regulation of stem cell proliferation	biological_process	0.033048	1	1	72	7	15035	ENSGALG00000014233
GO:1900122	positive regulation of receptor binding	biological_process	0.033048	1	1	72	7	15035	ENSGALG00000006992
GO:0042535	positive regulation of tumor necrosis factor biosynthetic process	biological_process	0.033048	1	1	72	7	15035	ENSGALG00000009626
GO:2001044	regulation of integrin-mediated signaling pathway	biological_process	0.033048	1	1	72	7	15035	ENSGALG00000036142
GO:0010752	regulation of cGMP-mediated signaling	biological_process	0.033048	1	1	72	7	15035	ENSGALG00000009626
GO:0010763	positive regulation of fibroblast migration	biological_process	0.033048	1	1	72	7	15035	ENSGALG00000009626
GO:0061299	retina vasculature morphogenesis in camera-type eye	biological_process	0.033048	1	1	72	7	15035	ENSGALG00000036798
GO:0048563	post-embryonic animal organ morphogenesis	biological_process	0.033048	1	1	72	7	15035	ENSGALG00000016067
GO:0090399	replicative senescence	biological_process	0.033048	1	1	72	7	15035	ENSGALG00000026137
GO:0051791	medium-chain fatty acid metabolic process	biological_process	0.033048	1	1	72	7	15035	ENSGALG00000014938
GO:0090195	chemokine secretion	biological_process	0.033048	1	1	72	7	15035	ENSGALG00000016785
GO:0046133	pyrimidine ribonucleoside catabolic process	biological_process	0.033048	1	1	72	7	15035	ENSGALG00000014280
GO:0051930	regulation of sensory perception of pain	biological_process	0.033048	1	1	72	7	15035	ENSGALG00000013604
GO:0051931	regulation of sensory perception	biological_process	0.033048	1	1	72	7	15035	ENSGALG00000013604
GO:0038065	collagen-activated signaling pathway	biological_process	0.033048	1	1	72	7	15035	ENSGALG00000036798
GO:0010755	regulation of plasminogen activation	biological_process	0.033048	1	1	72	7	15035	ENSGALG00000009626
GO:0047372	acylglycerol lipase activity	molecular_function	0.033048	1	1	72	7	15035	ENSGALG00000014938
GO:0005583	fibrillar collagen trimer	cellular_component	0.033048	1	1	72	7	15035	ENSGALG00000031112
GO:0098643	banded collagen fibril	cellular_component	0.033048	1	1	72	7	15035	ENSGALG00000031112
GO:0007610	behavior	biological_process	0.033076	1	5	72	373	15035	ENSGALG00000033432,ENSGALG00000015305,ENSGALG00000038241,ENSGALG00000016431,ENSGALG00000013604
GO:1902105	regulation of leukocyte differentiation	biological_process	0.033459	1	3	72	147	15035	ENSGALG00000036142,ENSGALG00000008306,ENSGALG00000014786
GO:0034763	negative regulation of transmembrane transport	biological_process	0.03348	1	2	72	60	15035	ENSGALG00000006992,ENSGALG00000009626
GO:0002376	immune system process	biological_process	0.033539	1	11	72	1243	15035	ENSGALG00000009626,ENSGALG00000014280,ENSGALG00000049551,ENSGALG00000016785,ENSGALG00000054196,ENSGALG00000026098,ENSGALG00000008306,ENSGALG00000036142,ENSGALG00000014786,ENSGALG00000000251,ENSGALG00000045607
GO:0071560	cellular response to transforming growth factor beta stimulus	biological_process	0.034037	1	3	72	148	15035	ENSGALG00000002955,ENSGALG00000017050,ENSGALG00000009626
GO:0003013	circulatory system process	biological_process	0.034307	1	4	72	256	15035	ENSGALG00000003521,ENSGALG00000000364,ENSGALG00000038241,ENSGALG00000013604
GO:0043535	regulation of blood vessel endothelial cell migration	biological_process	0.03451	1	2	72	61	15035	ENSGALG00000009626,ENSGALG00000015305
GO:0019538	protein metabolic process	biological_process	0.034623	1	26	72	3886	15035	ENSGALG00000016431,ENSGALG00000013604,ENSGALG00000019061,ENSGALG00000002955,ENSGALG00000049157,ENSGALG00000014786,ENSGALG00000049551,ENSGALG00000004833,ENSGALG00000054196,ENSGALG00000012802,ENSGALG00000014233,ENSGALG00000028770,ENSGALG00000005086,ENSGALG00000006992,ENSGALG00000036142,ENSGALG00000026137,ENSGALG00000038241,ENSGALG00000008306,ENSGALG00000040672,ENSGALG00000005689,ENSGALG00000025764,…
GO:0046649	lymphocyte activation	biological_process	0.035068	1	5	72	379	15035	ENSGALG00000014786,ENSGALG00000000251,ENSGALG00000008306,ENSGALG00000014280,ENSGALG00000036142
GO:0033993	response to lipid	biological_process	0.035407	1	5	72	380	15035	ENSGALG00000014280,ENSGALG00000015305,ENSGALG00000026098,ENSGALG00000045607,ENSGALG00000043064
GO:0070555	response to interleukin-1	biological_process	0.035552	1	2	72	62	15035	ENSGALG00000054196,ENSGALG00000049551
GO:1903038	negative regulation of leukocyte cell-cell adhesion	biological_process	0.035552	1	2	72	62	15035	ENSGALG00000036142,ENSGALG00000008306
GO:0070011	peptidase activity, acting on L-amino acid peptides	molecular_function	0.035711	1	6	72	512	15035	ENSGALG00000013409,ENSGALG00000005086,ENSGALG00000006992,ENSGALG00000047647,ENSGALG00000001115,ENSGALG00000019061
GO:0030336	negative regulation of cell migration	biological_process	0.035803	1	3	72	151	15035	ENSGALG00000000364,ENSGALG00000003521,ENSGALG00000009626
GO:0071559	response to transforming growth factor beta	biological_process	0.036401	1	3	72	152	15035	ENSGALG00000002955,ENSGALG00000009626,ENSGALG00000017050
GO:0002694	regulation of leukocyte activation	biological_process	0.036437	1	4	72	261	15035	ENSGALG00000009626,ENSGALG00000008306,ENSGALG00000036142,ENSGALG00000016785
GO:0032270	positive regulation of cellular protein metabolic process	biological_process	0.036671	1	9	72	949	15035	ENSGALG00000049157,ENSGALG00000040672,ENSGALG00000038241,ENSGALG00000006992,ENSGALG00000014233,ENSGALG00000028770,ENSGALG00000009626,ENSGALG00000054196,ENSGALG00000049551
GO:0001654	eye development	biological_process	0.036872	1	4	72	262	15035	ENSGALG00000031112,ENSGALG00000016067,ENSGALG00000036798,ENSGALG00000015305
GO:0032268	regulation of cellular protein metabolic process	biological_process	0.037011	1	13	72	1588	15035	ENSGALG00000040672,ENSGALG00000038241,ENSGALG00000026137,ENSGALG00000016431,ENSGALG00000005689,ENSGALG00000049157,ENSGALG00000009626,ENSGALG00000049551,ENSGALG00000054196,ENSGALG00000004833,ENSGALG00000006992,ENSGALG00000014233,ENSGALG00000028770
GO:0031325	positive regulation of cellular metabolic process	biological_process	0.037234	1	16	72	2097	15035	ENSGALG00000015305,ENSGALG00000006992,ENSGALG00000031997,ENSGALG00000014233,ENSGALG00000028770,ENSGALG00000054196,ENSGALG00000049551,ENSGALG00000014280,ENSGALG00000014786,ENSGALG00000049157,ENSGALG00000016431,ENSGALG00000033432,ENSGALG00000009626,ENSGALG00000005689,ENSGALG00000040672,ENSGALG00000038241
GO:0001678	cellular glucose homeostasis	biological_process	0.037672	1	2	72	64	15035	ENSGALG00000014786,ENSGALG00000038241
GO:0002822	regulation of adaptive immune response based on somatic recombination of immune receptors built from immunoglobulin superfamily domains	biological_process	0.037672	1	2	72	64	15035	ENSGALG00000016785,ENSGALG00000036142
GO:0045918	negative regulation of cytolysis	biological_process	0.037681	1	1	72	8	15035	ENSGALG00000005689
GO:0000276	mitochondrial proton-transporting ATP synthase complex, coupling factor F(o)	cellular_component	0.037681	1	1	72	8	15035	ENSGALG00000032465
GO:0036041	long-chain fatty acid binding	molecular_function	0.037681	1	1	72	8	15035	ENSGALG00000043064
GO:0090343	positive regulation of cell aging	biological_process	0.037681	1	1	72	8	15035	ENSGALG00000026137
GO:0045779	negative regulation of bone resorption	biological_process	0.037681	1	1	72	8	15035	ENSGALG00000038241
GO:0090533	cation-transporting ATPase complex	cellular_component	0.037681	1	1	72	8	15035	ENSGALG00000053449
GO:0090280	positive regulation of calcium ion import	biological_process	0.037681	1	1	72	8	15035	ENSGALG00000000364
GO:0051549	positive regulation of keratinocyte migration	biological_process	0.037681	1	1	72	8	15035	ENSGALG00000006992
GO:0060396	growth hormone receptor signaling pathway	biological_process	0.037681	1	1	72	8	15035	ENSGALG00000014786
GO:0071378	cellular response to growth hormone stimulus	biological_process	0.037681	1	1	72	8	15035	ENSGALG00000014786
GO:0005165	neurotrophin receptor binding	molecular_function	0.037681	1	1	72	8	15035	ENSGALG00000014786
GO:0032196	transposition	biological_process	0.037681	1	1	72	8	15035	ENSGALG00000014280
GO:1900103	positive regulation of endoplasmic reticulum unfolded protein response	biological_process	0.037681	1	1	72	8	15035	ENSGALG00000014786
GO:0002363	alpha-beta T cell lineage commitment	biological_process	0.037681	1	1	72	8	15035	ENSGALG00000036142
GO:0045623	negative regulation of T-helper cell differentiation	biological_process	0.037681	1	1	72	8	15035	ENSGALG00000036142
GO:0006620	posttranslational protein targeting to endoplasmic reticulum membrane	biological_process	0.037681	1	1	72	8	15035	ENSGALG00000014768
GO:0019798	procollagen-proline dioxygenase activity	molecular_function	0.037681	1	1	72	8	15035	ENSGALG00000004833
GO:0039692	single stranded viral RNA replication via double stranded DNA intermediate	biological_process	0.037681	1	1	72	8	15035	ENSGALG00000014280
GO:0045091	regulation of single stranded viral RNA replication via double stranded DNA intermediate	biological_process	0.037681	1	1	72	8	15035	ENSGALG00000014280
GO:0001886	endothelial cell morphogenesis	biological_process	0.037681	1	1	72	8	15035	ENSGALG00000000364
GO:1900025	negative regulation of substrate adhesion-dependent cell spreading	biological_process	0.037681	1	1	72	8	15035	ENSGALG00000014233
GO:0003810	protein-glutamine gamma-glutamyltransferase activity	molecular_function	0.037681	1	1	72	8	15035	ENSGALG00000012802
GO:0043560	insulin receptor substrate binding	molecular_function	0.037681	1	1	72	8	15035	ENSGALG00000014786
GO:0036312	phosphatidylinositol 3-kinase regulatory subunit binding	molecular_function	0.037681	1	1	72	8	15035	ENSGALG00000014786
GO:0004908	interleukin-1 receptor activity	molecular_function	0.037681	1	1	72	8	15035	ENSGALG00000016785
GO:0032754	positive regulation of interleukin-5 production	biological_process	0.037681	1	1	72	8	15035	ENSGALG00000016785
GO:0071346	cellular response to interferon-gamma	biological_process	0.03875	1	2	72	65	15035	ENSGALG00000054196,ENSGALG00000049551
GO:0006468	protein phosphorylation	biological_process	0.039105	1	11	72	1274	15035	ENSGALG00000014786,ENSGALG00000049157,ENSGALG00000040672,ENSGALG00000026137,ENSGALG00000038241,ENSGALG00000006992,ENSGALG00000028770,ENSGALG00000014233,ENSGALG00000009626,ENSGALG00000054196,ENSGALG00000049551
GO:0042113	B cell activation	biological_process	0.039472	1	3	72	157	15035	ENSGALG00000000251,ENSGALG00000014786,ENSGALG00000014280
GO:0032680	regulation of tumor necrosis factor production	biological_process	0.03984	1	2	72	66	15035	ENSGALG00000014786,ENSGALG00000009626
GO:0051172	negative regulation of nitrogen compound metabolic process	biological_process	0.040207	1	12	72	1442	15035	ENSGALG00000013604,ENSGALG00000036142,ENSGALG00000016431,ENSGALG00000026137,ENSGALG00000005689,ENSGALG00000009626,ENSGALG00000004833,ENSGALG00000014280,ENSGALG00000006992,ENSGALG00000015305,ENSGALG00000014233,ENSGALG00000028770
GO:0061061	muscle structure development	biological_process	0.04074	1	5	72	395	15035	ENSGALG00000003521,ENSGALG00000043064,ENSGALG00000009130,ENSGALG00000016431,ENSGALG00000016480
GO:0060255	regulation of macromolecule metabolic process	biological_process	0.040866	1	25	72	3754	15035	ENSGALG00000013604,ENSGALG00000017050,ENSGALG00000016431,ENSGALG00000014786,ENSGALG00000049157,ENSGALG00000004833,ENSGALG00000054196,ENSGALG00000049551,ENSGALG00000014280,ENSGALG00000015305,ENSGALG00000006992,ENSGALG00000031997,ENSGALG00000014233,ENSGALG00000054799,ENSGALG00000028770,ENSGALG00000040672,ENSGALG00000036142,ENSGALG00000038241,ENSGALG00000026137,ENSGALG00000005689,ENSGALG00000016067,…
GO:0009887	animal organ morphogenesis	biological_process	0.040869	1	7	72	670	15035	ENSGALG00000016431,ENSGALG00000031997,ENSGALG00000005689,ENSGALG00000000364,ENSGALG00000003521,ENSGALG00000031112,ENSGALG00000016067
GO:1903555	regulation of tumor necrosis factor superfamily cytokine production	biological_process	0.040941	1	2	72	67	15035	ENSGALG00000009626,ENSGALG00000014786
GO:0032640	tumor necrosis factor production	biological_process	0.040941	1	2	72	67	15035	ENSGALG00000009626,ENSGALG00000014786
GO:0010595	positive regulation of endothelial cell migration	biological_process	0.040941	1	2	72	67	15035	ENSGALG00000009626,ENSGALG00000004184
GO:0044877	protein-containing complex binding	molecular_function	0.041703	1	7	72	673	15035	ENSGALG00000009626,ENSGALG00000004833,ENSGALG00000014786,ENSGALG00000004184,ENSGALG00000003521,ENSGALG00000016067,ENSGALG00000014233
GO:0048585	negative regulation of response to stimulus	biological_process	0.041727	1	9	72	972	15035	ENSGALG00000002955,ENSGALG00000008306,ENSGALG00000036142,ENSGALG00000038241,ENSGALG00000006992,ENSGALG00000031997,ENSGALG00000014233,ENSGALG00000009626,ENSGALG00000016785
GO:0009966	regulation of signal transduction	biological_process	0.041898	1	14	72	1785	15035	ENSGALG00000049551,ENSGALG00000054196,ENSGALG00000009626,ENSGALG00000014233,ENSGALG00000028770,ENSGALG00000006992,ENSGALG00000031997,ENSGALG00000036142,ENSGALG00000054166,ENSGALG00000038241,ENSGALG00000040672,ENSGALG00000002955,ENSGALG00000049157,ENSGALG00000014786
GO:0071706	tumor necrosis factor superfamily cytokine production	biological_process	0.042053	1	2	72	68	15035	ENSGALG00000014786,ENSGALG00000009626
GO:0006820	anion transport	biological_process	0.042241	1	5	72	399	15035	ENSGALG00000043064,ENSGALG00000000364,ENSGALG00000031997,ENSGALG00000009626,ENSGALG00000007955
GO:0031936	negative regulation of chromatin silencing	biological_process	0.042291	1	1	72	9	15035	ENSGALG00000014280
GO:0004861	cyclin-dependent protein serine/threonine kinase inhibitor activity	molecular_function	0.042291	1	1	72	9	15035	ENSGALG00000026137
GO:0031507	heterochromatin assembly	biological_process	0.042291	1	1	72	9	15035	ENSGALG00000026137
GO:0046851	negative regulation of bone remodeling	biological_process	0.042291	1	1	72	9	15035	ENSGALG00000038241
GO:2001267	regulation of cysteine-type endopeptidase activity involved in apoptotic signaling pathway	biological_process	0.042291	1	1	72	9	15035	ENSGALG00000006992
GO:0021559	trigeminal nerve development	biological_process	0.042291	1	1	72	9	15035	ENSGALG00000030822
GO:0055062	phosphate ion homeostasis	biological_process	0.042291	1	1	72	9	15035	ENSGALG00000031997
GO:0072505	divalent inorganic anion homeostasis	biological_process	0.042291	1	1	72	9	15035	ENSGALG00000031997
GO:0072506	trivalent inorganic anion homeostasis	biological_process	0.042291	1	1	72	9	15035	ENSGALG00000031997
GO:0002825	regulation of T-helper 1 type immune response	biological_process	0.042291	1	1	72	9	15035	ENSGALG00000016785
GO:0051547	regulation of keratinocyte migration	biological_process	0.042291	1	1	72	9	15035	ENSGALG00000006992
GO:0032461	positive regulation of protein oligomerization	biological_process	0.042291	1	1	72	9	15035	ENSGALG00000019061
GO:1903587	regulation of blood vessel endothelial cell proliferation involved in sprouting angiogenesis	biological_process	0.042291	1	1	72	9	15035	ENSGALG00000009626
GO:0010225	response to UV-C	biological_process	0.042291	1	1	72	9	15035	ENSGALG00000016067
GO:0099633	protein localization to postsynaptic specialization membrane	biological_process	0.042291	1	1	72	9	15035	ENSGALG00000054166
GO:0099645	neurotransmitter receptor localization to postsynaptic specialization membrane	biological_process	0.042291	1	1	72	9	15035	ENSGALG00000054166
GO:0016048	detection of temperature stimulus	biological_process	0.042291	1	1	72	9	15035	ENSGALG00000030822
GO:0016446	somatic hypermutation of immunoglobulin genes	biological_process	0.042291	1	1	72	9	15035	ENSGALG00000014280
GO:0031994	insulin-like growth factor I binding	molecular_function	0.042291	1	1	72	9	15035	ENSGALG00000040672
GO:1903543	positive regulation of exosomal secretion	biological_process	0.042291	1	1	72	9	15035	ENSGALG00000016480
GO:0016553	base conversion or substitution editing	biological_process	0.042291	1	1	72	9	15035	ENSGALG00000014280
GO:0046135	pyrimidine nucleoside catabolic process	biological_process	0.042291	1	1	72	9	15035	ENSGALG00000014280
GO:0090308	regulation of methylation-dependent chromatin silencing	biological_process	0.042291	1	1	72	9	15035	ENSGALG00000014280
GO:0048407	platelet-derived growth factor binding	molecular_function	0.042291	1	1	72	9	15035	ENSGALG00000036798
GO:0051573	negative regulation of histone H3-K9 methylation	biological_process	0.042291	1	1	72	9	15035	ENSGALG00000016431
GO:0061053	somite development	biological_process	0.043177	1	2	72	69	15035	ENSGALG00000005689,ENSGALG00000036142
GO:0090100	positive regulation of transmembrane receptor protein serine/threonine kinase signaling pathway	biological_process	0.043177	1	2	72	69	15035	ENSGALG00000009626,ENSGALG00000028770
GO:0050878	regulation of body fluid levels	biological_process	0.043327	1	3	72	163	15035	ENSGALG00000014233,ENSGALG00000009626,ENSGALG00000012802
GO:0060429	epithelium development	biological_process	0.043405	1	7	72	679	15035	ENSGALG00000036142,ENSGALG00000006992,ENSGALG00000000364,ENSGALG00000005689,ENSGALG00000031997,ENSGALG00000036798,ENSGALG00000002955
GO:0005509	calcium ion binding	molecular_function	0.04341	1	6	72	537	15035	ENSGALG00000016464,ENSGALG00000009626,ENSGALG00000025764,ENSGALG00000014233,ENSGALG00000004184,ENSGALG00000015624
GO:0051171	regulation of nitrogen compound metabolic process	biological_process	0.044057	1	24	72	3592	15035	ENSGALG00000013604,ENSGALG00000016431,ENSGALG00000017050,ENSGALG00000014786,ENSGALG00000049157,ENSGALG00000014280,ENSGALG00000049551,ENSGALG00000004833,ENSGALG00000054196,ENSGALG00000031997,ENSGALG00000006992,ENSGALG00000015305,ENSGALG00000054799,ENSGALG00000028770,ENSGALG00000014233,ENSGALG00000040672,ENSGALG00000026137,ENSGALG00000038241,ENSGALG00000036142,ENSGALG00000005689,ENSGALG00000030822,…
GO:0050865	regulation of cell activation	biological_process	0.044243	1	4	72	278	15035	ENSGALG00000016785,ENSGALG00000036142,ENSGALG00000008306,ENSGALG00000009626
GO:0034341	response to interferon-gamma	biological_process	0.044313	1	2	72	70	15035	ENSGALG00000049551,ENSGALG00000054196
GO:0070372	regulation of ERK1 and ERK2 cascade	biological_process	0.044652	1	3	72	165	15035	ENSGALG00000054196,ENSGALG00000049551,ENSGALG00000014233
GO:0034976	response to endoplasmic reticulum stress	biological_process	0.044652	1	3	72	165	15035	ENSGALG00000014786,ENSGALG00000014768,ENSGALG00000009596
GO:1901698	response to nitrogen compound	biological_process	0.045403	1	6	72	543	15035	ENSGALG00000014768,ENSGALG00000014786,ENSGALG00000006992,ENSGALG00000028770,ENSGALG00000036798,ENSGALG00000031112
GO:0030154	cell differentiation	biological_process	0.045744	1	17	72	2328	15035	ENSGALG00000026098,ENSGALG00000003521,ENSGALG00000030822,ENSGALG00000036142,ENSGALG00000008306,ENSGALG00000014233,ENSGALG00000028770,ENSGALG00000015305,ENSGALG00000006992,ENSGALG00000000364,ENSGALG00000031997,ENSGALG00000016480,ENSGALG00000031112,ENSGALG00000043064,ENSGALG00000000251,ENSGALG00000014786,ENSGALG00000016431
GO:0008150	biological_process	biological_process	0.046078	1	66	72	12638	15035	ENSGALG00000015305,ENSGALG00000014233,ENSGALG00000034119,ENSGALG00000028770,ENSGALG00000014938,ENSGALG00000049551,ENSGALG00000000251,ENSGALG00000009596,ENSGALG00000016431,ENSGALG00000047647,ENSGALG00000014768,ENSGALG00000013409,ENSGALG00000025764,ENSGALG00000009626,ENSGALG00000007955,ENSGALG00000038241,ENSGALG00000032465,ENSGALG00000012802,ENSGALG00000016785,ENSGALG00000014280,ENSGALG00000016843,…
GO:0071363	cellular response to growth factor stimulus	biological_process	0.046138	1	5	72	409	15035	ENSGALG00000009626,ENSGALG00000017050,ENSGALG00000004184,ENSGALG00000031997,ENSGALG00000002955
GO:0021510	spinal cord development	biological_process	0.046616	1	2	72	72	15035	ENSGALG00000036142,ENSGALG00000030822
GO:0042268	regulation of cytolysis	biological_process	0.04688	1	1	72	10	15035	ENSGALG00000005689
GO:0090185	negative regulation of kidney development	biological_process	0.04688	1	1	72	10	15035	ENSGALG00000006992
GO:0005159	insulin-like growth factor receptor binding	molecular_function	0.04688	1	1	72	10	15035	ENSGALG00000014786
GO:0060433	bronchus development	biological_process	0.04688	1	1	72	10	15035	ENSGALG00000002955
GO:2000191	regulation of fatty acid transport	biological_process	0.04688	1	1	72	10	15035	ENSGALG00000009626
GO:0019814	immunoglobulin complex	cellular_component	0.04688	1	1	72	10	15035	ENSGALG00000000251
GO:2000353	positive regulation of endothelial cell apoptotic process	biological_process	0.04688	1	1	72	10	15035	ENSGALG00000009626
GO:0043369	CD4-positive or CD8-positive, alpha-beta T cell lineage commitment	biological_process	0.04688	1	1	72	10	15035	ENSGALG00000036142
GO:0072538	T-helper 17 type immune response	biological_process	0.04688	1	1	72	10	15035	ENSGALG00000036142
GO:0072539	T-helper 17 cell differentiation	biological_process	0.04688	1	1	72	10	15035	ENSGALG00000036142
GO:0030903	notochord development	biological_process	0.04688	1	1	72	10	15035	ENSGALG00000031112
GO:0060080	inhibitory postsynaptic potential	biological_process	0.04688	1	1	72	10	15035	ENSGALG00000001716
GO:0043371	negative regulation of CD4-positive, alpha-beta T cell differentiation	biological_process	0.04688	1	1	72	10	15035	ENSGALG00000036142
GO:0002566	somatic diversification of immune receptors via somatic mutation	biological_process	0.04688	1	1	72	10	15035	ENSGALG00000014280
GO:0044320	cellular response to leptin stimulus	biological_process	0.04688	1	1	72	10	15035	ENSGALG00000028770
GO:0031543	peptidyl-proline dioxygenase activity	molecular_function	0.04688	1	1	72	10	15035	ENSGALG00000004833
GO:1903541	regulation of exosomal secretion	biological_process	0.04688	1	1	72	10	15035	ENSGALG00000016480
GO:1902043	positive regulation of extrinsic apoptotic signaling pathway via death domain receptors	biological_process	0.04688	1	1	72	10	15035	ENSGALG00000009626
GO:0021670	lateral ventricle development	biological_process	0.04688	1	1	72	10	15035	ENSGALG00000016431
GO:0032940	secretion by cell	biological_process	0.047452	1	6	72	549	15035	ENSGALG00000016480,ENSGALG00000013604,ENSGALG00000004833,ENSGALG00000016785,ENSGALG00000038241,ENSGALG00000028770
GO:0061326	renal tubule development	biological_process	0.047784	1	2	72	73	15035	ENSGALG00000005689,ENSGALG00000036798
GO:0002819	regulation of adaptive immune response	biological_process	0.047784	1	2	72	73	15035	ENSGALG00000036142,ENSGALG00000016785
GO:0017015	regulation of transforming growth factor beta receptor signaling pathway	biological_process	0.047784	1	2	72	73	15035	ENSGALG00000002955,ENSGALG00000009626
GO:0007417	central nervous system development	biological_process	0.047799	1	6	72	550	15035	ENSGALG00000036142,ENSGALG00000016431,ENSGALG00000036798,ENSGALG00000030822,ENSGALG00000015305,ENSGALG00000015624
GO:0009306	protein secretion	biological_process	0.048218	1	4	72	286	15035	ENSGALG00000004833,ENSGALG00000016785,ENSGALG00000013604,ENSGALG00000028770
GO:0032101	regulation of response to external stimulus	biological_process	0.048577	1	5	72	415	15035	ENSGALG00000016785,ENSGALG00000038241,ENSGALG00000009626,ENSGALG00000008306,ENSGALG00000026098
GO:0060048	cardiac muscle contraction	biological_process	0.048963	1	2	72	74	15035	ENSGALG00000000364,ENSGALG00000003521
GO:1903844	regulation of cellular response to transforming growth factor beta stimulus	biological_process	0.048963	1	2	72	74	15035	ENSGALG00000002955,ENSGALG00000009626
GO:0070848	response to growth factor	biological_process	0.050668	1	5	72	420	15035	ENSGALG00000004184,ENSGALG00000031997,ENSGALG00000002955,ENSGALG00000009626,ENSGALG00000017050
GO:0051250	negative regulation of lymphocyte activation	biological_process	0.051352	1	2	72	76	15035	ENSGALG00000036142,ENSGALG00000008306
GO:0045263	proton-transporting ATP synthase complex, coupling factor F(o)	cellular_component	0.051447	1	1	72	11	15035	ENSGALG00000032465
GO:0010454	negative regulation of cell fate commitment	biological_process	0.051447	1	1	72	11	15035	ENSGALG00000036142
GO:0006953	acute-phase response	biological_process	0.051447	1	1	72	11	15035	ENSGALG00000043064
GO:0090200	positive regulation of release of cytochrome c from mitochondria	biological_process	0.051447	1	1	72	11	15035	ENSGALG00000006992
GO:0048505	regulation of timing of cell differentiation	biological_process	0.051447	1	1	72	11	15035	ENSGALG00000015305
GO:0032274	gonadotropin secretion	biological_process	0.051447	1	1	72	11	15035	ENSGALG00000028770
GO:0098533	ATPase dependent transmembrane transport complex	cellular_component	0.051447	1	1	72	11	15035	ENSGALG00000053449
GO:0034104	negative regulation of tissue remodeling	biological_process	0.051447	1	1	72	11	15035	ENSGALG00000038241
GO:0030169	low-density lipoprotein particle binding	molecular_function	0.051447	1	1	72	11	15035	ENSGALG00000009626
GO:0007566	embryo implantation	biological_process	0.051447	1	1	72	11	15035	ENSGALG00000006992
GO:0046935	1-phosphatidylinositol-3-kinase regulator activity	molecular_function	0.051447	1	1	72	11	15035	ENSGALG00000014786
GO:0042533	tumor necrosis factor biosynthetic process	biological_process	0.051447	1	1	72	11	15035	ENSGALG00000009626
GO:0042534	regulation of tumor necrosis factor biosynthetic process	biological_process	0.051447	1	1	72	11	15035	ENSGALG00000009626
GO:0007263	nitric oxide mediated signal transduction	biological_process	0.051447	1	1	72	11	15035	ENSGALG00000009626
GO:0051546	keratinocyte migration	biological_process	0.051447	1	1	72	11	15035	ENSGALG00000006992
GO:0060416	response to growth hormone	biological_process	0.051447	1	1	72	11	15035	ENSGALG00000014786
GO:0009886	post-embryonic animal morphogenesis	biological_process	0.051447	1	1	72	11	15035	ENSGALG00000016067
GO:0014912	negative regulation of smooth muscle cell migration	biological_process	0.051447	1	1	72	11	15035	ENSGALG00000003521
GO:0021819	layer formation in cerebral cortex	biological_process	0.051447	1	1	72	11	15035	ENSGALG00000015305
GO:0043652	engulfment of apoptotic cell	biological_process	0.051447	1	1	72	11	15035	ENSGALG00000009626
GO:0048569	post-embryonic animal organ development	biological_process	0.051447	1	1	72	11	15035	ENSGALG00000016067
GO:0033262	regulation of nuclear cell cycle DNA replication	biological_process	0.051447	1	1	72	11	15035	ENSGALG00000014280
GO:0061298	retina vasculature development in camera-type eye	biological_process	0.051447	1	1	72	11	15035	ENSGALG00000036798
GO:0030728	ovulation	biological_process	0.051447	1	1	72	11	15035	ENSGALG00000028770
GO:1904738	vascular associated smooth muscle cell migration	biological_process	0.051447	1	1	72	11	15035	ENSGALG00000003521
GO:1904752	regulation of vascular associated smooth muscle cell migration	biological_process	0.051447	1	1	72	11	15035	ENSGALG00000003521
GO:0090051	negative regulation of cell migration involved in sprouting angiogenesis	biological_process	0.051447	1	1	72	11	15035	ENSGALG00000009626
GO:0019511	peptidyl-proline hydroxylation	biological_process	0.051447	1	1	72	11	15035	ENSGALG00000004833
GO:0003422	growth plate cartilage morphogenesis	biological_process	0.051447	1	1	72	11	15035	ENSGALG00000000364
GO:0046879	hormone secretion	biological_process	0.051579	1	3	72	175	15035	ENSGALG00000028770,ENSGALG00000013604,ENSGALG00000038241
GO:0003008	system process	biological_process	0.051886	1	9	72	1013	15035	ENSGALG00000013604,ENSGALG00000038241,ENSGALG00000015028,ENSGALG00000003521,ENSGALG00000030822,ENSGALG00000001716,ENSGALG00000015305,ENSGALG00000000364,ENSGALG00000028770
GO:0070371	ERK1 and ERK2 cascade	biological_process	0.052299	1	3	72	176	15035	ENSGALG00000014233,ENSGALG00000049551,ENSGALG00000054196
GO:0097193	intrinsic apoptotic signaling pathway	biological_process	0.052299	1	3	72	176	15035	ENSGALG00000006992,ENSGALG00000014786,ENSGALG00000009596
GO:0071417	cellular response to organonitrogen compound	biological_process	0.052387	1	4	72	294	15035	ENSGALG00000036798,ENSGALG00000031112,ENSGALG00000028770,ENSGALG00000014786
GO:0045580	regulation of T cell differentiation	biological_process	0.052562	1	2	72	77	15035	ENSGALG00000036142,ENSGALG00000008306
GO:0034614	cellular response to reactive oxygen species	biological_process	0.052562	1	2	72	77	15035	ENSGALG00000003521,ENSGALG00000006992
GO:0043534	blood vessel endothelial cell migration	biological_process	0.052562	1	2	72	77	15035	ENSGALG00000009626,ENSGALG00000015305
GO:0030335	positive regulation of cell migration	biological_process	0.052921	1	4	72	295	15035	ENSGALG00000014786,ENSGALG00000004184,ENSGALG00000006992,ENSGALG00000009626
GO:0002520	immune system development	biological_process	0.053197	1	6	72	565	15035	ENSGALG00000014280,ENSGALG00000036142,ENSGALG00000008306,ENSGALG00000000251,ENSGALG00000026098,ENSGALG00000014786
GO:0022604	regulation of cell morphogenesis	biological_process	0.054543	1	4	72	298	15035	ENSGALG00000014233,ENSGALG00000003521,ENSGALG00000004184,ENSGALG00000015305
GO:0080090	regulation of primary metabolic process	biological_process	0.054994	1	24	72	3670	15035	ENSGALG00000015305,ENSGALG00000006992,ENSGALG00000031997,ENSGALG00000014233,ENSGALG00000028770,ENSGALG00000054799,ENSGALG00000054196,ENSGALG00000004833,ENSGALG00000049551,ENSGALG00000014280,ENSGALG00000014786,ENSGALG00000049157,ENSGALG00000013604,ENSGALG00000017050,ENSGALG00000016431,ENSGALG00000033432,ENSGALG00000009626,ENSGALG00000005689,ENSGALG00000016067,ENSGALG00000030822,ENSGALG00000040672,…
GO:0051428	peptide hormone receptor binding	molecular_function	0.055993	1	1	72	12	15035	ENSGALG00000013604
GO:0044342	type B pancreatic cell proliferation	biological_process	0.055993	1	1	72	12	15035	ENSGALG00000040672
GO:0018158	protein oxidation	biological_process	0.055993	1	1	72	12	15035	ENSGALG00000036142
GO:2000696	regulation of epithelial cell differentiation involved in kidney development	biological_process	0.055993	1	1	72	12	15035	ENSGALG00000006992
GO:0032689	negative regulation of interferon-gamma production	biological_process	0.055993	1	1	72	12	15035	ENSGALG00000016785
GO:0072178	nephric duct morphogenesis	biological_process	0.055993	1	1	72	12	15035	ENSGALG00000005689
GO:2000178	negative regulation of neural precursor cell proliferation	biological_process	0.055993	1	1	72	12	15035	ENSGALG00000015305
GO:1903959	regulation of anion transmembrane transport	biological_process	0.055993	1	1	72	12	15035	ENSGALG00000009626
GO:0030194	positive regulation of blood coagulation	biological_process	0.055993	1	1	72	12	15035	ENSGALG00000009626
GO:1900048	positive regulation of hemostasis	biological_process	0.055993	1	1	72	12	15035	ENSGALG00000009626
GO:0044321	response to leptin	biological_process	0.055993	1	1	72	12	15035	ENSGALG00000028770
GO:2000515	negative regulation of CD4-positive, alpha-beta T cell activation	biological_process	0.055993	1	1	72	12	15035	ENSGALG00000036142
GO:0042730	fibrinolysis	biological_process	0.055993	1	1	72	12	15035	ENSGALG00000009626
GO:0032369	negative regulation of lipid transport	biological_process	0.055993	1	1	72	12	15035	ENSGALG00000009626
GO:0032634	interleukin-5 production	biological_process	0.055993	1	1	72	12	15035	ENSGALG00000016785
GO:0032674	regulation of interleukin-5 production	biological_process	0.055993	1	1	72	12	15035	ENSGALG00000016785
GO:0002040	sprouting angiogenesis	biological_process	0.056252	1	2	72	80	15035	ENSGALG00000009626,ENSGALG00000015305
GO:0009914	hormone transport	biological_process	0.056721	1	3	72	182	15035	ENSGALG00000028770,ENSGALG00000013604,ENSGALG00000038241
GO:0098552	side of membrane	cellular_component	0.056747	1	4	72	302	15035	ENSGALG00000000251,ENSGALG00000016785,ENSGALG00000016480,ENSGALG00000009626
GO:0030183	B cell differentiation	biological_process	0.057502	1	2	72	81	15035	ENSGALG00000014786,ENSGALG00000000251
GO:0060349	bone morphogenesis	biological_process	0.057502	1	2	72	81	15035	ENSGALG00000000364,ENSGALG00000031997
GO:0072089	stem cell proliferation	biological_process	0.057502	1	2	72	81	15035	ENSGALG00000014233,ENSGALG00000015305
GO:0050680	negative regulation of epithelial cell proliferation	biological_process	0.057502	1	2	72	81	15035	ENSGALG00000004184,ENSGALG00000009626
GO:0021987	cerebral cortex development	biological_process	0.057502	1	2	72	81	15035	ENSGALG00000016431,ENSGALG00000015305
GO:1902533	positive regulation of intracellular signal transduction	biological_process	0.058168	1	6	72	578	15035	ENSGALG00000049157,ENSGALG00000038241,ENSGALG00000049551,ENSGALG00000054196,ENSGALG00000040672,ENSGALG00000009626
GO:0048705	skeletal system morphogenesis	biological_process	0.058234	1	3	72	184	15035	ENSGALG00000016431,ENSGALG00000031997,ENSGALG00000000364
GO:0051146	striated muscle cell differentiation	biological_process	0.058234	1	3	72	184	15035	ENSGALG00000016480,ENSGALG00000043064,ENSGALG00000003521
GO:2000147	positive regulation of cell motility	biological_process	0.058432	1	4	72	305	15035	ENSGALG00000009626,ENSGALG00000014786,ENSGALG00000004184,ENSGALG00000006992
GO:2001257	regulation of cation channel activity	biological_process	0.058762	1	2	72	82	15035	ENSGALG00000006992,ENSGALG00000054166
GO:2000377	regulation of reactive oxygen species metabolic process	biological_process	0.058762	1	2	72	82	15035	ENSGALG00000005689,ENSGALG00000009626
GO:0030856	regulation of epithelial cell differentiation	biological_process	0.060031	1	2	72	83	15035	ENSGALG00000031997,ENSGALG00000006992
GO:0032096	negative regulation of response to food	biological_process	0.060517	1	1	72	13	15035	ENSGALG00000038241
GO:0032099	negative regulation of appetite	biological_process	0.060517	1	1	72	13	15035	ENSGALG00000038241
GO:0032105	negative regulation of response to extracellular stimulus	biological_process	0.060517	1	1	72	13	15035	ENSGALG00000038241
GO:0032108	negative regulation of response to nutrient levels	biological_process	0.060517	1	1	72	13	15035	ENSGALG00000038241
GO:1904706	negative regulation of vascular smooth muscle cell proliferation	biological_process	0.060517	1	1	72	13	15035	ENSGALG00000003521
GO:0021542	dentate gyrus development	biological_process	0.060517	1	1	72	13	15035	ENSGALG00000015305
GO:0007617	mating behavior	biological_process	0.060517	1	1	72	13	15035	ENSGALG00000033432
GO:0042036	negative regulation of cytokine biosynthetic process	biological_process	0.060517	1	1	72	13	15035	ENSGALG00000028770
GO:0016641	oxidoreductase activity, acting on the CH-NH2 group of donors, oxygen as acceptor	molecular_function	0.060517	1	1	72	13	15035	ENSGALG00000036142
GO:0035014	phosphatidylinositol 3-kinase regulator activity	molecular_function	0.060517	1	1	72	13	15035	ENSGALG00000014786
GO:2001026	regulation of endothelial cell chemotaxis	biological_process	0.060517	1	1	72	13	15035	ENSGALG00000009626
GO:0098801	regulation of renal system process	biological_process	0.060517	1	1	72	13	15035	ENSGALG00000000364
GO:0050820	positive regulation of coagulation	biological_process	0.060517	1	1	72	13	15035	ENSGALG00000009626
GO:0043567	regulation of insulin-like growth factor receptor signaling pathway	biological_process	0.060517	1	1	72	13	15035	ENSGALG00000040672
GO:0097734	extracellular exosome biogenesis	biological_process	0.060517	1	1	72	13	15035	ENSGALG00000016480
GO:1990182	exosomal secretion	biological_process	0.060517	1	1	72	13	15035	ENSGALG00000016480
GO:0042454	ribonucleoside catabolic process	biological_process	0.060517	1	1	72	13	15035	ENSGALG00000014280
GO:0006346	methylation-dependent chromatin silencing	biological_process	0.060517	1	1	72	13	15035	ENSGALG00000014280
GO:0045595	regulation of cell differentiation	biological_process	0.060581	1	9	72	1044	15035	ENSGALG00000014233,ENSGALG00000006992,ENSGALG00000015305,ENSGALG00000031997,ENSGALG00000036142,ENSGALG00000008306,ENSGALG00000031112,ENSGALG00000043064,ENSGALG00000014786
GO:0051272	positive regulation of cellular component movement	biological_process	0.06072	1	4	72	309	15035	ENSGALG00000014786,ENSGALG00000006992,ENSGALG00000004184,ENSGALG00000009626
GO:0031324	negative regulation of cellular metabolic process	biological_process	0.060977	1	12	72	1540	15035	ENSGALG00000015305,ENSGALG00000006992,ENSGALG00000028770,ENSGALG00000014233,ENSGALG00000009626,ENSGALG00000014280,ENSGALG00000004833,ENSGALG00000005689,ENSGALG00000013604,ENSGALG00000026137,ENSGALG00000016431,ENSGALG00000036142
GO:0002790	peptide secretion	biological_process	0.061299	1	4	72	310	15035	ENSGALG00000013604,ENSGALG00000016785,ENSGALG00000004833,ENSGALG00000028770
GO:0043433	negative regulation of DNA-binding transcription factor activity	biological_process	0.062598	1	2	72	85	15035	ENSGALG00000026137,ENSGALG00000031997
GO:0043065	positive regulation of apoptotic process	biological_process	0.063055	1	4	72	313	15035	ENSGALG00000006992,ENSGALG00000031997,ENSGALG00000028770,ENSGALG00000009626
GO:0043068	positive regulation of programmed cell death	biological_process	0.063646	1	4	72	314	15035	ENSGALG00000006992,ENSGALG00000031997,ENSGALG00000028770,ENSGALG00000009626
GO:0006959	humoral immune response	biological_process	0.063895	1	2	72	86	15035	ENSGALG00000026098,ENSGALG00000045607
GO:0007050	cell cycle arrest	biological_process	0.063895	1	2	72	86	15035	ENSGALG00000026137,ENSGALG00000009626
GO:0001704	formation of primary germ layer	biological_process	0.063895	1	2	72	86	15035	ENSGALG00000031112,ENSGALG00000006992
GO:0002521	leukocyte differentiation	biological_process	0.06424	1	4	72	315	15035	ENSGALG00000008306,ENSGALG00000036142,ENSGALG00000014786,ENSGALG00000000251
GO:0045861	negative regulation of proteolysis	biological_process	0.064473	1	3	72	192	15035	ENSGALG00000005689,ENSGALG00000006992,ENSGALG00000009626
GO:0010224	response to UV-B	biological_process	0.065019	1	1	72	14	15035	ENSGALG00000016067
GO:0002043	blood vessel endothelial cell proliferation involved in sprouting angiogenesis	biological_process	0.065019	1	1	72	14	15035	ENSGALG00000009626
GO:0045663	positive regulation of myoblast differentiation	biological_process	0.065019	1	1	72	14	15035	ENSGALG00000043064
GO:0002092	positive regulation of receptor internalization	biological_process	0.065019	1	1	72	14	15035	ENSGALG00000031997
GO:0048147	negative regulation of fibroblast proliferation	biological_process	0.065019	1	1	72	14	15035	ENSGALG00000026098
GO:0080111	DNA demethylation	biological_process	0.065019	1	1	72	14	15035	ENSGALG00000014280
GO:0010460	positive regulation of heart rate	biological_process	0.065019	1	1	72	14	15035	ENSGALG00000003521
GO:0046639	negative regulation of alpha-beta T cell differentiation	biological_process	0.065019	1	1	72	14	15035	ENSGALG00000036142
GO:0097038	perinuclear endoplasmic reticulum	cellular_component	0.065019	1	1	72	14	15035	ENSGALG00000014786
GO:0045671	negative regulation of osteoclast differentiation	biological_process	0.065019	1	1	72	14	15035	ENSGALG00000014786
GO:0031418	L-ascorbic acid binding	molecular_function	0.065019	1	1	72	14	15035	ENSGALG00000004833
GO:1903671	negative regulation of sprouting angiogenesis	biological_process	0.065019	1	1	72	14	15035	ENSGALG00000009626
GO:0006650	glycerophospholipid metabolic process	biological_process	0.065274	1	3	72	193	15035	ENSGALG00000014938,ENSGALG00000009130,ENSGALG00000014786
GO:0090287	regulation of cellular response to growth factor stimulus	biological_process	0.06608	1	3	72	194	15035	ENSGALG00000009626,ENSGALG00000031997,ENSGALG00000002955
GO:0071345	cellular response to cytokine stimulus	biological_process	0.066775	1	5	72	455	15035	ENSGALG00000016785,ENSGALG00000049551,ENSGALG00000054196,ENSGALG00000026098,ENSGALG00000045607
GO:0001817	regulation of cytokine production	biological_process	0.067255	1	4	72	320	15035	ENSGALG00000028770,ENSGALG00000014786,ENSGALG00000016785,ENSGALG00000009626
GO:0032102	negative regulation of response to external stimulus	biological_process	0.067705	1	3	72	196	15035	ENSGALG00000009626,ENSGALG00000008306,ENSGALG00000038241
GO:0016043	cellular component organization	biological_process	0.068308	1	26	72	4134	15035	ENSGALG00000009626,ENSGALG00000026137,ENSGALG00000036142,ENSGALG00000040672,ENSGALG00000003521,ENSGALG00000030822,ENSGALG00000016067,ENSGALG00000036798,ENSGALG00000014280,ENSGALG00000004833,ENSGALG00000016480,ENSGALG00000034119,ENSGALG00000014233,ENSGALG00000031997,ENSGALG00000006992,ENSGALG00000000364,ENSGALG00000015305,ENSGALG00000016431,ENSGALG00000019061,ENSGALG00000051095,ENSGALG00000000251,…
GO:0072001	renal system development	biological_process	0.068525	1	3	72	197	15035	ENSGALG00000036798,ENSGALG00000006992,ENSGALG00000005689
GO:0006812	cation transport	biological_process	0.068559	1	7	72	754	15035	ENSGALG00000013604,ENSGALG00000053449,ENSGALG00000054166,ENSGALG00000015439,ENSGALG00000032465,ENSGALG00000006992,ENSGALG00000000364
GO:0040017	positive regulation of locomotion	biological_process	0.069098	1	4	72	323	15035	ENSGALG00000009626,ENSGALG00000014786,ENSGALG00000004184,ENSGALG00000006992
GO:0043901	negative regulation of multi-organism process	biological_process	0.069175	1	2	72	90	15035	ENSGALG00000014280,ENSGALG00000008306
GO:0090075	relaxation of muscle	biological_process	0.069501	1	1	72	15	15035	ENSGALG00000015028
GO:0032095	regulation of response to food	biological_process	0.069501	1	1	72	15	15035	ENSGALG00000038241
GO:0071276	cellular response to cadmium ion	biological_process	0.069501	1	1	72	15	15035	ENSGALG00000006992
GO:0040037	negative regulation of fibroblast growth factor receptor signaling pathway	biological_process	0.069501	1	1	72	15	15035	ENSGALG00000009626
GO:0045606	positive regulation of epidermal cell differentiation	biological_process	0.069501	1	1	72	15	15035	ENSGALG00000031997
GO:0006817	phosphate ion transport	biological_process	0.069501	1	1	72	15	15035	ENSGALG00000031997
GO:0035988	chondrocyte proliferation	biological_process	0.069501	1	1	72	15	15035	ENSGALG00000000364
GO:0016638	oxidoreductase activity, acting on the CH-NH2 group of donors	molecular_function	0.069501	1	1	72	15	15035	ENSGALG00000036142
GO:1900101	regulation of endoplasmic reticulum unfolded protein response	biological_process	0.069501	1	1	72	15	15035	ENSGALG00000014786
GO:0008484	sulfuric ester hydrolase activity	molecular_function	0.069501	1	1	72	15	15035	ENSGALG00000009856
GO:0002360	T cell lineage commitment	biological_process	0.069501	1	1	72	15	15035	ENSGALG00000036142
GO:0005158	insulin receptor binding	molecular_function	0.069501	1	1	72	15	15035	ENSGALG00000014786
GO:0045622	regulation of T-helper cell differentiation	biological_process	0.069501	1	1	72	15	15035	ENSGALG00000036142
GO:0140112	extracellular vesicle biogenesis	biological_process	0.069501	1	1	72	15	15035	ENSGALG00000016480
GO:0016755	transferase activity, transferring amino-acyl groups	molecular_function	0.069501	1	1	72	15	15035	ENSGALG00000012802
GO:0031061	negative regulation of histone methylation	biological_process	0.069501	1	1	72	15	15035	ENSGALG00000016431
GO:0098542	defense response to other organism	biological_process	0.070177	1	3	72	199	15035	ENSGALG00000014280,ENSGALG00000008306,ENSGALG00000026098
GO:0006941	striated muscle contraction	biological_process	0.070516	1	2	72	91	15035	ENSGALG00000000364,ENSGALG00000003521
GO:0003700	DNA-binding transcription factor activity	molecular_function	0.070888	1	7	72	760	15035	ENSGALG00000017050,ENSGALG00000016431,ENSGALG00000005689,ENSGALG00000015305,ENSGALG00000033432,ENSGALG00000030822,ENSGALG00000054799
GO:0046942	carboxylic acid transport	biological_process	0.07101	1	3	72	200	15035	ENSGALG00000009626,ENSGALG00000007955,ENSGALG00000043064
GO:0006810	transport	biological_process	0.071117	1	20	72	3013	15035	ENSGALG00000031997,ENSGALG00000000364,ENSGALG00000032465,ENSGALG00000006992,ENSGALG00000028770,ENSGALG00000016480,ENSGALG00000016785,ENSGALG00000004833,ENSGALG00000014786,ENSGALG00000043064,ENSGALG00000013604,ENSGALG00000054166,ENSGALG00000033855,ENSGALG00000014768,ENSGALG00000015439,ENSGALG00000053449,ENSGALG00000007955,ENSGALG00000009626,ENSGALG00000038241,ENSGALG00000036142
GO:1902531	regulation of intracellular signal transduction	biological_process	0.071481	1	9	72	1079	15035	ENSGALG00000014233,ENSGALG00000028770,ENSGALG00000006992,ENSGALG00000049551,ENSGALG00000054196,ENSGALG00000009626,ENSGALG00000049157,ENSGALG00000038241,ENSGALG00000040672
GO:0015849	organic acid transport	biological_process	0.071848	1	3	72	201	15035	ENSGALG00000043064,ENSGALG00000009626,ENSGALG00000007955
GO:0002695	negative regulation of leukocyte activation	biological_process	0.071867	1	2	72	92	15035	ENSGALG00000036142,ENSGALG00000008306
GO:0009411	response to UV	biological_process	0.071867	1	2	72	92	15035	ENSGALG00000016067,ENSGALG00000014786
GO:0031323	regulation of cellular metabolic process	biological_process	0.072744	1	24	72	3775	15035	ENSGALG00000009626,ENSGALG00000033432,ENSGALG00000036142,ENSGALG00000026137,ENSGALG00000038241,ENSGALG00000040672,ENSGALG00000016067,ENSGALG00000030822,ENSGALG00000005689,ENSGALG00000049551,ENSGALG00000054196,ENSGALG00000004833,ENSGALG00000014280,ENSGALG00000014233,ENSGALG00000028770,ENSGALG00000054799,ENSGALG00000006992,ENSGALG00000015305,ENSGALG00000031997,ENSGALG00000017050,ENSGALG00000016431,…
GO:0010605	negative regulation of macromolecule metabolic process	biological_process	0.072872	1	12	72	1586	15035	ENSGALG00000014233,ENSGALG00000028770,ENSGALG00000006992,ENSGALG00000015305,ENSGALG00000004833,ENSGALG00000014280,ENSGALG00000009626,ENSGALG00000005689,ENSGALG00000036142,ENSGALG00000026137,ENSGALG00000016431,ENSGALG00000013604
GO:0045766	positive regulation of angiogenesis	biological_process	0.073225	1	2	72	93	15035	ENSGALG00000015305,ENSGALG00000009626
GO:0045619	regulation of lymphocyte differentiation	biological_process	0.073225	1	2	72	93	15035	ENSGALG00000036142,ENSGALG00000008306
GO:0097435	supramolecular fiber organization	biological_process	0.073415	1	5	72	468	15035	ENSGALG00000003521,ENSGALG00000031112,ENSGALG00000014786,ENSGALG00000036142,ENSGALG00000004833
GO:0001819	positive regulation of cytokine production	biological_process	0.073536	1	3	72	203	15035	ENSGALG00000014786,ENSGALG00000016785,ENSGALG00000009626
GO:0035556	intracellular signal transduction	biological_process	0.0737	1	13	72	1762	15035	ENSGALG00000013604,ENSGALG00000040672,ENSGALG00000009596,ENSGALG00000026137,ENSGALG00000038241,ENSGALG00000014786,ENSGALG00000049157,ENSGALG00000009626,ENSGALG00000054196,ENSGALG00000049551,ENSGALG00000006992,ENSGALG00000028770,ENSGALG00000014233
GO:0005753	mitochondrial proton-transporting ATP synthase complex	cellular_component	0.073961	1	1	72	16	15035	ENSGALG00000032465
GO:1900120	regulation of receptor binding	biological_process	0.073961	1	1	72	16	15035	ENSGALG00000006992
GO:0042088	T-helper 1 type immune response	biological_process	0.073961	1	1	72	16	15035	ENSGALG00000016785
GO:0071813	lipoprotein particle binding	molecular_function	0.073961	1	1	72	16	15035	ENSGALG00000009626
GO:0071814	protein-lipid complex binding	molecular_function	0.073961	1	1	72	16	15035	ENSGALG00000009626
GO:0032332	positive regulation of chondrocyte differentiation	biological_process	0.073961	1	1	72	16	15035	ENSGALG00000043064
GO:0019098	reproductive behavior	biological_process	0.073961	1	1	72	16	15035	ENSGALG00000033432
GO:0072176	nephric duct development	biological_process	0.073961	1	1	72	16	15035	ENSGALG00000005689
GO:1901567	fatty acid derivative binding	molecular_function	0.073961	1	1	72	16	15035	ENSGALG00000043064
GO:0035510	DNA dealkylation	biological_process	0.073961	1	1	72	16	15035	ENSGALG00000014280
GO:0043548	phosphatidylinositol 3-kinase binding	molecular_function	0.073961	1	1	72	16	15035	ENSGALG00000014786
GO:0009164	nucleoside catabolic process	biological_process	0.073961	1	1	72	16	15035	ENSGALG00000014280
GO:0010942	positive regulation of cell death	biological_process	0.074786	1	4	72	332	15035	ENSGALG00000009626,ENSGALG00000028770,ENSGALG00000006992,ENSGALG00000031997
GO:2000241	regulation of reproductive process	biological_process	0.075968	1	2	72	95	15035	ENSGALG00000013604,ENSGALG00000028770
GO:0022408	negative regulation of cell-cell adhesion	biological_process	0.075968	1	2	72	95	15035	ENSGALG00000036142,ENSGALG00000008306
GO:0043170	macromolecule metabolic process	biological_process	0.07597	1	37	72	6367	15035	ENSGALG00000025764,ENSGALG00000009626,ENSGALG00000047647,ENSGALG00000014768,ENSGALG00000013409,ENSGALG00000033432,ENSGALG00000008306,ENSGALG00000038241,ENSGALG00000036142,ENSGALG00000005689,ENSGALG00000030822,ENSGALG00000004833,ENSGALG00000054196,ENSGALG00000049551,ENSGALG00000031997,ENSGALG00000015305,ENSGALG00000005086,ENSGALG00000028770,ENSGALG00000014233,ENSGALG00000019061,ENSGALG00000016431,…
GO:2001251	negative regulation of chromosome organization	biological_process	0.077351	1	2	72	96	15035	ENSGALG00000016431,ENSGALG00000014280
GO:1903706	regulation of hemopoiesis	biological_process	0.077835	1	3	72	208	15035	ENSGALG00000036142,ENSGALG00000008306,ENSGALG00000014786
GO:0019835	cytolysis	biological_process	0.0784	1	1	72	17	15035	ENSGALG00000005689
GO:0021516	dorsal spinal cord development	biological_process	0.0784	1	1	72	17	15035	ENSGALG00000030822
GO:0045815	positive regulation of gene expression, epigenetic	biological_process	0.0784	1	1	72	17	15035	ENSGALG00000014280
GO:0032104	regulation of response to extracellular stimulus	biological_process	0.0784	1	1	72	17	15035	ENSGALG00000038241
GO:0032107	regulation of response to nutrient levels	biological_process	0.0784	1	1	72	17	15035	ENSGALG00000038241
GO:0050687	negative regulation of defense response to virus	biological_process	0.0784	1	1	72	17	15035	ENSGALG00000008306
GO:0090279	regulation of calcium ion import	biological_process	0.0784	1	1	72	17	15035	ENSGALG00000000364
GO:0070828	heterochromatin organization	biological_process	0.0784	1	1	72	17	15035	ENSGALG00000026137
GO:0007588	excretion	biological_process	0.0784	1	1	72	17	15035	ENSGALG00000000364
GO:0017134	fibroblast growth factor binding	molecular_function	0.0784	1	1	72	17	15035	ENSGALG00000009626
GO:0055083	monovalent inorganic anion homeostasis	biological_process	0.0784	1	1	72	17	15035	ENSGALG00000031997
GO:0015101	organic cation transmembrane transporter activity	molecular_function	0.0784	1	1	72	17	15035	ENSGALG00000015439
GO:0072529	pyrimidine-containing compound catabolic process	biological_process	0.0784	1	1	72	17	15035	ENSGALG00000014280
GO:0030511	positive regulation of transforming growth factor beta receptor signaling pathway	biological_process	0.0784	1	1	72	17	15035	ENSGALG00000009626
GO:1903846	positive regulation of cellular response to transforming growth factor beta stimulus	biological_process	0.0784	1	1	72	17	15035	ENSGALG00000009626
GO:0016504	peptidase activator activity	molecular_function	0.0784	1	1	72	17	15035	ENSGALG00000014233
GO:0051570	regulation of histone H3-K9 methylation	biological_process	0.0784	1	1	72	17	15035	ENSGALG00000016431
GO:0034656	nucleobase-containing small molecule catabolic process	biological_process	0.0784	1	1	72	17	15035	ENSGALG00000014280
GO:0046475	glycerophospholipid catabolic process	biological_process	0.0784	1	1	72	17	15035	ENSGALG00000009130
GO:0042742	defense response to bacterium	biological_process	0.080142	1	2	72	98	15035	ENSGALG00000026098,ENSGALG00000014280
GO:0051607	defense response to virus	biological_process	0.080142	1	2	72	98	15035	ENSGALG00000008306,ENSGALG00000014280
GO:0050708	regulation of protein secretion	biological_process	0.080467	1	3	72	211	15035	ENSGALG00000004833,ENSGALG00000016785,ENSGALG00000028770
GO:0071356	cellular response to tumor necrosis factor	biological_process	0.081549	1	2	72	99	15035	ENSGALG00000049551,ENSGALG00000054196
GO:0003012	muscle system process	biological_process	0.082243	1	3	72	213	15035	ENSGALG00000015028,ENSGALG00000003521,ENSGALG00000000364
GO:0060536	cartilage morphogenesis	biological_process	0.082818	1	1	72	18	15035	ENSGALG00000000364
GO:0045742	positive regulation of epidermal growth factor receptor signaling pathway	biological_process	0.082818	1	1	72	18	15035	ENSGALG00000006992
GO:0043236	laminin binding	molecular_function	0.082818	1	1	72	18	15035	ENSGALG00000009626
GO:2000311	regulation of AMPA receptor activity	biological_process	0.082818	1	1	72	18	15035	ENSGALG00000054166
GO:1904707	positive regulation of vascular smooth muscle cell proliferation	biological_process	0.082818	1	1	72	18	15035	ENSGALG00000006992
GO:0010955	negative regulation of protein processing	biological_process	0.082818	1	1	72	18	15035	ENSGALG00000009626
GO:1903318	negative regulation of protein maturation	biological_process	0.082818	1	1	72	18	15035	ENSGALG00000009626
GO:0046636	negative regulation of alpha-beta T cell activation	biological_process	0.082818	1	1	72	18	15035	ENSGALG00000036142
GO:0039694	viral RNA genome replication	biological_process	0.082818	1	1	72	18	15035	ENSGALG00000014280
GO:0050866	negative regulation of cell activation	biological_process	0.082964	1	2	72	100	15035	ENSGALG00000036142,ENSGALG00000008306
GO:0051223	regulation of protein transport	biological_process	0.083411	1	4	72	345	15035	ENSGALG00000004833,ENSGALG00000016785,ENSGALG00000028770,ENSGALG00000014786
GO:1901652	response to peptide	biological_process	0.084036	1	3	72	215	15035	ENSGALG00000014786,ENSGALG00000006992,ENSGALG00000028770
GO:0060041	retina development in camera-type eye	biological_process	0.084387	1	2	72	101	15035	ENSGALG00000015305,ENSGALG00000036798
GO:0008217	regulation of blood pressure	biological_process	0.084387	1	2	72	101	15035	ENSGALG00000038241,ENSGALG00000003521
GO:0002440	production of molecular mediator of immune response	biological_process	0.084387	1	2	72	101	15035	ENSGALG00000008306,ENSGALG00000014280
GO:0009267	cellular response to starvation	biological_process	0.084387	1	2	72	101	15035	ENSGALG00000028770,ENSGALG00000038241
GO:0008083	growth factor activity	molecular_function	0.085817	1	2	72	102	15035	ENSGALG00000026098,ENSGALG00000028770
GO:0000302	response to reactive oxygen species	biological_process	0.085817	1	2	72	102	15035	ENSGALG00000006992,ENSGALG00000003521
GO:1904018	positive regulation of vasculature development	biological_process	0.085817	1	2	72	102	15035	ENSGALG00000015305,ENSGALG00000009626
GO:0016032	viral process	biological_process	0.085846	1	3	72	217	15035	XLOC_088196,XLOC_041920,ENSGALG00000014280
GO:0045259	proton-transporting ATP synthase complex	cellular_component	0.087215	1	1	72	19	15035	ENSGALG00000032465
GO:0045686	negative regulation of glial cell differentiation	biological_process	0.087215	1	1	72	19	15035	ENSGALG00000015305
GO:0048710	regulation of astrocyte differentiation	biological_process	0.087215	1	1	72	19	15035	ENSGALG00000015305
GO:0010831	positive regulation of myotube differentiation	biological_process	0.087215	1	1	72	19	15035	ENSGALG00000043064
GO:0032098	regulation of appetite	biological_process	0.087215	1	1	72	19	15035	ENSGALG00000038241
GO:0005540	hyaluronic acid binding	molecular_function	0.087215	1	1	72	19	15035	ENSGALG00000015624
GO:0035767	endothelial cell chemotaxis	biological_process	0.087215	1	1	72	19	15035	ENSGALG00000009626
GO:0045736	negative regulation of cyclin-dependent protein serine/threonine kinase activity	biological_process	0.087215	1	1	72	19	15035	ENSGALG00000026137
GO:0019934	cGMP-mediated signaling	biological_process	0.087215	1	1	72	19	15035	ENSGALG00000009626
GO:0051059	NF-kappaB binding	molecular_function	0.087215	1	1	72	19	15035	ENSGALG00000026137
GO:0086004	regulation of cardiac muscle cell contraction	biological_process	0.087215	1	1	72	19	15035	ENSGALG00000000364
GO:0071711	basement membrane organization	biological_process	0.087215	1	1	72	19	15035	ENSGALG00000036798
GO:0032459	regulation of protein oligomerization	biological_process	0.087215	1	1	72	19	15035	ENSGALG00000019061
GO:0021801	cerebral cortex radial glia guided migration	biological_process	0.087215	1	1	72	19	15035	ENSGALG00000015305
GO:0022030	telencephalon glial cell migration	biological_process	0.087215	1	1	72	19	15035	ENSGALG00000015305
GO:2000050	regulation of non-canonical Wnt signaling pathway	biological_process	0.087215	1	1	72	19	15035	ENSGALG00000031997
GO:0007568	aging	biological_process	0.087254	1	2	72	103	15035	ENSGALG00000016431,ENSGALG00000026137
GO:0052548	regulation of endopeptidase activity	biological_process	0.087672	1	3	72	219	15035	ENSGALG00000009626,ENSGALG00000005689,ENSGALG00000006992
GO:0019222	regulation of metabolic process	biological_process	0.088581	1	25	72	4047	15035	ENSGALG00000017050,ENSGALG00000016431,ENSGALG00000013604,ENSGALG00000049157,ENSGALG00000014786,ENSGALG00000054196,ENSGALG00000049551,ENSGALG00000004833,ENSGALG00000014280,ENSGALG00000014233,ENSGALG00000054799,ENSGALG00000028770,ENSGALG00000015305,ENSGALG00000006992,ENSGALG00000031997,ENSGALG00000036142,ENSGALG00000026137,ENSGALG00000038241,ENSGALG00000040672,ENSGALG00000016067,ENSGALG00000030822,…
GO:0050821	protein stabilization	biological_process	0.088699	1	2	72	104	15035	ENSGALG00000004833,ENSGALG00000014786
GO:0030097	hemopoiesis	biological_process	0.090073	1	5	72	498	15035	ENSGALG00000014786,ENSGALG00000026098,ENSGALG00000000251,ENSGALG00000008306,ENSGALG00000036142
GO:0008022	protein C-terminus binding	molecular_function	0.09015	1	2	72	105	15035	ENSGALG00000016480,ENSGALG00000014233
GO:0010628	positive regulation of gene expression	biological_process	0.090483	1	10	72	1301	15035	ENSGALG00000016431,ENSGALG00000013604,ENSGALG00000014786,ENSGALG00000005689,ENSGALG00000014280,ENSGALG00000009626,ENSGALG00000033432,ENSGALG00000031997,ENSGALG00000026098,ENSGALG00000015305
GO:0031492	nucleosomal DNA binding	molecular_function	0.091591	1	1	72	20	15035	ENSGALG00000016067
GO:0021895	cerebral cortex neuron differentiation	biological_process	0.091591	1	1	72	20	15035	ENSGALG00000015305
GO:0010453	regulation of cell fate commitment	biological_process	0.091591	1	1	72	20	15035	ENSGALG00000036142
GO:0046686	response to cadmium ion	biological_process	0.091591	1	1	72	20	15035	ENSGALG00000006992
GO:0043267	negative regulation of potassium ion transport	biological_process	0.091591	1	1	72	20	15035	ENSGALG00000013604
GO:0005504	fatty acid binding	molecular_function	0.091591	1	1	72	20	15035	ENSGALG00000043064
GO:1904030	negative regulation of cyclin-dependent protein kinase activity	biological_process	0.091591	1	1	72	20	15035	ENSGALG00000026137
GO:1901186	positive regulation of ERBB signaling pathway	biological_process	0.091591	1	1	72	20	15035	ENSGALG00000006992
GO:0007565	female pregnancy	biological_process	0.091591	1	1	72	20	15035	ENSGALG00000006992
GO:0021591	ventricular system development	biological_process	0.091591	1	1	72	20	15035	ENSGALG00000016431
GO:0010762	regulation of fibroblast migration	biological_process	0.091591	1	1	72	20	15035	ENSGALG00000009626
GO:0043687	post-translational protein modification	biological_process	0.091591	1	1	72	20	15035	ENSGALG00000004833
GO:0050679	positive regulation of epithelial cell proliferation	biological_process	0.091609	1	2	72	106	15035	ENSGALG00000005689,ENSGALG00000013604
GO:0043902	positive regulation of multi-organism process	biological_process	0.091609	1	2	72	106	15035	ENSGALG00000028770,ENSGALG00000013604
GO:0051234	establishment of localization	biological_process	0.092257	1	20	72	3109	15035	ENSGALG00000043064,ENSGALG00000014786,ENSGALG00000033855,ENSGALG00000054166,ENSGALG00000013604,ENSGALG00000028770,ENSGALG00000006992,ENSGALG00000032465,ENSGALG00000000364,ENSGALG00000031997,ENSGALG00000016785,ENSGALG00000004833,ENSGALG00000016480,ENSGALG00000036142,ENSGALG00000038241,ENSGALG00000015439,ENSGALG00000014768,ENSGALG00000009626,ENSGALG00000053449,ENSGALG00000007955
GO:0030534	adult behavior	biological_process	0.093075	1	2	72	107	15035	ENSGALG00000016431,ENSGALG00000038241
GO:0007517	muscle organ development	biological_process	0.09325	1	3	72	225	15035	ENSGALG00000009130,ENSGALG00000003521,ENSGALG00000016431
GO:0071840	cellular component organization or biogenesis	biological_process	0.093648	1	26	72	4265	15035	ENSGALG00000006992,ENSGALG00000015305,ENSGALG00000000364,ENSGALG00000031997,ENSGALG00000014233,ENSGALG00000034119,ENSGALG00000016480,ENSGALG00000004833,ENSGALG00000014280,ENSGALG00000004184,ENSGALG00000016843,ENSGALG00000014786,ENSGALG00000002955,ENSGALG00000031112,ENSGALG00000000251,ENSGALG00000051095,ENSGALG00000019061,ENSGALG00000016431,ENSGALG00000009626,ENSGALG00000016067,ENSGALG00000036798,…
GO:1901699	cellular response to nitrogen compound	biological_process	0.093948	1	4	72	360	15035	ENSGALG00000031112,ENSGALG00000036798,ENSGALG00000028770,ENSGALG00000014786
GO:0034612	response to tumor necrosis factor	biological_process	0.094548	1	2	72	108	15035	ENSGALG00000054196,ENSGALG00000049551
GO:0008016	regulation of heart contraction	biological_process	0.094548	1	2	72	108	15035	ENSGALG00000000364,ENSGALG00000003521
GO:0048754	branching morphogenesis of an epithelial tube	biological_process	0.094548	1	2	72	108	15035	ENSGALG00000005689,ENSGALG00000036798
GO:0055002	striated muscle cell development	biological_process	0.094548	1	2	72	108	15035	ENSGALG00000016480,ENSGALG00000003521
GO:0099503	secretory vesicle	cellular_component	0.095142	1	3	72	227	15035	ENSGALG00000004184,ENSGALG00000009626,ENSGALG00000038241
GO:0031400	negative regulation of protein modification process	biological_process	0.095399	1	4	72	362	15035	ENSGALG00000014233,ENSGALG00000026137,ENSGALG00000016431,ENSGALG00000004833
GO:0060969	negative regulation of gene silencing	biological_process	0.095947	1	1	72	21	15035	ENSGALG00000014280
GO:0048246	macrophage chemotaxis	biological_process	0.095947	1	1	72	21	15035	ENSGALG00000026098
GO:0045992	negative regulation of embryonic development	biological_process	0.095947	1	1	72	21	15035	ENSGALG00000031112
GO:0032094	response to food	biological_process	0.095947	1	1	72	21	15035	ENSGALG00000038241
GO:0001871	pattern binding	molecular_function	0.095947	1	1	72	21	15035	ENSGALG00000009130
GO:0030247	polysaccharide binding	molecular_function	0.095947	1	1	72	21	15035	ENSGALG00000009130
GO:0030315	T-tubule	cellular_component	0.095947	1	1	72	21	15035	ENSGALG00000054166
GO:0071398	cellular response to fatty acid	biological_process	0.095947	1	1	72	21	15035	ENSGALG00000043064
GO:2000378	negative regulation of reactive oxygen species metabolic process	biological_process	0.095947	1	1	72	21	15035	ENSGALG00000005689
GO:1903115	regulation of actin filament-based movement	biological_process	0.095947	1	1	72	21	15035	ENSGALG00000000364
GO:1905898	positive regulation of response to endoplasmic reticulum stress	biological_process	0.095947	1	1	72	21	15035	ENSGALG00000014786
GO:0043370	regulation of CD4-positive, alpha-beta T cell differentiation	biological_process	0.095947	1	1	72	21	15035	ENSGALG00000036142
GO:0043537	negative regulation of blood vessel endothelial cell migration	biological_process	0.095947	1	1	72	21	15035	ENSGALG00000009626
GO:0021952	central nervous system projection neuron axonogenesis	biological_process	0.095947	1	1	72	21	15035	ENSGALG00000015305
GO:1904645	response to amyloid-beta	biological_process	0.095947	1	1	72	21	15035	ENSGALG00000006992
GO:1905953	negative regulation of lipid localization	biological_process	0.095947	1	1	72	21	15035	ENSGALG00000009626
GO:0004252	serine-type endopeptidase activity	molecular_function	0.096028	1	2	72	109	15035	ENSGALG00000005086,ENSGALG00000047647
GO:0002791	regulation of peptide secretion	biological_process	0.096094	1	3	72	228	15035	ENSGALG00000004833,ENSGALG00000016785,ENSGALG00000028770
GO:0090087	regulation of peptide transport	biological_process	0.096128	1	4	72	363	15035	ENSGALG00000014786,ENSGALG00000028770,ENSGALG00000016785,ENSGALG00000004833
GO:0043010	camera-type eye development	biological_process	0.09705	1	3	72	229	15035	ENSGALG00000015305,ENSGALG00000036798,ENSGALG00000016067
GO:0051253	negative regulation of RNA metabolic process	biological_process	0.097256	1	7	72	821	15035	ENSGALG00000013604,ENSGALG00000026137,ENSGALG00000014280,ENSGALG00000016431,ENSGALG00000036142,ENSGALG00000015305,ENSGALG00000005689
GO:0048592	eye morphogenesis	biological_process	0.097514	1	2	72	110	15035	ENSGALG00000031112,ENSGALG00000016067
GO:0090257	regulation of muscle system process	biological_process	0.097514	1	2	72	110	15035	ENSGALG00000015028,ENSGALG00000000364
GO:0070201	regulation of establishment of protein localization	biological_process	0.097596	1	4	72	365	15035	ENSGALG00000016785,ENSGALG00000004833,ENSGALG00000014786,ENSGALG00000028770
GO:0001816	cytokine production	biological_process	0.098333	1	4	72	366	15035	ENSGALG00000016785,ENSGALG00000009626,ENSGALG00000028770,ENSGALG00000014786
GO:2001233	regulation of apoptotic signaling pathway	biological_process	0.098973	1	3	72	231	15035	ENSGALG00000006992,ENSGALG00000028770,ENSGALG00000009626
GO:0042692	muscle cell differentiation	biological_process	0.098973	1	3	72	231	15035	ENSGALG00000003521,ENSGALG00000043064,ENSGALG00000016480
GO:0001655	urogenital system development	biological_process	0.098973	1	3	72	231	15035	ENSGALG00000036798,ENSGALG00000006992,ENSGALG00000005689
GO:0032869	cellular response to insulin stimulus	biological_process	0.099007	1	2	72	111	15035	ENSGALG00000014786,ENSGALG00000028770
GO:0015985	energy coupled proton transport, down electrochemical gradient	biological_process	0.10028	1	1	72	22	15035	ENSGALG00000032465
GO:0015986	ATP synthesis coupled proton transport	biological_process	0.10028	1	1	72	22	15035	ENSGALG00000032465
GO:0014014	negative regulation of gliogenesis	biological_process	0.10028	1	1	72	22	15035	ENSGALG00000015305
GO:0033177	proton-transporting two-sector ATPase complex, proton-transporting domain	cellular_component	0.10028	1	1	72	22	15035	ENSGALG00000032465
GO:0072207	metanephric epithelium development	biological_process	0.10028	1	1	72	22	15035	ENSGALG00000005689
GO:0045124	regulation of bone resorption	biological_process	0.10028	1	1	72	22	15035	ENSGALG00000038241
GO:0045823	positive regulation of heart contraction	biological_process	0.10028	1	1	72	22	15035	ENSGALG00000003521
GO:0032890	regulation of organic acid transport	biological_process	0.10028	1	1	72	22	15035	ENSGALG00000009626
GO:0045047	protein targeting to ER	biological_process	0.10028	1	1	72	22	15035	ENSGALG00000014768
GO:0043368	positive T cell selection	biological_process	0.10028	1	1	72	22	15035	ENSGALG00000036142
GO:0005942	phosphatidylinositol 3-kinase complex	cellular_component	0.10028	1	1	72	22	15035	ENSGALG00000014786
GO:0015695	organic cation transport	biological_process	0.10028	1	1	72	22	15035	ENSGALG00000015439
GO:0018126	protein hydroxylation	biological_process	0.10028	1	1	72	22	15035	ENSGALG00000004833
GO:0034451	centriolar satellite	cellular_component	0.10028	1	1	72	22	15035	ENSGALG00000005689
GO:0021543	pallium development	biological_process	0.10051	1	2	72	112	15035	ENSGALG00000015305,ENSGALG00000016431
GO:0030246	carbohydrate binding	molecular_function	0.10201	1	2	72	113	15035	ENSGALG00000004833,ENSGALG00000009130
GO:0042594	response to starvation	biological_process	0.10201	1	2	72	113	15035	ENSGALG00000038241,ENSGALG00000028770
GO:0033554	cellular response to stress	biological_process	0.10367	1	9	72	1166	15035	ENSGALG00000009596,ENSGALG00000038241,ENSGALG00000026137,ENSGALG00000014786,ENSGALG00000003521,ENSGALG00000016067,ENSGALG00000014768,ENSGALG00000006992,ENSGALG00000028770
GO:2001258	negative regulation of cation channel activity	biological_process	0.1046	1	1	72	23	15035	ENSGALG00000006992
GO:0031935	regulation of chromatin silencing	biological_process	0.1046	1	1	72	23	15035	ENSGALG00000014280
GO:0046676	negative regulation of insulin secretion	biological_process	0.1046	1	1	72	23	15035	ENSGALG00000028770
GO:0045684	positive regulation of epidermis development	biological_process	0.1046	1	1	72	23	15035	ENSGALG00000031997
GO:0033120	positive regulation of RNA splicing	biological_process	0.1046	1	1	72	23	15035	ENSGALG00000014786
GO:0003417	growth plate cartilage development	biological_process	0.1046	1	1	72	23	15035	ENSGALG00000000364
GO:1901658	glycosyl compound catabolic process	biological_process	0.1046	1	1	72	23	15035	ENSGALG00000014280
GO:0019239	deaminase activity	molecular_function	0.1046	1	1	72	23	15035	ENSGALG00000014280
GO:0005891	voltage-gated calcium channel complex	cellular_component	0.1046	1	1	72	23	15035	ENSGALG00000054166
GO:0051346	negative regulation of hydrolase activity	biological_process	0.10484	1	3	72	237	15035	ENSGALG00000009626,ENSGALG00000006992,ENSGALG00000005689
GO:0090288	negative regulation of cellular response to growth factor stimulus	biological_process	0.10504	1	2	72	115	15035	ENSGALG00000002955,ENSGALG00000009626
GO:0055001	muscle cell development	biological_process	0.10504	1	2	72	115	15035	ENSGALG00000016480,ENSGALG00000003521
GO:0002449	lymphocyte mediated immunity	biological_process	0.10657	1	2	72	116	15035	ENSGALG00000014280,ENSGALG00000008306
GO:1902275	regulation of chromatin organization	biological_process	0.1081	1	2	72	117	15035	ENSGALG00000016431,ENSGALG00000014280
GO:0065008	regulation of biological quality	biological_process	0.1084	1	16	72	2424	15035	ENSGALG00000003521,ENSGALG00000005689,ENSGALG00000038241,ENSGALG00000001716,ENSGALG00000009626,ENSGALG00000043064,ENSGALG00000014786,ENSGALG00000054166,ENSGALG00000013604,ENSGALG00000014233,ENSGALG00000028770,ENSGALG00000015305,ENSGALG00000000364,ENSGALG00000031997,ENSGALG00000004833,ENSGALG00000012802
GO:0090199	regulation of release of cytochrome c from mitochondria	biological_process	0.10889	1	1	72	24	15035	ENSGALG00000006992
GO:1905517	macrophage migration	biological_process	0.10889	1	1	72	24	15035	ENSGALG00000026098
GO:0046470	phosphatidylcholine metabolic process	biological_process	0.10889	1	1	72	24	15035	ENSGALG00000014938
GO:0001662	behavioral fear response	biological_process	0.10889	1	1	72	24	15035	ENSGALG00000015305
GO:0031646	positive regulation of neurological system process	biological_process	0.10889	1	1	72	24	15035	ENSGALG00000038241
GO:0005520	insulin-like growth factor binding	molecular_function	0.10889	1	1	72	24	15035	ENSGALG00000040672
GO:0070542	response to fatty acid	biological_process	0.10889	1	1	72	24	15035	ENSGALG00000043064
GO:0008519	ammonium transmembrane transporter activity	molecular_function	0.10889	1	1	72	24	15035	ENSGALG00000015439
GO:0003382	epithelial cell morphogenesis	biological_process	0.10889	1	1	72	24	15035	ENSGALG00000000364
GO:0048534	hematopoietic or lymphoid organ development	biological_process	0.10984	1	5	72	530	15035	ENSGALG00000036142,ENSGALG00000008306,ENSGALG00000000251,ENSGALG00000026098,ENSGALG00000014786
GO:0000902	cell morphogenesis	biological_process	0.11056	1	6	72	687	15035	ENSGALG00000014233,ENSGALG00000030822,ENSGALG00000003521,ENSGALG00000004184,ENSGALG00000015305,ENSGALG00000000364
GO:0019935	cyclic-nucleotide-mediated signaling	biological_process	0.11272	1	2	72	120	15035	ENSGALG00000009626,ENSGALG00000013604
GO:0010470	regulation of gastrulation	biological_process	0.11317	1	1	72	25	15035	ENSGALG00000031112
GO:0003338	metanephros morphogenesis	biological_process	0.11317	1	1	72	25	15035	ENSGALG00000005689
GO:0002832	negative regulation of response to biotic stimulus	biological_process	0.11317	1	1	72	25	15035	ENSGALG00000008306
GO:0030291	protein serine/threonine kinase inhibitor activity	molecular_function	0.11317	1	1	72	25	15035	ENSGALG00000026137
GO:0046850	regulation of bone remodeling	biological_process	0.11317	1	1	72	25	15035	ENSGALG00000038241
GO:0046131	pyrimidine ribonucleoside metabolic process	biological_process	0.11317	1	1	72	25	15035	ENSGALG00000014280
GO:0097755	positive regulation of blood vessel diameter	biological_process	0.11317	1	1	72	25	15035	ENSGALG00000013604
GO:0040036	regulation of fibroblast growth factor receptor signaling pathway	biological_process	0.11317	1	1	72	25	15035	ENSGALG00000009626
GO:0032722	positive regulation of chemokine production	biological_process	0.11317	1	1	72	25	15035	ENSGALG00000016785
GO:0002209	behavioral defense response	biological_process	0.11317	1	1	72	25	15035	ENSGALG00000015305
GO:0002762	negative regulation of myeloid leukocyte differentiation	biological_process	0.11317	1	1	72	25	15035	ENSGALG00000014786
GO:0014910	regulation of smooth muscle cell migration	biological_process	0.11317	1	1	72	25	15035	ENSGALG00000003521
GO:0032655	regulation of interleukin-12 production	biological_process	0.11317	1	1	72	25	15035	ENSGALG00000009626
GO:0021799	cerebral cortex radially oriented cell migration	biological_process	0.11317	1	1	72	25	15035	ENSGALG00000015305
GO:2000514	regulation of CD4-positive, alpha-beta T cell activation	biological_process	0.11317	1	1	72	25	15035	ENSGALG00000036142
GO:0008347	glial cell migration	biological_process	0.11317	1	1	72	25	15035	ENSGALG00000015305
GO:0002682	regulation of immune system process	biological_process	0.11341	1	6	72	692	15035	ENSGALG00000009626,ENSGALG00000008306,ENSGALG00000036142,ENSGALG00000016785,ENSGALG00000014786,ENSGALG00000000251
GO:0046486	glycerolipid metabolic process	biological_process	0.11388	1	3	72	246	15035	ENSGALG00000009130,ENSGALG00000014786,ENSGALG00000014938
GO:0050790	regulation of catalytic activity	biological_process	0.11408	1	10	72	1363	15035	ENSGALG00000016067,ENSGALG00000014786,ENSGALG00000005689,ENSGALG00000038241,ENSGALG00000026137,ENSGALG00000014233,ENSGALG00000006992,ENSGALG00000049551,ENSGALG00000054196,ENSGALG00000009626
GO:0070374	positive regulation of ERK1 and ERK2 cascade	biological_process	0.11428	1	2	72	121	15035	ENSGALG00000049551,ENSGALG00000054196
GO:0031669	cellular response to nutrient levels	biological_process	0.11428	1	2	72	121	15035	ENSGALG00000038241,ENSGALG00000028770
GO:0009892	negative regulation of metabolic process	biological_process	0.11657	1	12	72	1722	15035	ENSGALG00000014280,ENSGALG00000004833,ENSGALG00000009626,ENSGALG00000028770,ENSGALG00000014233,ENSGALG00000006992,ENSGALG00000015305,ENSGALG00000026137,ENSGALG00000016431,ENSGALG00000036142,ENSGALG00000013604,ENSGALG00000005689
GO:0050776	regulation of immune response	biological_process	0.11681	1	4	72	390	15035	ENSGALG00000000251,ENSGALG00000008306,ENSGALG00000036142,ENSGALG00000016785
GO:0044403	symbiont process	biological_process	0.11696	1	3	72	249	15035	XLOC_088196,XLOC_041920,ENSGALG00000014280
GO:0045071	negative regulation of viral genome replication	biological_process	0.11742	1	1	72	26	15035	ENSGALG00000014280
GO:0004623	phospholipase A2 activity	molecular_function	0.11742	1	1	72	26	15035	ENSGALG00000014938
GO:0090278	negative regulation of peptide hormone secretion	biological_process	0.11742	1	1	72	26	15035	ENSGALG00000028770
GO:0051926	negative regulation of calcium ion transport	biological_process	0.11742	1	1	72	26	15035	ENSGALG00000000364
GO:0048260	positive regulation of receptor-mediated endocytosis	biological_process	0.11742	1	1	72	26	15035	ENSGALG00000031997
GO:2000648	positive regulation of stem cell proliferation	biological_process	0.11742	1	1	72	26	15035	ENSGALG00000015305
GO:0032615	interleukin-12 production	biological_process	0.11742	1	1	72	26	15035	ENSGALG00000009626
GO:0072599	establishment of protein localization to endoplasmic reticulum	biological_process	0.11742	1	1	72	26	15035	ENSGALG00000014768
GO:0010761	fibroblast migration	biological_process	0.11742	1	1	72	26	15035	ENSGALG00000009626
GO:0016814	hydrolase activity, acting on carbon-nitrogen (but not peptide) bonds, in cyclic amidines	molecular_function	0.11742	1	1	72	26	15035	ENSGALG00000014280
GO:0030195	negative regulation of blood coagulation	biological_process	0.11742	1	1	72	26	15035	ENSGALG00000009626
GO:1900047	negative regulation of hemostasis	biological_process	0.11742	1	1	72	26	15035	ENSGALG00000009626
GO:0007423	sensory organ development	biological_process	0.11761	1	4	72	391	15035	ENSGALG00000015305,ENSGALG00000031112,ENSGALG00000016067,ENSGALG00000036798
GO:0071702	organic substance transport	biological_process	0.11797	1	11	72	1548	15035	ENSGALG00000028770,ENSGALG00000015439,ENSGALG00000014768,ENSGALG00000004833,ENSGALG00000016785,ENSGALG00000009626,ENSGALG00000007955,ENSGALG00000043064,ENSGALG00000014786,ENSGALG00000038241,ENSGALG00000013604
GO:0007369	gastrulation	biological_process	0.11897	1	2	72	124	15035	ENSGALG00000006992,ENSGALG00000031112
GO:0016310	phosphorylation	biological_process	0.11915	1	11	72	1551	15035	ENSGALG00000054196,ENSGALG00000049551,ENSGALG00000009626,ENSGALG00000028770,ENSGALG00000014233,ENSGALG00000006992,ENSGALG00000026137,ENSGALG00000038241,ENSGALG00000040672,ENSGALG00000049157,ENSGALG00000014786
GO:0021772	olfactory bulb development	biological_process	0.12165	1	1	72	27	15035	ENSGALG00000015305
GO:0048255	mRNA stabilization	biological_process	0.12165	1	1	72	27	15035	ENSGALG00000013604
GO:2000772	regulation of cellular senescence	biological_process	0.12165	1	1	72	27	15035	ENSGALG00000026137
GO:0042108	positive regulation of cytokine biosynthetic process	biological_process	0.12165	1	1	72	27	15035	ENSGALG00000009626
GO:1903053	regulation of extracellular matrix organization	biological_process	0.12165	1	1	72	27	15035	ENSGALG00000004833
GO:1903539	protein localization to postsynaptic membrane	biological_process	0.12165	1	1	72	27	15035	ENSGALG00000054166
GO:0051567	histone H3-K9 methylation	biological_process	0.12165	1	1	72	27	15035	ENSGALG00000016431
GO:0050819	negative regulation of coagulation	biological_process	0.12165	1	1	72	27	15035	ENSGALG00000009626
GO:0032412	regulation of ion transmembrane transporter activity	biological_process	0.12213	1	2	72	126	15035	ENSGALG00000054166,ENSGALG00000006992
GO:0046872	metal ion binding	molecular_function	0.1224	1	14	72	2100	15035	ENSGALG00000016464,ENSGALG00000036142,ENSGALG00000019061,ENSGALG00000004184,ENSGALG00000009856,ENSGALG00000014280,ENSGALG00000004833,ENSGALG00000012802,ENSGALG00000009626,ENSGALG00000025764,ENSGALG00000014233,ENSGALG00000015305,ENSGALG00000015624,ENSGALG00000006992
GO:0008236	serine-type peptidase activity	molecular_function	0.12372	1	2	72	127	15035	ENSGALG00000047647,ENSGALG00000005086
GO:0060047	heart contraction	biological_process	0.12372	1	2	72	127	15035	ENSGALG00000000364,ENSGALG00000003521
GO:0044242	cellular lipid catabolic process	biological_process	0.12372	1	2	72	127	15035	ENSGALG00000014938,ENSGALG00000009130
GO:0007519	skeletal muscle tissue development	biological_process	0.12531	1	2	72	128	15035	ENSGALG00000009130,ENSGALG00000016431
GO:0032868	response to insulin	biological_process	0.12531	1	2	72	128	15035	ENSGALG00000014786,ENSGALG00000028770
GO:0006807	nitrogen compound metabolic process	biological_process	0.12542	1	38	72	6820	15035	ENSGALG00000019061,ENSGALG00000016431,ENSGALG00000017050,ENSGALG00000049157,ENSGALG00000002955,ENSGALG00000014938,ENSGALG00000049551,ENSGALG00000054196,ENSGALG00000004833,ENSGALG00000031997,ENSGALG00000015305,ENSGALG00000005086,ENSGALG00000028770,ENSGALG00000014233,ENSGALG00000008306,ENSGALG00000038241,ENSGALG00000036142,ENSGALG00000005689,ENSGALG00000030822,ENSGALG00000009626,ENSGALG00000025764,…
GO:0005246	calcium channel regulator activity	molecular_function	0.12587	1	1	72	28	15035	ENSGALG00000054166
GO:0006213	pyrimidine nucleoside metabolic process	biological_process	0.12587	1	1	72	28	15035	ENSGALG00000014280
GO:0032924	activin receptor signaling pathway	biological_process	0.12587	1	1	72	28	15035	ENSGALG00000028770
GO:0061036	positive regulation of cartilage development	biological_process	0.12587	1	1	72	28	15035	ENSGALG00000043064
GO:0042596	fear response	biological_process	0.12587	1	1	72	28	15035	ENSGALG00000015305
GO:0021988	olfactory lobe development	biological_process	0.12587	1	1	72	28	15035	ENSGALG00000015305
GO:0001569	branching involved in blood vessel morphogenesis	biological_process	0.12587	1	1	72	28	15035	ENSGALG00000036798
GO:0035176	social behavior	biological_process	0.12587	1	1	72	28	15035	ENSGALG00000015305
GO:0051703	intraspecies interaction between organisms	biological_process	0.12587	1	1	72	28	15035	ENSGALG00000015305
GO:0014909	smooth muscle cell migration	biological_process	0.12587	1	1	72	28	15035	ENSGALG00000003521
GO:0003416	endochondral bone growth	biological_process	0.12587	1	1	72	28	15035	ENSGALG00000000364
GO:0042307	positive regulation of protein import into nucleus	biological_process	0.12587	1	1	72	28	15035	ENSGALG00000014786
GO:0043277	apoptotic cell clearance	biological_process	0.12587	1	1	72	28	15035	ENSGALG00000009626
GO:0031057	negative regulation of histone modification	biological_process	0.12587	1	1	72	28	15035	ENSGALG00000016431
GO:0034765	regulation of ion transmembrane transport	biological_process	0.12639	1	3	72	258	15035	ENSGALG00000054166,ENSGALG00000009626,ENSGALG00000006992
GO:0061138	morphogenesis of a branching epithelium	biological_process	0.1269	1	2	72	129	15035	ENSGALG00000036798,ENSGALG00000005689
GO:0042593	glucose homeostasis	biological_process	0.1269	1	2	72	129	15035	ENSGALG00000038241,ENSGALG00000014786
GO:0007267	cell-cell signaling	biological_process	0.12844	1	7	72	882	15035	ENSGALG00000016480,ENSGALG00000013604,ENSGALG00000001716,ENSGALG00000038241,ENSGALG00000015305,ENSGALG00000031997,ENSGALG00000028770
GO:0033500	carbohydrate homeostasis	biological_process	0.1285	1	2	72	130	15035	ENSGALG00000038241,ENSGALG00000014786
GO:0014706	striated muscle tissue development	biological_process	0.12852	1	3	72	260	15035	ENSGALG00000009130,ENSGALG00000003521,ENSGALG00000016431
GO:0032880	regulation of protein localization	biological_process	0.12874	1	5	72	558	15035	ENSGALG00000014786,ENSGALG00000028770,ENSGALG00000013604,ENSGALG00000016785,ENSGALG00000004833
GO:0065009	regulation of molecular function	biological_process	0.12912	1	12	72	1755	15035	ENSGALG00000054166,ENSGALG00000026137,ENSGALG00000038241,ENSGALG00000016067,ENSGALG00000014786,ENSGALG00000005689,ENSGALG00000054196,ENSGALG00000049551,ENSGALG00000009626,ENSGALG00000014233,ENSGALG00000031997,ENSGALG00000006992
GO:0030857	negative regulation of epithelial cell differentiation	biological_process	0.13006	1	1	72	29	15035	ENSGALG00000006992
GO:2000351	regulation of endothelial cell apoptotic process	biological_process	0.13006	1	1	72	29	15035	ENSGALG00000009626
GO:0090303	positive regulation of wound healing	biological_process	0.13006	1	1	72	29	15035	ENSGALG00000009626
GO:0002204	somatic recombination of immunoglobulin genes involved in immune response	biological_process	0.13006	1	1	72	29	15035	ENSGALG00000014280
GO:0002208	somatic diversification of immunoglobulins involved in immune response	biological_process	0.13006	1	1	72	29	15035	ENSGALG00000014280
GO:0045190	isotype switching	biological_process	0.13006	1	1	72	29	15035	ENSGALG00000014280
GO:0042698	ovulation cycle	biological_process	0.13006	1	1	72	29	15035	ENSGALG00000033432
GO:0002294	CD4-positive, alpha-beta T cell differentiation involved in immune response	biological_process	0.13006	1	1	72	29	15035	ENSGALG00000036142
GO:0042093	T-helper cell differentiation	biological_process	0.13006	1	1	72	29	15035	ENSGALG00000036142
GO:0060538	skeletal muscle organ development	biological_process	0.13011	1	2	72	131	15035	ENSGALG00000009130,ENSGALG00000016431
GO:0017171	serine hydrolase activity	molecular_function	0.13011	1	2	72	131	15035	ENSGALG00000005086,ENSGALG00000047647
GO:1903522	regulation of blood circulation	biological_process	0.13011	1	2	72	131	15035	ENSGALG00000003521,ENSGALG00000000364
GO:0010629	negative regulation of gene expression	biological_process	0.13016	1	8	72	1054	15035	ENSGALG00000026137,ENSGALG00000016431,ENSGALG00000036142,ENSGALG00000013604,ENSGALG00000005689,ENSGALG00000014280,ENSGALG00000009626,ENSGALG00000015305
GO:0140096	catalytic activity, acting on a protein	molecular_function	0.13069	1	12	72	1759	15035	ENSGALG00000036142,ENSGALG00000008306,ENSGALG00000019061,ENSGALG00000002955,ENSGALG00000004833,ENSGALG00000012802,ENSGALG00000001115,ENSGALG00000025764,ENSGALG00000005086,ENSGALG00000013409,ENSGALG00000047647,ENSGALG00000006992
GO:0022898	regulation of transmembrane transporter activity	biological_process	0.13172	1	2	72	132	15035	ENSGALG00000006992,ENSGALG00000054166
GO:0044419	interspecies interaction between organisms	biological_process	0.13282	1	3	72	264	15035	ENSGALG00000014280,XLOC_041920,XLOC_088196
GO:0030324	lung development	biological_process	0.13334	1	2	72	133	15035	ENSGALG00000036142,ENSGALG00000002955
GO:0002090	regulation of receptor internalization	biological_process	0.13423	1	1	72	30	15035	ENSGALG00000031997
GO:0000186	activation of MAPKK activity	biological_process	0.13423	1	1	72	30	15035	ENSGALG00000038241
GO:0035850	epithelial cell differentiation involved in kidney development	biological_process	0.13423	1	1	72	30	15035	ENSGALG00000006992
GO:0046626	regulation of insulin receptor signaling pathway	biological_process	0.13423	1	1	72	30	15035	ENSGALG00000014786
GO:0055010	ventricular cardiac muscle tissue morphogenesis	biological_process	0.13423	1	1	72	30	15035	ENSGALG00000003521
GO:1904591	positive regulation of protein import	biological_process	0.13423	1	1	72	30	15035	ENSGALG00000014786
GO:0098868	bone growth	biological_process	0.13423	1	1	72	30	15035	ENSGALG00000000364
GO:0021955	central nervous system neuron axonogenesis	biological_process	0.13423	1	1	72	30	15035	ENSGALG00000015305
GO:0002287	alpha-beta T cell activation involved in immune response	biological_process	0.13423	1	1	72	30	15035	ENSGALG00000036142
GO:0002293	alpha-beta T cell differentiation involved in immune response	biological_process	0.13423	1	1	72	30	15035	ENSGALG00000036142
GO:0010558	negative regulation of macromolecule biosynthetic process	biological_process	0.13456	1	7	72	893	15035	ENSGALG00000016431,ENSGALG00000026137,ENSGALG00000014280,ENSGALG00000036142,ENSGALG00000015305,ENSGALG00000005689,ENSGALG00000028770
GO:0030072	peptide hormone secretion	biological_process	0.13496	1	2	72	134	15035	ENSGALG00000013604,ENSGALG00000028770
GO:0003015	heart process	biological_process	0.13496	1	2	72	134	15035	ENSGALG00000003521,ENSGALG00000000364
GO:0044703	multi-organism reproductive process	biological_process	0.13499	1	4	72	412	15035	ENSGALG00000028770,ENSGALG00000033432,ENSGALG00000006992,ENSGALG00000013604
GO:0051336	regulation of hydrolase activity	biological_process	0.13568	1	6	72	729	15035	ENSGALG00000049551,ENSGALG00000054196,ENSGALG00000009626,ENSGALG00000014233,ENSGALG00000006992,ENSGALG00000005689
GO:0016485	protein processing	biological_process	0.13658	1	2	72	135	15035	ENSGALG00000005086,ENSGALG00000009626
GO:0023061	signal release	biological_process	0.13717	1	3	72	268	15035	ENSGALG00000028770,ENSGALG00000013604,ENSGALG00000038241
GO:0048729	tissue morphogenesis	biological_process	0.13756	1	4	72	415	15035	ENSGALG00000003521,ENSGALG00000036798,ENSGALG00000005689,ENSGALG00000000364
GO:0030323	respiratory tube development	biological_process	0.13821	1	2	72	136	15035	ENSGALG00000036142,ENSGALG00000002955
GO:0043406	positive regulation of MAP kinase activity	biological_process	0.13821	1	2	72	136	15035	ENSGALG00000009626,ENSGALG00000038241
GO:0031668	cellular response to extracellular stimulus	biological_process	0.13821	1	2	72	136	15035	ENSGALG00000038241,ENSGALG00000028770
GO:0045670	regulation of osteoclast differentiation	biological_process	0.13839	1	1	72	31	15035	ENSGALG00000014786
GO:1902041	regulation of extrinsic apoptotic signaling pathway via death domain receptors	biological_process	0.13839	1	1	72	31	15035	ENSGALG00000009626
GO:1900449	regulation of glutamate receptor signaling pathway	biological_process	0.13839	1	1	72	31	15035	ENSGALG00000054166
GO:0072577	endothelial cell apoptotic process	biological_process	0.13839	1	1	72	31	15035	ENSGALG00000009626
GO:2001238	positive regulation of extrinsic apoptotic signaling pathway	biological_process	0.13839	1	1	72	31	15035	ENSGALG00000009626
GO:0033260	nuclear DNA replication	biological_process	0.13839	1	1	72	31	15035	ENSGALG00000014280
GO:0045934	negative regulation of nucleobase-containing compound metabolic process	biological_process	0.1391	1	7	72	901	15035	ENSGALG00000036142,ENSGALG00000016431,ENSGALG00000026137,ENSGALG00000014280,ENSGALG00000013604,ENSGALG00000005689,ENSGALG00000015305
GO:0030162	regulation of proteolysis	biological_process	0.14101	1	4	72	419	15035	ENSGALG00000009626,ENSGALG00000014233,ENSGALG00000005689,ENSGALG00000006992
GO:0032409	regulation of transporter activity	biological_process	0.14148	1	2	72	138	15035	ENSGALG00000054166,ENSGALG00000006992
GO:0097191	extrinsic apoptotic signaling pathway	biological_process	0.14148	1	2	72	138	15035	ENSGALG00000009626,ENSGALG00000014786
GO:0044060	regulation of endocrine process	biological_process	0.14252	1	1	72	32	15035	ENSGALG00000028770
GO:0017147	Wnt-protein binding	molecular_function	0.14252	1	1	72	32	15035	ENSGALG00000031997
GO:1902373	negative regulation of mRNA catabolic process	biological_process	0.14252	1	1	72	32	15035	ENSGALG00000013604
GO:0060351	cartilage development involved in endochondral bone morphogenesis	biological_process	0.14252	1	1	72	32	15035	ENSGALG00000000364
GO:0043489	RNA stabilization	biological_process	0.14252	1	1	72	32	15035	ENSGALG00000013604
GO:0044706	multi-multicellular organism process	biological_process	0.14252	1	1	72	32	15035	ENSGALG00000006992
GO:0045058	T cell selection	biological_process	0.14252	1	1	72	32	15035	ENSGALG00000036142
GO:0009395	phospholipid catabolic process	biological_process	0.14252	1	1	72	32	15035	ENSGALG00000009130
GO:0001784	phosphotyrosine residue binding	molecular_function	0.14252	1	1	72	32	15035	ENSGALG00000014786
GO:0045892	negative regulation of transcription, DNA-templated	biological_process	0.14268	1	6	72	740	15035	ENSGALG00000026137,ENSGALG00000016431,ENSGALG00000014280,ENSGALG00000036142,ENSGALG00000005689,ENSGALG00000015305
GO:0080134	regulation of response to stress	biological_process	0.14268	1	6	72	740	15035	ENSGALG00000008306,ENSGALG00000009626,ENSGALG00000026137,ENSGALG00000016785,ENSGALG00000014786,ENSGALG00000026098
GO:0009615	response to virus	biological_process	0.14477	1	2	72	140	15035	ENSGALG00000008306,ENSGALG00000014280
GO:0060537	muscle tissue development	biological_process	0.14603	1	3	72	276	15035	ENSGALG00000016431,ENSGALG00000009130,ENSGALG00000003521
GO:0001763	morphogenesis of a branching structure	biological_process	0.14642	1	2	72	141	15035	ENSGALG00000036798,ENSGALG00000005689
GO:0010038	response to metal ion	biological_process	0.14642	1	2	72	141	15035	ENSGALG00000006992,ENSGALG00000009626
GO:1903037	regulation of leukocyte cell-cell adhesion	biological_process	0.14642	1	2	72	141	15035	ENSGALG00000008306,ENSGALG00000036142
GO:0001836	release of cytochrome c from mitochondria	biological_process	0.14664	1	1	72	33	15035	ENSGALG00000006992
GO:0010830	regulation of myotube differentiation	biological_process	0.14664	1	1	72	33	15035	ENSGALG00000043064
GO:0001102	RNA polymerase II activating transcription factor binding	molecular_function	0.14664	1	1	72	33	15035	ENSGALG00000033432
GO:0046888	negative regulation of hormone secretion	biological_process	0.14664	1	1	72	33	15035	ENSGALG00000028770
GO:0034103	regulation of tissue remodeling	biological_process	0.14664	1	1	72	33	15035	ENSGALG00000038241
GO:0090342	regulation of cell aging	biological_process	0.14664	1	1	72	33	15035	ENSGALG00000026137
GO:0002526	acute inflammatory response	biological_process	0.14664	1	1	72	33	15035	ENSGALG00000043064
GO:0070059	intrinsic apoptotic signaling pathway in response to endoplasmic reticulum stress	biological_process	0.14664	1	1	72	33	15035	ENSGALG00000009596
GO:1903036	positive regulation of response to wounding	biological_process	0.14664	1	1	72	33	15035	ENSGALG00000009626
GO:0016447	somatic recombination of immunoglobulin gene segments	biological_process	0.14664	1	1	72	33	15035	ENSGALG00000014280
GO:0046503	glycerolipid catabolic process	biological_process	0.14664	1	1	72	33	15035	ENSGALG00000009130
GO:0005801	cis-Golgi network	cellular_component	0.14664	1	1	72	33	15035	ENSGALG00000014786
GO:0061647	histone H3-K9 modification	biological_process	0.14664	1	1	72	33	15035	ENSGALG00000016431
GO:0031032	actomyosin structure organization	biological_process	0.14807	1	2	72	142	15035	ENSGALG00000003521,ENSGALG00000014786
GO:0043169	cation binding	molecular_function	0.14935	1	14	72	2173	15035	ENSGALG00000016464,ENSGALG00000036142,ENSGALG00000019061,ENSGALG00000004184,ENSGALG00000009856,ENSGALG00000004833,ENSGALG00000014280,ENSGALG00000025764,ENSGALG00000009626,ENSGALG00000012802,ENSGALG00000014233,ENSGALG00000015624,ENSGALG00000015305,ENSGALG00000006992
GO:0072593	reactive oxygen species metabolic process	biological_process	0.14973	1	2	72	143	15035	ENSGALG00000009626,ENSGALG00000005689
GO:0035019	somatic stem cell population maintenance	biological_process	0.15073	1	1	72	34	15035	ENSGALG00000015305
GO:0051155	positive regulation of striated muscle cell differentiation	biological_process	0.15073	1	1	72	34	15035	ENSGALG00000043064
GO:0045661	regulation of myoblast differentiation	biological_process	0.15073	1	1	72	34	15035	ENSGALG00000043064
GO:0030858	positive regulation of epithelial cell differentiation	biological_process	0.15073	1	1	72	34	15035	ENSGALG00000031997
GO:0010862	positive regulation of pathway-restricted SMAD protein phosphorylation	biological_process	0.15073	1	1	72	34	15035	ENSGALG00000028770
GO:0048701	embryonic cranial skeleton morphogenesis	biological_process	0.15073	1	1	72	34	15035	ENSGALG00000016431
GO:0005160	transforming growth factor beta receptor binding	molecular_function	0.15073	1	1	72	34	15035	ENSGALG00000028770
GO:0007528	neuromuscular junction development	biological_process	0.15073	1	1	72	34	15035	ENSGALG00000036798
GO:0019207	kinase regulator activity	molecular_function	0.15139	1	2	72	144	15035	ENSGALG00000026137,ENSGALG00000014786
GO:0043086	negative regulation of catalytic activity	biological_process	0.15158	1	4	72	431	15035	ENSGALG00000006992,ENSGALG00000005689,ENSGALG00000026137,ENSGALG00000009626
GO:0009790	embryo development	biological_process	0.15206	1	5	72	590	15035	ENSGALG00000031112,ENSGALG00000005689,ENSGALG00000006992,ENSGALG00000016431,ENSGALG00000036142
GO:0010817	regulation of hormone levels	biological_process	0.15279	1	3	72	282	15035	ENSGALG00000028770,ENSGALG00000038241,ENSGALG00000013604
GO:0031327	negative regulation of cellular biosynthetic process	biological_process	0.15317	1	7	72	925	15035	ENSGALG00000016431,ENSGALG00000026137,ENSGALG00000014280,ENSGALG00000036142,ENSGALG00000028770,ENSGALG00000015305,ENSGALG00000005689
GO:0051129	negative regulation of cellular component organization	biological_process	0.15337	1	4	72	433	15035	ENSGALG00000014233,ENSGALG00000014280,ENSGALG00000016431,ENSGALG00000004833
GO:0031960	response to corticosteroid	biological_process	0.15481	1	1	72	35	15035	ENSGALG00000043064
GO:0051384	response to glucocorticoid	biological_process	0.15481	1	1	72	35	15035	ENSGALG00000043064
GO:0045604	regulation of epidermal cell differentiation	biological_process	0.15481	1	1	72	35	15035	ENSGALG00000031997
GO:0000413	protein peptidyl-prolyl isomerization	biological_process	0.15481	1	1	72	35	15035	ENSGALG00000025764
GO:0003755	peptidyl-prolyl cis-trans isomerase activity	molecular_function	0.15481	1	1	72	35	15035	ENSGALG00000025764
GO:0090183	regulation of kidney development	biological_process	0.15481	1	1	72	35	15035	ENSGALG00000006992
GO:0060428	lung epithelium development	biological_process	0.15481	1	1	72	35	15035	ENSGALG00000002955
GO:0032642	regulation of chemokine production	biological_process	0.15481	1	1	72	35	15035	ENSGALG00000016785
GO:0051705	multi-organism behavior	biological_process	0.15481	1	1	72	35	15035	ENSGALG00000015305
GO:0003229	ventricular cardiac muscle tissue development	biological_process	0.15481	1	1	72	35	15035	ENSGALG00000003521
GO:0045214	sarcomere organization	biological_process	0.15481	1	1	72	35	15035	ENSGALG00000003521
GO:0046637	regulation of alpha-beta T cell differentiation	biological_process	0.15481	1	1	72	35	15035	ENSGALG00000036142
GO:0043551	regulation of phosphatidylinositol 3-kinase activity	biological_process	0.15481	1	1	72	35	15035	ENSGALG00000014786
GO:0006911	phagocytosis, engulfment	biological_process	0.15481	1	1	72	35	15035	ENSGALG00000009626
GO:0001786	phosphatidylserine binding	molecular_function	0.15481	1	1	72	35	15035	ENSGALG00000009626
GO:0006796	phosphate-containing compound metabolic process	biological_process	0.15488	1	14	72	2187	15035	ENSGALG00000009626,ENSGALG00000014938,ENSGALG00000049551,ENSGALG00000054196,ENSGALG00000006992,ENSGALG00000032465,ENSGALG00000014233,ENSGALG00000028770,ENSGALG00000040672,ENSGALG00000038241,ENSGALG00000026137,ENSGALG00000014786,ENSGALG00000009130,ENSGALG00000049157
GO:0006644	phospholipid metabolic process	biological_process	0.15506	1	3	72	284	15035	ENSGALG00000014938,ENSGALG00000009130,ENSGALG00000014786
GO:0051338	regulation of transferase activity	biological_process	0.15509	1	5	72	594	15035	ENSGALG00000016067,ENSGALG00000014786,ENSGALG00000038241,ENSGALG00000026137,ENSGALG00000009626
GO:0002443	leukocyte mediated immunity	biological_process	0.1564	1	2	72	147	15035	ENSGALG00000014280,ENSGALG00000008306
GO:0032989	cellular component morphogenesis	biological_process	0.15651	1	6	72	761	15035	ENSGALG00000014233,ENSGALG00000030822,ENSGALG00000003521,ENSGALG00000015305,ENSGALG00000000364,ENSGALG00000004184
GO:0010556	regulation of macromolecule biosynthetic process	biological_process	0.1568	1	15	72	2379	15035	ENSGALG00000014280,ENSGALG00000009626,ENSGALG00000028770,ENSGALG00000054799,ENSGALG00000033432,ENSGALG00000031997,ENSGALG00000015305,ENSGALG00000026137,ENSGALG00000016431,ENSGALG00000036142,ENSGALG00000017050,ENSGALG00000030822,ENSGALG00000016067,ENSGALG00000014786,ENSGALG00000005689
GO:0008134	transcription factor binding	molecular_function	0.15698	1	4	72	437	15035	ENSGALG00000026137,ENSGALG00000033432,ENSGALG00000005689,ENSGALG00000014786
GO:0009890	negative regulation of biosynthetic process	biological_process	0.15801	1	7	72	933	15035	ENSGALG00000015305,ENSGALG00000005689,ENSGALG00000028770,ENSGALG00000036142,ENSGALG00000026137,ENSGALG00000014280,ENSGALG00000016431
GO:0060541	respiratory system development	biological_process	0.15807	1	2	72	148	15035	ENSGALG00000036142,ENSGALG00000002955
GO:0001228	transcriptional activator activity, RNA polymerase II transcription regulatory region sequence-specific DNA binding	molecular_function	0.1585	1	3	72	287	15035	ENSGALG00000033432,ENSGALG00000015305,ENSGALG00000016431
GO:0009725	response to hormone	biological_process	0.15879	1	4	72	439	15035	ENSGALG00000015305,ENSGALG00000014786,ENSGALG00000043064,ENSGALG00000028770
GO:0005507	copper ion binding	molecular_function	0.15886	1	1	72	36	15035	ENSGALG00000036142
GO:0032413	negative regulation of ion transmembrane transporter activity	biological_process	0.15886	1	1	72	36	15035	ENSGALG00000006992
GO:1903901	negative regulation of viral life cycle	biological_process	0.15886	1	1	72	36	15035	ENSGALG00000014280
GO:0016538	cyclin-dependent protein serine/threonine kinase regulator activity	molecular_function	0.15886	1	1	72	36	15035	ENSGALG00000026137
GO:0032602	chemokine production	biological_process	0.15886	1	1	72	36	15035	ENSGALG00000016785
GO:0043204	perikaryon	cellular_component	0.15886	1	1	72	36	15035	ENSGALG00000013604
GO:2000179	positive regulation of neural precursor cell proliferation	biological_process	0.15886	1	1	72	36	15035	ENSGALG00000015305
GO:0099601	regulation of neurotransmitter receptor activity	biological_process	0.15886	1	1	72	36	15035	ENSGALG00000054166
GO:0042306	regulation of protein import into nucleus	biological_process	0.15886	1	1	72	36	15035	ENSGALG00000014786
GO:0030667	secretory granule membrane	cellular_component	0.15886	1	1	72	36	15035	ENSGALG00000004184
GO:0048029	monosaccharide binding	molecular_function	0.15886	1	1	72	36	15035	ENSGALG00000004833
GO:0051216	cartilage development	biological_process	0.15975	1	2	72	149	15035	ENSGALG00000043064,ENSGALG00000000364
GO:1902679	negative regulation of RNA biosynthetic process	biological_process	0.15989	1	6	72	766	15035	ENSGALG00000015305,ENSGALG00000005689,ENSGALG00000016431,ENSGALG00000026137,ENSGALG00000014280,ENSGALG00000036142
GO:1903507	negative regulation of nucleic acid-templated transcription	biological_process	0.15989	1	6	72	766	15035	ENSGALG00000005689,ENSGALG00000015305,ENSGALG00000036142,ENSGALG00000014280,ENSGALG00000026137,ENSGALG00000016431
GO:0034599	cellular response to oxidative stress	biological_process	0.16144	1	2	72	150	15035	ENSGALG00000006992,ENSGALG00000003521
GO:0006793	phosphorus metabolic process	biological_process	0.16215	1	14	72	2205	15035	ENSGALG00000038241,ENSGALG00000026137,ENSGALG00000040672,ENSGALG00000049157,ENSGALG00000009130,ENSGALG00000014786,ENSGALG00000049551,ENSGALG00000054196,ENSGALG00000014938,ENSGALG00000009626,ENSGALG00000028770,ENSGALG00000014233,ENSGALG00000006992,ENSGALG00000032465
GO:0060986	endocrine hormone secretion	biological_process	0.1629	1	1	72	37	15035	ENSGALG00000028770
GO:0015909	long-chain fatty acid transport	biological_process	0.1629	1	1	72	37	15035	ENSGALG00000009626
GO:0050688	regulation of defense response to virus	biological_process	0.1629	1	1	72	37	15035	ENSGALG00000008306
GO:0032649	regulation of interferon-gamma production	biological_process	0.1629	1	1	72	37	15035	ENSGALG00000016785
GO:1900024	regulation of substrate adhesion-dependent cell spreading	biological_process	0.1629	1	1	72	37	15035	ENSGALG00000014233
GO:0048599	oocyte development	biological_process	0.1629	1	1	72	37	15035	ENSGALG00000028770
GO:0001885	endothelial cell development	biological_process	0.1629	1	1	72	37	15035	ENSGALG00000000364
GO:0016445	somatic diversification of immunoglobulins	biological_process	0.1629	1	1	72	37	15035	ENSGALG00000014280
GO:0035418	protein localization to synapse	biological_process	0.1629	1	1	72	37	15035	ENSGALG00000054166
GO:0015850	organic hydroxy compound transport	biological_process	0.16312	1	2	72	151	15035	ENSGALG00000013604,ENSGALG00000038241
GO:0071375	cellular response to peptide hormone stimulus	biological_process	0.16312	1	2	72	151	15035	ENSGALG00000028770,ENSGALG00000014786
GO:0050863	regulation of T cell activation	biological_process	0.16312	1	2	72	151	15035	ENSGALG00000008306,ENSGALG00000036142
GO:1903524	positive regulation of blood circulation	biological_process	0.16692	1	1	72	38	15035	ENSGALG00000003521
GO:0061005	cell differentiation involved in kidney development	biological_process	0.16692	1	1	72	38	15035	ENSGALG00000006992
GO:1900076	regulation of cellular response to insulin stimulus	biological_process	0.16692	1	1	72	38	15035	ENSGALG00000014786
GO:1904589	regulation of protein import	biological_process	0.16692	1	1	72	38	15035	ENSGALG00000014786
GO:0017046	peptide hormone binding	molecular_function	0.16692	1	1	72	38	15035	ENSGALG00000014786
GO:0032088	negative regulation of NF-kappaB transcription factor activity	biological_process	0.16692	1	1	72	38	15035	ENSGALG00000026137
GO:0006289	nucleotide-excision repair	biological_process	0.16692	1	1	72	38	15035	ENSGALG00000016067
GO:0044786	cell cycle DNA replication	biological_process	0.16692	1	1	72	38	15035	ENSGALG00000014280
GO:0015711	organic anion transport	biological_process	0.16894	1	3	72	296	15035	ENSGALG00000007955,ENSGALG00000009626,ENSGALG00000043064
GO:0005575	cellular_component	cellular_component	0.16976	1	64	72	12642	15035	ENSGALG00000032060,ENSGALG00000015439,ENSGALG00000026098,ENSGALG00000011314,ENSGALG00000005194,ENSGALG00000045607,ENSGALG00000036798,ENSGALG00000026137,ENSGALG00000032465,ENSGALG00000016785,ENSGALG00000014280,ENSGALG00000031112,ENSGALG00000016843,ENSGALG00000054166,ENSGALG00000051095,ENSGALG00000013604,ENSGALG00000013409,ENSGALG00000014768,ENSGALG00000047647,ENSGALG00000009626,ENSGALG00000007955,…
GO:0043412	macromolecule modification	biological_process	0.17012	1	17	72	2793	15035	ENSGALG00000014233,ENSGALG00000028770,ENSGALG00000006992,ENSGALG00000054196,ENSGALG00000004833,ENSGALG00000049551,ENSGALG00000014280,ENSGALG00000012802,ENSGALG00000049157,ENSGALG00000014786,ENSGALG00000016431,ENSGALG00000025764,ENSGALG00000009626,ENSGALG00000036142,ENSGALG00000026137,ENSGALG00000038241,ENSGALG00000040672
GO:0031491	nucleosome binding	molecular_function	0.17092	1	1	72	39	15035	ENSGALG00000016067
GO:0033293	monocarboxylic acid binding	molecular_function	0.17092	1	1	72	39	15035	ENSGALG00000043064
GO:0016859	cis-trans isomerase activity	molecular_function	0.17092	1	1	72	39	15035	ENSGALG00000025764
GO:0003044	regulation of systemic arterial blood pressure mediated by a chemical signal	biological_process	0.17092	1	1	72	39	15035	ENSGALG00000003521
GO:0032330	regulation of chondrocyte differentiation	biological_process	0.17092	1	1	72	39	15035	ENSGALG00000043064
GO:0045453	bone resorption	biological_process	0.17092	1	1	72	39	15035	ENSGALG00000038241
GO:0070373	negative regulation of ERK1 and ERK2 cascade	biological_process	0.17092	1	1	72	39	15035	ENSGALG00000014233
GO:0009994	oocyte differentiation	biological_process	0.17092	1	1	72	39	15035	ENSGALG00000028770
GO:1902369	negative regulation of RNA catabolic process	biological_process	0.17092	1	1	72	39	15035	ENSGALG00000013604
GO:0043367	CD4-positive, alpha-beta T cell differentiation	biological_process	0.17092	1	1	72	39	15035	ENSGALG00000036142
GO:0042058	regulation of epidermal growth factor receptor signaling pathway	biological_process	0.17092	1	1	72	39	15035	ENSGALG00000006992
GO:0050922	negative regulation of chemotaxis	biological_process	0.17092	1	1	72	39	15035	ENSGALG00000009626
GO:0021795	cerebral cortex cell migration	biological_process	0.17092	1	1	72	39	15035	ENSGALG00000015305
GO:0055117	regulation of cardiac muscle contraction	biological_process	0.17092	1	1	72	39	15035	ENSGALG00000000364
GO:0043536	positive regulation of blood vessel endothelial cell migration	biological_process	0.17092	1	1	72	39	15035	ENSGALG00000009626
GO:0032587	ruffle membrane	cellular_component	0.17092	1	1	72	39	15035	ENSGALG00000003521
GO:0061045	negative regulation of wound healing	biological_process	0.17092	1	1	72	39	15035	ENSGALG00000009626
GO:0050727	regulation of inflammatory response	biological_process	0.1716	1	2	72	156	15035	ENSGALG00000016785,ENSGALG00000026098
GO:0006325	chromatin organization	biological_process	0.17265	1	4	72	454	15035	ENSGALG00000014280,ENSGALG00000026137,ENSGALG00000016431,ENSGALG00000016067
GO:0030217	T cell differentiation	biological_process	0.17331	1	2	72	157	15035	ENSGALG00000008306,ENSGALG00000036142
GO:0002696	positive regulation of leukocyte activation	biological_process	0.17331	1	2	72	157	15035	ENSGALG00000009626,ENSGALG00000016785
GO:0044092	negative regulation of molecular function	biological_process	0.17383	1	5	72	618	15035	ENSGALG00000026137,ENSGALG00000009626,ENSGALG00000006992,ENSGALG00000005689,ENSGALG00000031997
GO:0006355	regulation of transcription, DNA-templated	biological_process	0.17399	1	13	72	2046	15035	ENSGALG00000014280,ENSGALG00000031997,ENSGALG00000015305,ENSGALG00000054799,ENSGALG00000033432,ENSGALG00000026137,ENSGALG00000016431,ENSGALG00000036142,ENSGALG00000017050,ENSGALG00000014786,ENSGALG00000005689,ENSGALG00000030822,ENSGALG00000016067
GO:0019233	sensory perception of pain	biological_process	0.1749	1	1	72	40	15035	ENSGALG00000013604
GO:0045309	protein phosphorylated amino acid binding	molecular_function	0.1749	1	1	72	40	15035	ENSGALG00000014786
GO:0034704	calcium channel complex	cellular_component	0.1749	1	1	72	40	15035	ENSGALG00000054166
GO:0097120	receptor localization to synapse	biological_process	0.1749	1	1	72	40	15035	ENSGALG00000054166
GO:0048814	regulation of dendrite morphogenesis	biological_process	0.1749	1	1	72	40	15035	ENSGALG00000015305
GO:0031347	regulation of defense response	biological_process	0.17601	1	3	72	302	15035	ENSGALG00000008306,ENSGALG00000016785,ENSGALG00000026098
GO:0050867	positive regulation of cell activation	biological_process	0.17844	1	2	72	160	15035	ENSGALG00000016785,ENSGALG00000009626
GO:0045685	regulation of glial cell differentiation	biological_process	0.17886	1	1	72	41	15035	ENSGALG00000015305
GO:0004860	protein kinase inhibitor activity	molecular_function	0.17886	1	1	72	41	15035	ENSGALG00000026137
GO:0021545	cranial nerve development	biological_process	0.17886	1	1	72	41	15035	ENSGALG00000030822
GO:0051149	positive regulation of muscle cell differentiation	biological_process	0.17886	1	1	72	41	15035	ENSGALG00000043064
GO:2000379	positive regulation of reactive oxygen species metabolic process	biological_process	0.17886	1	1	72	41	15035	ENSGALG00000009626
GO:0043388	positive regulation of DNA binding	biological_process	0.17886	1	1	72	41	15035	ENSGALG00000006992
GO:0014812	muscle cell migration	biological_process	0.17886	1	1	72	41	15035	ENSGALG00000003521
GO:0016706	oxidoreductase activity, acting on paired donors, with incorporation or reduction of molecular oxygen, 2-oxoglutarate as one donor, and incorporation of one atom each of oxygen into both donors	molecular_function	0.17886	1	1	72	41	15035	ENSGALG00000004833
GO:0099024	plasma membrane invagination	biological_process	0.17886	1	1	72	41	15035	ENSGALG00000009626
GO:0008028	monocarboxylic acid transmembrane transporter activity	molecular_function	0.17886	1	1	72	41	15035	ENSGALG00000007955
GO:0046854	phosphatidylinositol phosphorylation	biological_process	0.17886	1	1	72	41	15035	ENSGALG00000014786
GO:0007159	leukocyte cell-cell adhesion	biological_process	0.18015	1	2	72	161	15035	ENSGALG00000008306,ENSGALG00000036142
GO:0071496	cellular response to external stimulus	biological_process	0.18015	1	2	72	161	15035	ENSGALG00000028770,ENSGALG00000038241
GO:0071900	regulation of protein serine/threonine kinase activity	biological_process	0.18078	1	3	72	306	15035	ENSGALG00000038241,ENSGALG00000026137,ENSGALG00000009626
GO:0051252	regulation of RNA metabolic process	biological_process	0.18199	1	14	72	2252	15035	ENSGALG00000014280,ENSGALG00000033432,ENSGALG00000054799,ENSGALG00000015305,ENSGALG00000031997,ENSGALG00000036142,ENSGALG00000017050,ENSGALG00000026137,ENSGALG00000016431,ENSGALG00000013604,ENSGALG00000016067,ENSGALG00000030822,ENSGALG00000005689,ENSGALG00000014786
GO:0050877	nervous system process	biological_process	0.18271	1	5	72	629	15035	ENSGALG00000013604,ENSGALG00000038241,ENSGALG00000001716,ENSGALG00000015305,ENSGALG00000030822
GO:0086003	cardiac muscle cell contraction	biological_process	0.1828	1	1	72	42	15035	ENSGALG00000000364
GO:0060393	regulation of pathway-restricted SMAD protein phosphorylation	biological_process	0.1828	1	1	72	42	15035	ENSGALG00000028770
GO:0001658	branching involved in ureteric bud morphogenesis	biological_process	0.1828	1	1	72	42	15035	ENSGALG00000005689
GO:0010822	positive regulation of mitochondrion organization	biological_process	0.1828	1	1	72	42	15035	ENSGALG00000006992
GO:1901184	regulation of ERBB signaling pathway	biological_process	0.1828	1	1	72	42	15035	ENSGALG00000006992
GO:0002562	somatic diversification of immune receptors via germline recombination within a single locus	biological_process	0.1828	1	1	72	42	15035	ENSGALG00000014280
GO:0016444	somatic cell DNA recombination	biological_process	0.1828	1	1	72	42	15035	ENSGALG00000014280
GO:0070972	protein localization to endoplasmic reticulum	biological_process	0.1828	1	1	72	42	15035	ENSGALG00000014768
GO:0090329	regulation of DNA-dependent DNA replication	biological_process	0.1828	1	1	72	42	15035	ENSGALG00000014280
GO:0005326	neurotransmitter transporter activity	molecular_function	0.1828	1	1	72	42	15035	ENSGALG00000015439
GO:0043550	regulation of lipid kinase activity	biological_process	0.1828	1	1	72	42	15035	ENSGALG00000014786
GO:0002697	regulation of immune effector process	biological_process	0.18532	1	2	72	164	15035	ENSGALG00000008306,ENSGALG00000036142
GO:0034762	regulation of transmembrane transport	biological_process	0.18557	1	3	72	310	15035	ENSGALG00000006992,ENSGALG00000009626,ENSGALG00000054166
GO:0010468	regulation of gene expression	biological_process	0.1861	1	16	72	2642	15035	ENSGALG00000017050,ENSGALG00000016431,ENSGALG00000013604,ENSGALG00000014786,ENSGALG00000014280,ENSGALG00000054799,ENSGALG00000015305,ENSGALG00000031997,ENSGALG00000036142,ENSGALG00000026137,ENSGALG00000016067,ENSGALG00000030822,ENSGALG00000005689,ENSGALG00000009626,ENSGALG00000033432,ENSGALG00000026098
GO:0031326	regulation of cellular biosynthetic process	biological_process	0.18647	1	15	72	2452	15035	ENSGALG00000017050,ENSGALG00000036142,ENSGALG00000026137,ENSGALG00000016431,ENSGALG00000016067,ENSGALG00000030822,ENSGALG00000005689,ENSGALG00000014786,ENSGALG00000014280,ENSGALG00000009626,ENSGALG00000033432,ENSGALG00000028770,ENSGALG00000054799,ENSGALG00000015305,ENSGALG00000031997
GO:0032410	negative regulation of transporter activity	biological_process	0.18673	1	1	72	43	15035	ENSGALG00000006992
GO:0048525	negative regulation of viral process	biological_process	0.18673	1	1	72	43	15035	ENSGALG00000014280
GO:0032609	interferon-gamma production	biological_process	0.18673	1	1	72	43	15035	ENSGALG00000016785
GO:0090398	cellular senescence	biological_process	0.18673	1	1	72	43	15035	ENSGALG00000026137
GO:0070988	demethylation	biological_process	0.18673	1	1	72	43	15035	ENSGALG00000014280
GO:0046824	positive regulation of nucleocytoplasmic transport	biological_process	0.18673	1	1	72	43	15035	ENSGALG00000014786
GO:0070613	regulation of protein processing	biological_process	0.18673	1	1	72	43	15035	ENSGALG00000009626
GO:0050853	B cell receptor signaling pathway	biological_process	0.18673	1	1	72	43	15035	ENSGALG00000000251
GO:0048545	response to steroid hormone	biological_process	0.18704	1	2	72	165	15035	ENSGALG00000043064,ENSGALG00000015305
GO:0010648	negative regulation of cell communication	biological_process	0.18806	1	6	72	806	15035	ENSGALG00000009626,ENSGALG00000031997,ENSGALG00000006992,ENSGALG00000028770,ENSGALG00000014233,ENSGALG00000002955
GO:0006464	cellular protein modification process	biological_process	0.1894	1	16	72	2650	15035	ENSGALG00000028770,ENSGALG00000014233,ENSGALG00000006992,ENSGALG00000004833,ENSGALG00000054196,ENSGALG00000049551,ENSGALG00000012802,ENSGALG00000049157,ENSGALG00000014786,ENSGALG00000016431,ENSGALG00000009626,ENSGALG00000025764,ENSGALG00000026137,ENSGALG00000038241,ENSGALG00000036142,ENSGALG00000040672
GO:0036211	protein modification process	biological_process	0.1894	1	16	72	2650	15035	ENSGALG00000025764,ENSGALG00000009626,ENSGALG00000036142,ENSGALG00000026137,ENSGALG00000038241,ENSGALG00000040672,ENSGALG00000014233,ENSGALG00000028770,ENSGALG00000006992,ENSGALG00000004833,ENSGALG00000049551,ENSGALG00000054196,ENSGALG00000012802,ENSGALG00000049157,ENSGALG00000014786,ENSGALG00000016431
GO:1903506	regulation of nucleic acid-templated transcription	biological_process	0.19027	1	13	72	2082	15035	ENSGALG00000014280,ENSGALG00000033432,ENSGALG00000054799,ENSGALG00000015305,ENSGALG00000031997,ENSGALG00000017050,ENSGALG00000036142,ENSGALG00000026137,ENSGALG00000016431,ENSGALG00000016067,ENSGALG00000030822,ENSGALG00000005689,ENSGALG00000014786
GO:0016469	proton-transporting two-sector ATPase complex	cellular_component	0.19063	1	1	72	44	15035	ENSGALG00000032465
GO:1904063	negative regulation of cation transmembrane transport	biological_process	0.19063	1	1	72	44	15035	ENSGALG00000006992
GO:0070509	calcium ion import	biological_process	0.19063	1	1	72	44	15035	ENSGALG00000000364
GO:0035567	non-canonical Wnt signaling pathway	biological_process	0.19063	1	1	72	44	15035	ENSGALG00000031997
GO:1903317	regulation of protein maturation	biological_process	0.19063	1	1	72	44	15035	ENSGALG00000009626
GO:0019226	transmission of nerve impulse	biological_process	0.19063	1	1	72	44	15035	ENSGALG00000038241
GO:0031060	regulation of histone methylation	biological_process	0.19063	1	1	72	44	15035	ENSGALG00000016431
GO:0030193	regulation of blood coagulation	biological_process	0.19063	1	1	72	44	15035	ENSGALG00000009626
GO:1900046	regulation of hemostasis	biological_process	0.19063	1	1	72	44	15035	ENSGALG00000009626
GO:0046914	transition metal ion binding	molecular_function	0.19098	1	6	72	810	15035	ENSGALG00000015305,ENSGALG00000006992,ENSGALG00000019061,ENSGALG00000014280,ENSGALG00000036142,ENSGALG00000004833
GO:0023057	negative regulation of signaling	biological_process	0.19098	1	6	72	810	15035	ENSGALG00000006992,ENSGALG00000031997,ENSGALG00000014233,ENSGALG00000002955,ENSGALG00000028770,ENSGALG00000009626
GO:2001141	regulation of RNA biosynthetic process	biological_process	0.1912	1	13	72	2084	15035	ENSGALG00000036142,ENSGALG00000017050,ENSGALG00000026137,ENSGALG00000016431,ENSGALG00000016067,ENSGALG00000030822,ENSGALG00000005689,ENSGALG00000014786,ENSGALG00000014280,ENSGALG00000033432,ENSGALG00000054799,ENSGALG00000015305,ENSGALG00000031997
GO:0006936	muscle contraction	biological_process	0.19223	1	2	72	168	15035	ENSGALG00000003521,ENSGALG00000000364
GO:0021537	telencephalon development	biological_process	0.19223	1	2	72	168	15035	ENSGALG00000016431,ENSGALG00000015305
GO:0019210	kinase inhibitor activity	molecular_function	0.19452	1	1	72	45	15035	ENSGALG00000026137
GO:0048708	astrocyte differentiation	biological_process	0.19452	1	1	72	45	15035	ENSGALG00000015305
GO:0060389	pathway-restricted SMAD protein phosphorylation	biological_process	0.19452	1	1	72	45	15035	ENSGALG00000028770
GO:0048145	regulation of fibroblast proliferation	biological_process	0.19452	1	1	72	45	15035	ENSGALG00000026098
GO:0030968	endoplasmic reticulum unfolded protein response	biological_process	0.19452	1	1	72	45	15035	ENSGALG00000014786
GO:0055008	cardiac muscle tissue morphogenesis	biological_process	0.19452	1	1	72	45	15035	ENSGALG00000003521
GO:0099072	regulation of postsynaptic membrane neurotransmitter receptor levels	biological_process	0.19452	1	1	72	45	15035	ENSGALG00000054166
GO:0006813	potassium ion transport	biological_process	0.19571	1	2	72	170	15035	ENSGALG00000013604,ENSGALG00000053449
GO:0032147	activation of protein kinase activity	biological_process	0.19571	1	2	72	170	15035	ENSGALG00000038241,ENSGALG00000009626
GO:0071704	organic substance metabolic process	biological_process	0.19722	1	40	72	7496	15035	ENSGALG00000002955,ENSGALG00000049157,ENSGALG00000017050,ENSGALG00000016431,ENSGALG00000019061,ENSGALG00000014233,ENSGALG00000028770,ENSGALG00000005086,ENSGALG00000015305,ENSGALG00000031997,ENSGALG00000054196,ENSGALG00000004833,ENSGALG00000049551,ENSGALG00000014938,ENSGALG00000030822,ENSGALG00000005689,ENSGALG00000009130,ENSGALG00000036142,ENSGALG00000038241,ENSGALG00000008306,ENSGALG00000013409,…
GO:0031349	positive regulation of defense response	biological_process	0.19745	1	2	72	171	15035	ENSGALG00000016785,ENSGALG00000026098
GO:0048144	fibroblast proliferation	biological_process	0.19839	1	1	72	46	15035	ENSGALG00000026098
GO:0003208	cardiac ventricle morphogenesis	biological_process	0.19839	1	1	72	46	15035	ENSGALG00000003521
GO:1903312	negative regulation of mRNA metabolic process	biological_process	0.19839	1	1	72	46	15035	ENSGALG00000013604
GO:0006942	regulation of striated muscle contraction	biological_process	0.19839	1	1	72	46	15035	ENSGALG00000000364
GO:0010324	membrane invagination	biological_process	0.19839	1	1	72	46	15035	ENSGALG00000009626
GO:1900182	positive regulation of protein localization to nucleus	biological_process	0.19839	1	1	72	46	15035	ENSGALG00000014786
GO:0045921	positive regulation of exocytosis	biological_process	0.19839	1	1	72	46	15035	ENSGALG00000016480
GO:0050818	regulation of coagulation	biological_process	0.19839	1	1	72	46	15035	ENSGALG00000009626
GO:0009889	regulation of biosynthetic process	biological_process	0.19901	1	15	72	2481	15035	ENSGALG00000014280,ENSGALG00000009626,ENSGALG00000033432,ENSGALG00000028770,ENSGALG00000054799,ENSGALG00000015305,ENSGALG00000031997,ENSGALG00000017050,ENSGALG00000036142,ENSGALG00000026137,ENSGALG00000016431,ENSGALG00000016067,ENSGALG00000030822,ENSGALG00000005689,ENSGALG00000014786
GO:0043085	positive regulation of catalytic activity	biological_process	0.19911	1	6	72	821	15035	ENSGALG00000009626,ENSGALG00000049551,ENSGALG00000054196,ENSGALG00000038241,ENSGALG00000014233,ENSGALG00000016067
GO:0035710	CD4-positive, alpha-beta T cell activation	biological_process	0.20224	1	1	72	47	15035	ENSGALG00000036142
GO:0033555	multicellular organismal response to stress	biological_process	0.20224	1	1	72	47	15035	ENSGALG00000015305
GO:0002312	B cell activation involved in immune response	biological_process	0.20224	1	1	72	47	15035	ENSGALG00000014280
GO:0002200	somatic diversification of immune receptors	biological_process	0.20224	1	1	72	47	15035	ENSGALG00000014280
GO:0001725	stress fiber	cellular_component	0.20224	1	1	72	47	15035	ENSGALG00000003521
GO:0097517	contractile actin filament bundle	cellular_component	0.20224	1	1	72	47	15035	ENSGALG00000003521
GO:1903035	negative regulation of response to wounding	biological_process	0.20224	1	1	72	47	15035	ENSGALG00000009626
GO:0000904	cell morphogenesis involved in differentiation	biological_process	0.20256	1	4	72	485	15035	ENSGALG00000030822,ENSGALG00000014233,ENSGALG00000000364,ENSGALG00000015305
GO:0002252	immune effector process	biological_process	0.20509	1	3	72	326	15035	ENSGALG00000008306,ENSGALG00000014280,ENSGALG00000036142
GO:0007631	feeding behavior	biological_process	0.20607	1	1	72	48	15035	ENSGALG00000038241
GO:0021766	hippocampus development	biological_process	0.20607	1	1	72	48	15035	ENSGALG00000015305
GO:1904888	cranial skeletal system development	biological_process	0.20607	1	1	72	48	15035	ENSGALG00000016431
GO:0060291	long-term synaptic potentiation	biological_process	0.20607	1	1	72	48	15035	ENSGALG00000015305
GO:1905897	regulation of response to endoplasmic reticulum stress	biological_process	0.20607	1	1	72	48	15035	ENSGALG00000014786
GO:0046634	regulation of alpha-beta T cell activation	biological_process	0.20607	1	1	72	48	15035	ENSGALG00000036142
GO:1901653	cellular response to peptide	biological_process	0.20617	1	2	72	176	15035	ENSGALG00000014786,ENSGALG00000028770
GO:1904062	regulation of cation transmembrane transport	biological_process	0.20792	1	2	72	177	15035	ENSGALG00000006992,ENSGALG00000054166
GO:0043434	response to peptide hormone	biological_process	0.20792	1	2	72	177	15035	ENSGALG00000014786,ENSGALG00000028770
GO:0009416	response to light stimulus	biological_process	0.20967	1	2	72	178	15035	ENSGALG00000014786,ENSGALG00000016067
GO:0045682	regulation of epidermis development	biological_process	0.20989	1	1	72	49	15035	ENSGALG00000031997
GO:0060675	ureteric bud morphogenesis	biological_process	0.20989	1	1	72	49	15035	ENSGALG00000005689
GO:0048259	regulation of receptor-mediated endocytosis	biological_process	0.20989	1	1	72	49	15035	ENSGALG00000031997
GO:0030512	negative regulation of transforming growth factor beta receptor signaling pathway	biological_process	0.20989	1	1	72	49	15035	ENSGALG00000002955
GO:0022029	telencephalon cell migration	biological_process	0.20989	1	1	72	49	15035	ENSGALG00000015305
GO:0044728	DNA methylation or demethylation	biological_process	0.20989	1	1	72	49	15035	ENSGALG00000014280
GO:0016363	nuclear matrix	cellular_component	0.20989	1	1	72	49	15035	ENSGALG00000004184
GO:2000112	regulation of cellular macromolecule biosynthetic process	biological_process	0.21044	1	14	72	2315	15035	ENSGALG00000015305,ENSGALG00000031997,ENSGALG00000033432,ENSGALG00000054799,ENSGALG00000009626,ENSGALG00000014280,ENSGALG00000005689,ENSGALG00000014786,ENSGALG00000016067,ENSGALG00000030822,ENSGALG00000036142,ENSGALG00000017050,ENSGALG00000026137,ENSGALG00000016431
GO:0072171	mesonephric tubule morphogenesis	biological_process	0.21368	1	1	72	50	15035	ENSGALG00000005689
GO:0045638	negative regulation of myeloid cell differentiation	biological_process	0.21368	1	1	72	50	15035	ENSGALG00000014786
GO:0070252	actin-mediated cell contraction	biological_process	0.21368	1	1	72	50	15035	ENSGALG00000000364
GO:1903845	negative regulation of cellular response to transforming growth factor beta stimulus	biological_process	0.21368	1	1	72	50	15035	ENSGALG00000002955
GO:0051928	positive regulation of calcium ion transport	biological_process	0.21368	1	1	72	50	15035	ENSGALG00000000364
GO:1902117	positive regulation of organelle assembly	biological_process	0.21368	1	1	72	50	15035	ENSGALG00000016480
GO:0140110	transcription regulator activity	molecular_function	0.21425	1	7	72	1019	15035	ENSGALG00000054799,ENSGALG00000030822,ENSGALG00000033432,ENSGALG00000015305,ENSGALG00000005689,ENSGALG00000016431,ENSGALG00000017050
GO:0048878	chemical homeostasis	biological_process	0.21462	1	5	72	667	15035	ENSGALG00000043064,ENSGALG00000000364,ENSGALG00000014786,ENSGALG00000031997,ENSGALG00000038241
GO:0031647	regulation of protein stability	biological_process	0.21494	1	2	72	181	15035	ENSGALG00000014786,ENSGALG00000004833
GO:1902532	negative regulation of intracellular signal transduction	biological_process	0.21503	1	3	72	334	15035	ENSGALG00000014233,ENSGALG00000006992,ENSGALG00000009626
GO:0006351	transcription, DNA-templated	biological_process	0.21556	1	13	72	2135	15035	ENSGALG00000014280,ENSGALG00000015305,ENSGALG00000031997,ENSGALG00000033432,ENSGALG00000054799,ENSGALG00000036142,ENSGALG00000017050,ENSGALG00000026137,ENSGALG00000016431,ENSGALG00000005689,ENSGALG00000014786,ENSGALG00000016067,ENSGALG00000030822
GO:0007600	sensory perception	biological_process	0.21628	1	3	72	335	15035	ENSGALG00000013604,ENSGALG00000030822,ENSGALG00000015305
GO:0001938	positive regulation of endothelial cell proliferation	biological_process	0.21746	1	1	72	51	15035	ENSGALG00000013604
GO:0000932	P-body	cellular_component	0.21746	1	1	72	51	15035	ENSGALG00000014280
GO:0021885	forebrain cell migration	biological_process	0.21746	1	1	72	51	15035	ENSGALG00000015305
GO:0072341	modified amino acid binding	molecular_function	0.21746	1	1	72	51	15035	ENSGALG00000009626
GO:0001822	kidney development	biological_process	0.22021	1	2	72	184	15035	ENSGALG00000006992,ENSGALG00000005689
GO:0043565	sequence-specific DNA binding	molecular_function	0.22115	1	6	72	850	15035	ENSGALG00000016431,ENSGALG00000005689,ENSGALG00000015305,ENSGALG00000033432,ENSGALG00000054799,ENSGALG00000030822
GO:0021872	forebrain generation of neurons	biological_process	0.22122	1	1	72	52	15035	ENSGALG00000015305
GO:0034620	cellular response to unfolded protein	biological_process	0.22122	1	1	72	52	15035	ENSGALG00000014786
GO:0009062	fatty acid catabolic process	biological_process	0.22122	1	1	72	52	15035	ENSGALG00000014938
GO:0003707	steroid hormone receptor activity	molecular_function	0.22122	1	1	72	52	15035	ENSGALG00000015305
GO:0072657	protein localization to membrane	biological_process	0.22129	1	3	72	339	15035	ENSGALG00000014768,ENSGALG00000014786,ENSGALG00000054166
GO:0061448	connective tissue development	biological_process	0.22198	1	2	72	185	15035	ENSGALG00000000364,ENSGALG00000043064
GO:0015672	monovalent inorganic cation transport	biological_process	0.22255	1	3	72	340	15035	ENSGALG00000053449,ENSGALG00000013604,ENSGALG00000032465
GO:0016787	hydrolase activity	molecular_function	0.22298	1	13	72	2150	15035	ENSGALG00000008306,ENSGALG00000019061,ENSGALG00000009856,ENSGALG00000049772,ENSGALG00000009130,ENSGALG00000002955,ENSGALG00000001115,ENSGALG00000014938,ENSGALG00000014280,ENSGALG00000006992,ENSGALG00000047647,ENSGALG00000013409,ENSGALG00000005086
GO:0051604	protein maturation	biological_process	0.22374	1	2	72	186	15035	ENSGALG00000009626,ENSGALG00000005086
GO:0034644	cellular response to UV	biological_process	0.22496	1	1	72	53	15035	ENSGALG00000014786
GO:0050715	positive regulation of cytokine secretion	biological_process	0.22496	1	1	72	53	15035	ENSGALG00000016785
GO:0030239	myofibril assembly	biological_process	0.22496	1	1	72	53	15035	ENSGALG00000003521
GO:0032432	actin filament bundle	cellular_component	0.22496	1	1	72	53	15035	ENSGALG00000003521
GO:0003014	renal system process	biological_process	0.22496	1	1	72	53	15035	ENSGALG00000000364
GO:2000113	negative regulation of cellular macromolecule biosynthetic process	biological_process	0.22503	1	6	72	855	15035	ENSGALG00000005689,ENSGALG00000015305,ENSGALG00000036142,ENSGALG00000026137,ENSGALG00000016431,ENSGALG00000014280
GO:0045165	cell fate commitment	biological_process	0.2255	1	2	72	187	15035	ENSGALG00000036142,ENSGALG00000015305
GO:0000981	RNA polymerase II transcription factor activity, sequence-specific DNA binding	molecular_function	0.22571	1	4	72	508	15035	ENSGALG00000016431,ENSGALG00000030822,ENSGALG00000033432,ENSGALG00000015305
GO:0044093	positive regulation of molecular function	biological_process	0.22619	1	7	72	1036	15035	ENSGALG00000038241,ENSGALG00000049551,ENSGALG00000054196,ENSGALG00000009626,ENSGALG00000016067,ENSGALG00000014233,ENSGALG00000006992
GO:0043405	regulation of MAP kinase activity	biological_process	0.22727	1	2	72	188	15035	ENSGALG00000009626,ENSGALG00000038241
GO:0010769	regulation of cell morphogenesis involved in differentiation	biological_process	0.22727	1	2	72	188	15035	ENSGALG00000015305,ENSGALG00000014233
GO:1905114	cell surface receptor signaling pathway involved in cell-cell signaling	biological_process	0.22759	1	3	72	344	15035	ENSGALG00000031997,ENSGALG00000001716,ENSGALG00000016480
GO:0001756	somitogenesis	biological_process	0.22869	1	1	72	54	15035	ENSGALG00000005689
GO:0009798	axis specification	biological_process	0.22869	1	1	72	54	15035	ENSGALG00000000364
GO:0045069	regulation of viral genome replication	biological_process	0.22869	1	1	72	54	15035	ENSGALG00000014280
GO:0060415	muscle tissue morphogenesis	biological_process	0.22869	1	1	72	54	15035	ENSGALG00000003521
GO:0006342	chromatin silencing	biological_process	0.22869	1	1	72	54	15035	ENSGALG00000014280
GO:0060350	endochondral bone morphogenesis	biological_process	0.22869	1	1	72	54	15035	ENSGALG00000000364
GO:0042641	actomyosin	cellular_component	0.22869	1	1	72	54	15035	ENSGALG00000003521
GO:0046834	lipid phosphorylation	biological_process	0.22869	1	1	72	54	15035	ENSGALG00000014786
GO:0090596	sensory organ morphogenesis	biological_process	0.22904	1	2	72	189	15035	ENSGALG00000016067,ENSGALG00000031112
GO:0071902	positive regulation of protein serine/threonine kinase activity	biological_process	0.2308	1	2	72	190	15035	ENSGALG00000009626,ENSGALG00000038241
GO:0097659	nucleic acid-templated transcription	biological_process	0.23204	1	13	72	2168	15035	ENSGALG00000014280,ENSGALG00000054799,ENSGALG00000033432,ENSGALG00000031997,ENSGALG00000015305,ENSGALG00000016431,ENSGALG00000026137,ENSGALG00000036142,ENSGALG00000017050,ENSGALG00000030822,ENSGALG00000016067,ENSGALG00000014786,ENSGALG00000005689
GO:0030203	glycosaminoglycan metabolic process	biological_process	0.23239	1	1	72	55	15035	ENSGALG00000009856
GO:0051897	positive regulation of protein kinase B signaling	biological_process	0.23239	1	1	72	55	15035	ENSGALG00000009626
GO:0016042	lipid catabolic process	biological_process	0.23434	1	2	72	192	15035	ENSGALG00000014938,ENSGALG00000009130
GO:0032774	RNA biosynthetic process	biological_process	0.2351	1	13	72	2174	15035	ENSGALG00000016431,ENSGALG00000026137,ENSGALG00000017050,ENSGALG00000036142,ENSGALG00000030822,ENSGALG00000016067,ENSGALG00000014786,ENSGALG00000005689,ENSGALG00000014280,ENSGALG00000054799,ENSGALG00000033432,ENSGALG00000031997,ENSGALG00000015305
GO:0008637	apoptotic mitochondrial changes	biological_process	0.23608	1	1	72	56	15035	ENSGALG00000006992
GO:0072078	nephron tubule morphogenesis	biological_process	0.23608	1	1	72	56	15035	ENSGALG00000005689
GO:0033613	activating transcription factor binding	molecular_function	0.23608	1	1	72	56	15035	ENSGALG00000033432
GO:2001243	negative regulation of intrinsic apoptotic signaling pathway	biological_process	0.23608	1	1	72	56	15035	ENSGALG00000006992
GO:0061035	regulation of cartilage development	biological_process	0.23608	1	1	72	56	15035	ENSGALG00000043064
GO:0060968	regulation of gene silencing	biological_process	0.23608	1	1	72	56	15035	ENSGALG00000014280
GO:0046849	bone remodeling	biological_process	0.23608	1	1	72	56	15035	ENSGALG00000038241
GO:0000792	heterochromatin	cellular_component	0.23608	1	1	72	56	15035	ENSGALG00000026137
GO:0006304	DNA modification	biological_process	0.23608	1	1	72	56	15035	ENSGALG00000014280
GO:0051213	dioxygenase activity	molecular_function	0.23608	1	1	72	56	15035	ENSGALG00000004833
GO:1903725	regulation of phospholipid metabolic process	biological_process	0.23608	1	1	72	56	15035	ENSGALG00000014786
GO:0010959	regulation of metal ion transport	biological_process	0.23788	1	2	72	194	15035	ENSGALG00000013604,ENSGALG00000000364
GO:0044238	primary metabolic process	biological_process	0.23794	1	38	72	7202	15035	ENSGALG00000014938,ENSGALG00000054196,ENSGALG00000049551,ENSGALG00000004833,ENSGALG00000031997,ENSGALG00000015305,ENSGALG00000028770,ENSGALG00000005086,ENSGALG00000014233,ENSGALG00000019061,ENSGALG00000016431,ENSGALG00000017050,ENSGALG00000049157,ENSGALG00000002955,ENSGALG00000009626,ENSGALG00000025764,ENSGALG00000014768,ENSGALG00000047647,ENSGALG00000033432,ENSGALG00000013409,ENSGALG00000008306,…
GO:0048609	multicellular organismal reproductive process	biological_process	0.23903	1	3	72	353	15035	ENSGALG00000028770,ENSGALG00000033432,ENSGALG00000013604
GO:0051222	positive regulation of protein transport	biological_process	0.23966	1	2	72	195	15035	ENSGALG00000014786,ENSGALG00000016785
GO:0031667	response to nutrient levels	biological_process	0.23966	1	2	72	195	15035	ENSGALG00000028770,ENSGALG00000038241
GO:0051153	regulation of striated muscle cell differentiation	biological_process	0.23975	1	1	72	57	15035	ENSGALG00000043064
GO:0072088	nephron epithelium morphogenesis	biological_process	0.23975	1	1	72	57	15035	ENSGALG00000005689
GO:0010771	negative regulation of cell morphogenesis involved in differentiation	biological_process	0.23975	1	1	72	57	15035	ENSGALG00000014233
GO:0010721	negative regulation of cell development	biological_process	0.24143	1	2	72	196	15035	ENSGALG00000015305,ENSGALG00000014233
GO:0032504	multicellular organism reproduction	biological_process	0.24158	1	3	72	355	15035	ENSGALG00000033432,ENSGALG00000028770,ENSGALG00000013604
GO:0007186	G-protein coupled receptor signaling pathway	biological_process	0.2419	1	5	72	698	15035	ENSGALG00000038241,ENSGALG00000054196,ENSGALG00000049551,ENSGALG00000013604,ENSGALG00000032060
GO:0072028	nephron morphogenesis	biological_process	0.24341	1	1	72	58	15035	ENSGALG00000005689
GO:0048644	muscle organ morphogenesis	biological_process	0.24341	1	1	72	58	15035	ENSGALG00000003521
GO:0048477	oogenesis	biological_process	0.24341	1	1	72	58	15035	ENSGALG00000028770
GO:0043266	regulation of potassium ion transport	biological_process	0.24341	1	1	72	58	15035	ENSGALG00000013604
GO:0060395	SMAD protein signal transduction	biological_process	0.24341	1	1	72	58	15035	ENSGALG00000028770
GO:0021954	central nervous system neuron development	biological_process	0.24341	1	1	72	58	15035	ENSGALG00000015305
GO:0045814	negative regulation of gene expression, epigenetic	biological_process	0.24341	1	1	72	58	15035	ENSGALG00000014280
GO:0030316	osteoclast differentiation	biological_process	0.24341	1	1	72	58	15035	ENSGALG00000014786
GO:0030433	ubiquitin-dependent ERAD pathway	biological_process	0.24341	1	1	72	58	15035	ENSGALG00000014768
GO:0051492	regulation of stress fiber assembly	biological_process	0.24341	1	1	72	58	15035	ENSGALG00000014786
GO:0007229	integrin-mediated signaling pathway	biological_process	0.24341	1	1	72	58	15035	ENSGALG00000036142
GO:0044267	cellular protein metabolic process	biological_process	0.24412	1	19	72	3363	15035	ENSGALG00000049551,ENSGALG00000054196,ENSGALG00000004833,ENSGALG00000012802,ENSGALG00000028770,ENSGALG00000014233,ENSGALG00000006992,ENSGALG00000016431,ENSGALG00000049157,ENSGALG00000014786,ENSGALG00000009626,ENSGALG00000025764,ENSGALG00000013409,ENSGALG00000014768,ENSGALG00000038241,ENSGALG00000026137,ENSGALG00000036142,ENSGALG00000040672,ENSGALG00000005689
GO:0044282	small molecule catabolic process	biological_process	0.24498	1	2	72	198	15035	ENSGALG00000014938,ENSGALG00000014280
GO:0022407	regulation of cell-cell adhesion	biological_process	0.24675	1	2	72	199	15035	ENSGALG00000008306,ENSGALG00000036142
GO:0014013	regulation of gliogenesis	biological_process	0.24704	1	1	72	59	15035	ENSGALG00000015305
GO:0002027	regulation of heart rate	biological_process	0.24704	1	1	72	59	15035	ENSGALG00000003521
GO:0006986	response to unfolded protein	biological_process	0.24704	1	1	72	59	15035	ENSGALG00000014786
GO:0006612	protein targeting to membrane	biological_process	0.24704	1	1	72	59	15035	ENSGALG00000014768
GO:0043549	regulation of kinase activity	biological_process	0.24847	1	4	72	530	15035	ENSGALG00000014786,ENSGALG00000026137,ENSGALG00000038241,ENSGALG00000009626
GO:0035914	skeletal muscle cell differentiation	biological_process	0.25066	1	1	72	60	15035	ENSGALG00000016431
GO:0008630	intrinsic apoptotic signaling pathway in response to DNA damage	biological_process	0.25066	1	1	72	60	15035	ENSGALG00000014786
GO:0030001	metal ion transport	biological_process	0.25266	1	4	72	534	15035	ENSGALG00000053449,ENSGALG00000013604,ENSGALG00000054166,ENSGALG00000000364
GO:0007200	phospholipase C-activating G-protein coupled receptor signaling pathway	biological_process	0.25427	1	1	72	61	15035	ENSGALG00000013604
GO:0021675	nerve development	biological_process	0.25427	1	1	72	61	15035	ENSGALG00000030822
GO:0002761	regulation of myeloid leukocyte differentiation	biological_process	0.25427	1	1	72	61	15035	ENSGALG00000014786
GO:0003073	regulation of systemic arterial blood pressure	biological_process	0.25427	1	1	72	61	15035	ENSGALG00000003521
GO:0045446	endothelial cell differentiation	biological_process	0.25427	1	1	72	61	15035	ENSGALG00000000364
GO:0042383	sarcolemma	cellular_component	0.25427	1	1	72	61	15035	ENSGALG00000054166
GO:0042802	identical protein binding	molecular_function	0.25594	1	7	72	1077	15035	ENSGALG00000014280,ENSGALG00000016480,ENSGALG00000003521,ENSGALG00000028770,ENSGALG00000000251,ENSGALG00000014233,ENSGALG00000006992
GO:0031497	chromatin assembly	biological_process	0.25785	1	1	72	62	15035	ENSGALG00000026137
GO:0021761	limbic system development	biological_process	0.25785	1	1	72	62	15035	ENSGALG00000015305
GO:0008543	fibroblast growth factor receptor signaling pathway	biological_process	0.25785	1	1	72	62	15035	ENSGALG00000009626
GO:0043488	regulation of mRNA stability	biological_process	0.25785	1	1	72	62	15035	ENSGALG00000013604
GO:2000177	regulation of neural precursor cell proliferation	biological_process	0.25785	1	1	72	62	15035	ENSGALG00000015305
GO:0046332	SMAD binding	molecular_function	0.25785	1	1	72	62	15035	ENSGALG00000031112
GO:0046632	alpha-beta T cell differentiation	biological_process	0.25785	1	1	72	62	15035	ENSGALG00000036142
GO:0060070	canonical Wnt signaling pathway	biological_process	0.25918	1	2	72	206	15035	ENSGALG00000016480,ENSGALG00000031997
GO:0071705	nitrogen compound transport	biological_process	0.26108	1	8	72	1270	15035	ENSGALG00000014786,ENSGALG00000013604,ENSGALG00000038241,ENSGALG00000015439,ENSGALG00000014768,ENSGALG00000028770,ENSGALG00000016785,ENSGALG00000004833
GO:0032368	regulation of lipid transport	biological_process	0.26142	1	1	72	63	15035	ENSGALG00000009626
GO:0009119	ribonucleoside metabolic process	biological_process	0.26142	1	1	72	63	15035	ENSGALG00000014280
GO:0010906	regulation of glucose metabolic process	biological_process	0.26142	1	1	72	63	15035	ENSGALG00000040672
GO:1904951	positive regulation of establishment of protein localization	biological_process	0.26274	1	2	72	208	15035	ENSGALG00000016785,ENSGALG00000014786
GO:0030855	epithelial cell differentiation	biological_process	0.26347	1	3	72	372	15035	ENSGALG00000006992,ENSGALG00000000364,ENSGALG00000031997
GO:0000079	regulation of cyclin-dependent protein serine/threonine kinase activity	biological_process	0.26497	1	1	72	64	15035	ENSGALG00000026137
GO:1901654	response to ketone	biological_process	0.26497	1	1	72	64	15035	ENSGALG00000043064
GO:0110020	regulation of actomyosin structure organization	biological_process	0.26497	1	1	72	64	15035	ENSGALG00000014786
GO:0019219	regulation of nucleobase-containing compound metabolic process	biological_process	0.26625	1	14	72	2428	15035	ENSGALG00000014280,ENSGALG00000031997,ENSGALG00000015305,ENSGALG00000054799,ENSGALG00000033432,ENSGALG00000013604,ENSGALG00000016431,ENSGALG00000026137,ENSGALG00000036142,ENSGALG00000017050,ENSGALG00000014786,ENSGALG00000005689,ENSGALG00000030822,ENSGALG00000016067
GO:0009991	response to extracellular stimulus	biological_process	0.2663	1	2	72	210	15035	ENSGALG00000038241,ENSGALG00000028770
GO:1902495	transmembrane transporter complex	cellular_component	0.2663	1	2	72	210	15035	ENSGALG00000054166,ENSGALG00000053449
GO:0072527	pyrimidine-containing compound metabolic process	biological_process	0.26851	1	1	72	65	15035	ENSGALG00000014280
GO:0099565	chemical synaptic transmission, postsynaptic	biological_process	0.26851	1	1	72	65	15035	ENSGALG00000001716
GO:0007215	glutamate receptor signaling pathway	biological_process	0.26851	1	1	72	65	15035	ENSGALG00000054166
GO:0051347	positive regulation of transferase activity	biological_process	0.26866	1	3	72	376	15035	ENSGALG00000009626,ENSGALG00000038241,ENSGALG00000016067
GO:0031490	chromatin DNA binding	molecular_function	0.27203	1	1	72	66	15035	ENSGALG00000016067
GO:0019079	viral genome replication	biological_process	0.27203	1	1	72	66	15035	ENSGALG00000014280
GO:0060021	roof of mouth development	biological_process	0.27203	1	1	72	66	15035	ENSGALG00000036142
GO:0009582	detection of abiotic stimulus	biological_process	0.27203	1	1	72	66	15035	ENSGALG00000030822
GO:0015696	ammonium transport	biological_process	0.27203	1	1	72	66	15035	ENSGALG00000015439
GO:0072329	monocarboxylic acid catabolic process	biological_process	0.27203	1	1	72	66	15035	ENSGALG00000014938
GO:0030038	contractile actin filament bundle assembly	biological_process	0.27203	1	1	72	66	15035	ENSGALG00000014786
GO:0043149	stress fiber assembly	biological_process	0.27203	1	1	72	66	15035	ENSGALG00000014786
GO:0001558	regulation of cell growth	biological_process	0.27341	1	2	72	214	15035	ENSGALG00000040672,ENSGALG00000026137
GO:0006897	endocytosis	biological_process	0.27387	1	3	72	380	15035	ENSGALG00000009626,ENSGALG00000036142,ENSGALG00000031997
GO:0032870	cellular response to hormone stimulus	biological_process	0.27517	1	3	72	381	15035	ENSGALG00000014786,ENSGALG00000015305,ENSGALG00000028770
GO:1990351	transporter complex	cellular_component	0.27519	1	2	72	215	15035	ENSGALG00000054166,ENSGALG00000053449
GO:0006022	aminoglycan metabolic process	biological_process	0.27553	1	1	72	67	15035	ENSGALG00000009856
GO:1904029	regulation of cyclin-dependent protein kinase activity	biological_process	0.27553	1	1	72	67	15035	ENSGALG00000026137
GO:0030048	actin filament-based movement	biological_process	0.27553	1	1	72	67	15035	ENSGALG00000000364
GO:0003158	endothelium development	biological_process	0.27553	1	1	72	67	15035	ENSGALG00000000364
GO:0043487	regulation of RNA stability	biological_process	0.27553	1	1	72	67	15035	ENSGALG00000013604
GO:0009581	detection of external stimulus	biological_process	0.27553	1	1	72	67	15035	ENSGALG00000030822
GO:0007173	epidermal growth factor receptor signaling pathway	biological_process	0.27553	1	1	72	67	15035	ENSGALG00000006992
GO:0032231	regulation of actin filament bundle assembly	biological_process	0.27553	1	1	72	67	15035	ENSGALG00000014786
GO:0051090	regulation of DNA-binding transcription factor activity	biological_process	0.27697	1	2	72	216	15035	ENSGALG00000026137,ENSGALG00000031997
GO:0060562	epithelial tube morphogenesis	biological_process	0.27874	1	2	72	217	15035	ENSGALG00000005689,ENSGALG00000036798
GO:0050886	endocrine process	biological_process	0.27901	1	1	72	68	15035	ENSGALG00000028770
GO:0050921	positive regulation of chemotaxis	biological_process	0.27901	1	1	72	68	15035	ENSGALG00000009626
GO:0035967	cellular response to topologically incorrect protein	biological_process	0.27901	1	1	72	68	15035	ENSGALG00000014786
GO:1903076	regulation of protein localization to plasma membrane	biological_process	0.27901	1	1	72	68	15035	ENSGALG00000014786
GO:0050709	negative regulation of protein secretion	biological_process	0.27901	1	1	72	68	15035	ENSGALG00000028770
GO:0007569	cell aging	biological_process	0.27901	1	1	72	68	15035	ENSGALG00000026137
GO:0008286	insulin receptor signaling pathway	biological_process	0.27901	1	1	72	68	15035	ENSGALG00000014786
GO:0034399	nuclear periphery	cellular_component	0.27901	1	1	72	68	15035	ENSGALG00000004184
GO:0051249	regulation of lymphocyte activation	biological_process	0.2823	1	2	72	219	15035	ENSGALG00000008306,ENSGALG00000036142
GO:0001656	metanephros development	biological_process	0.28248	1	1	72	69	15035	ENSGALG00000005689
GO:0072080	nephron tubule development	biological_process	0.28248	1	1	72	69	15035	ENSGALG00000005689
GO:0002831	regulation of response to biotic stimulus	biological_process	0.28248	1	1	72	69	15035	ENSGALG00000008306
GO:0000187	activation of MAPK activity	biological_process	0.28248	1	1	72	69	15035	ENSGALG00000009626
GO:0046822	regulation of nucleocytoplasmic transport	biological_process	0.28248	1	1	72	69	15035	ENSGALG00000014786
GO:0006275	regulation of DNA replication	biological_process	0.28248	1	1	72	69	15035	ENSGALG00000014280
GO:0098797	plasma membrane protein complex	cellular_component	0.28562	1	3	72	389	15035	ENSGALG00000000251,ENSGALG00000053449,ENSGALG00000054166
GO:1990778	protein localization to cell periphery	biological_process	0.28585	1	2	72	221	15035	ENSGALG00000054166,ENSGALG00000014786
GO:0035296	regulation of tube diameter	biological_process	0.28593	1	1	72	70	15035	ENSGALG00000013604
GO:0097746	regulation of blood vessel diameter	biological_process	0.28593	1	1	72	70	15035	ENSGALG00000013604
GO:0060993	kidney morphogenesis	biological_process	0.28593	1	1	72	70	15035	ENSGALG00000005689
GO:0071482	cellular response to light stimulus	biological_process	0.28593	1	1	72	70	15035	ENSGALG00000014786
GO:0019953	sexual reproduction	biological_process	0.28693	1	3	72	390	15035	ENSGALG00000033432,ENSGALG00000028770,ENSGALG00000013604
GO:0003674	molecular_function	molecular_function	0.28705	1	64	72	12897	15035	ENSGALG00000045607,ENSGALG00000036798,ENSGALG00000026137,ENSGALG00000011314,ENSGALG00000026098,ENSGALG00000032060,ENSGALG00000015439,ENSGALG00000005194,ENSGALG00000016843,ENSGALG00000031112,ENSGALG00000013604,ENSGALG00000051095,ENSGALG00000054166,ENSGALG00000032465,ENSGALG00000012802,ENSGALG00000014280,ENSGALG00000016785,ENSGALG00000038241,ENSGALG00000047647,ENSGALG00000014768,ENSGALG00000013409,…
GO:0099106	ion channel regulator activity	molecular_function	0.28937	1	1	72	71	15035	ENSGALG00000054166
GO:0002792	negative regulation of peptide secretion	biological_process	0.28937	1	1	72	71	15035	ENSGALG00000028770
GO:0032092	positive regulation of protein binding	biological_process	0.28937	1	1	72	71	15035	ENSGALG00000006992
GO:0090263	positive regulation of canonical Wnt signaling pathway	biological_process	0.28937	1	1	72	71	15035	ENSGALG00000031997
GO:0043473	pigmentation	biological_process	0.28937	1	1	72	71	15035	ENSGALG00000004184
GO:0005178	integrin binding	molecular_function	0.28937	1	1	72	71	15035	ENSGALG00000009626
GO:0005764	lysosome	cellular_component	0.28941	1	2	72	223	15035	ENSGALG00000009856,ENSGALG00000013409
GO:0010035	response to inorganic substance	biological_process	0.29118	1	2	72	224	15035	ENSGALG00000009626,ENSGALG00000006992
GO:1902903	regulation of supramolecular fiber organization	biological_process	0.29118	1	2	72	224	15035	ENSGALG00000004833,ENSGALG00000014786
GO:0000323	lytic vacuole	cellular_component	0.29118	1	2	72	224	15035	ENSGALG00000009856,ENSGALG00000013409
GO:0009968	negative regulation of signal transduction	biological_process	0.29244	1	5	72	753	15035	ENSGALG00000009626,ENSGALG00000006992,ENSGALG00000031997,ENSGALG00000002955,ENSGALG00000014233
GO:0044344	cellular response to fibroblast growth factor stimulus	biological_process	0.29279	1	1	72	72	15035	ENSGALG00000009626
GO:0071774	response to fibroblast growth factor	biological_process	0.29279	1	1	72	72	15035	ENSGALG00000009626
GO:0045727	positive regulation of translation	biological_process	0.29279	1	1	72	72	15035	ENSGALG00000009626
GO:0001657	ureteric bud development	biological_process	0.29279	1	1	72	72	15035	ENSGALG00000005689
GO:0009749	response to glucose	biological_process	0.29279	1	1	72	72	15035	ENSGALG00000009626
GO:0045807	positive regulation of endocytosis	biological_process	0.29279	1	1	72	72	15035	ENSGALG00000031997
GO:1900180	regulation of protein localization to nucleus	biological_process	0.29279	1	1	72	72	15035	ENSGALG00000014786
GO:0006869	lipid transport	biological_process	0.29473	1	2	72	226	15035	ENSGALG00000009626,ENSGALG00000043064
GO:0035282	segmentation	biological_process	0.29619	1	1	72	73	15035	ENSGALG00000005689
GO:0030510	regulation of BMP signaling pathway	biological_process	0.29619	1	1	72	73	15035	ENSGALG00000031997
GO:0009746	response to hexose	biological_process	0.29619	1	1	72	73	15035	ENSGALG00000009626
GO:0034284	response to monosaccharide	biological_process	0.29619	1	1	72	73	15035	ENSGALG00000009626
GO:0031623	receptor internalization	biological_process	0.29619	1	1	72	73	15035	ENSGALG00000031997
GO:0051219	phosphoprotein binding	molecular_function	0.29619	1	1	72	73	15035	ENSGALG00000014786
GO:0034968	histone lysine methylation	biological_process	0.29619	1	1	72	73	15035	ENSGALG00000016431
GO:0000987	proximal promoter sequence-specific DNA binding	molecular_function	0.29741	1	3	72	398	15035	ENSGALG00000016431,ENSGALG00000033432,ENSGALG00000005689
GO:0006979	response to oxidative stress	biological_process	0.29828	1	2	72	228	15035	ENSGALG00000003521,ENSGALG00000006992
GO:0072163	mesonephric epithelium development	biological_process	0.29957	1	1	72	74	15035	ENSGALG00000005689
GO:0072164	mesonephric tubule development	biological_process	0.29957	1	1	72	74	15035	ENSGALG00000005689
GO:0008201	heparin binding	molecular_function	0.29957	1	1	72	74	15035	ENSGALG00000009626
GO:0034446	substrate adhesion-dependent cell spreading	biological_process	0.29957	1	1	72	74	15035	ENSGALG00000014233
GO:0008081	phosphoric diester hydrolase activity	molecular_function	0.29957	1	1	72	74	15035	ENSGALG00000009130
GO:0044260	cellular macromolecule metabolic process	biological_process	0.30105	1	29	72	5514	15035	ENSGALG00000014786,ENSGALG00000049157,ENSGALG00000013604,ENSGALG00000017050,ENSGALG00000016431,ENSGALG00000015305,ENSGALG00000006992,ENSGALG00000031997,ENSGALG00000014233,ENSGALG00000028770,ENSGALG00000054799,ENSGALG00000012802,ENSGALG00000004833,ENSGALG00000049551,ENSGALG00000054196,ENSGALG00000014280,ENSGALG00000005689,ENSGALG00000049772,ENSGALG00000016067,ENSGALG00000030822,ENSGALG00000040672,…
GO:0048704	embryonic skeletal system morphogenesis	biological_process	0.30295	1	1	72	75	15035	ENSGALG00000016431
GO:0004896	cytokine receptor activity	molecular_function	0.30295	1	1	72	75	15035	ENSGALG00000016785
GO:0010821	regulation of mitochondrion organization	biological_process	0.30295	1	1	72	75	15035	ENSGALG00000006992
GO:0035966	response to topologically incorrect protein	biological_process	0.30295	1	1	72	75	15035	ENSGALG00000014786
GO:0050773	regulation of dendrite development	biological_process	0.30295	1	1	72	75	15035	ENSGALG00000015305
GO:0033044	regulation of chromosome organization	biological_process	0.3036	1	2	72	231	15035	ENSGALG00000016431,ENSGALG00000014280
GO:0050880	regulation of blood vessel size	biological_process	0.3063	1	1	72	76	15035	ENSGALG00000013604
GO:0009116	nucleoside metabolic process	biological_process	0.3063	1	1	72	76	15035	ENSGALG00000014280
GO:0009791	post-embryonic development	biological_process	0.3063	1	1	72	76	15035	ENSGALG00000016067
GO:1904949	ATPase complex	cellular_component	0.3063	1	1	72	76	15035	ENSGALG00000053449
GO:0038127	ERBB signaling pathway	biological_process	0.3063	1	1	72	76	15035	ENSGALG00000006992
GO:0042562	hormone binding	molecular_function	0.3063	1	1	72	76	15035	ENSGALG00000014786
GO:0036503	ERAD pathway	biological_process	0.3063	1	1	72	76	15035	ENSGALG00000014768
GO:0097305	response to alcohol	biological_process	0.3063	1	1	72	76	15035	ENSGALG00000043064
GO:0048813	dendrite morphogenesis	biological_process	0.3063	1	1	72	76	15035	ENSGALG00000015305
GO:0006333	chromatin assembly or disassembly	biological_process	0.30964	1	1	72	77	15035	ENSGALG00000026137
GO:0035150	regulation of tube size	biological_process	0.30964	1	1	72	77	15035	ENSGALG00000013604
GO:0004620	phospholipase activity	molecular_function	0.30964	1	1	72	77	15035	ENSGALG00000014938
GO:0051592	response to calcium ion	biological_process	0.30964	1	1	72	77	15035	ENSGALG00000009626
GO:0019903	protein phosphatase binding	molecular_function	0.30964	1	1	72	77	15035	ENSGALG00000014786
GO:0031256	leading edge membrane	cellular_component	0.30964	1	1	72	77	15035	ENSGALG00000003521
GO:0007420	brain development	biological_process	0.31187	1	3	72	409	15035	ENSGALG00000016431,ENSGALG00000036798,ENSGALG00000015305
GO:0050796	regulation of insulin secretion	biological_process	0.31296	1	1	72	78	15035	ENSGALG00000028770
GO:0001823	mesonephros development	biological_process	0.31296	1	1	72	78	15035	ENSGALG00000005689
GO:0061013	regulation of mRNA catabolic process	biological_process	0.31296	1	1	72	78	15035	ENSGALG00000013604
GO:0010927	cellular component assembly involved in morphogenesis	biological_process	0.31296	1	1	72	78	15035	ENSGALG00000003521
GO:0004197	cysteine-type endopeptidase activity	molecular_function	0.31296	1	1	72	78	15035	ENSGALG00000013409
GO:0005884	actin filament	cellular_component	0.31296	1	1	72	78	15035	ENSGALG00000003521
GO:0034654	nucleobase-containing compound biosynthetic process	biological_process	0.31545	1	14	72	2520	15035	ENSGALG00000014280,ENSGALG00000033432,ENSGALG00000054799,ENSGALG00000015305,ENSGALG00000032465,ENSGALG00000031997,ENSGALG00000036142,ENSGALG00000017050,ENSGALG00000026137,ENSGALG00000016431,ENSGALG00000016067,ENSGALG00000030822,ENSGALG00000005689,ENSGALG00000014786
GO:0006357	regulation of transcription by RNA polymerase II	biological_process	0.31577	1	8	72	1347	15035	ENSGALG00000030822,ENSGALG00000016067,ENSGALG00000014786,ENSGALG00000005689,ENSGALG00000016431,ENSGALG00000033432,ENSGALG00000031997,ENSGALG00000015305
GO:0051101	regulation of DNA binding	biological_process	0.31627	1	1	72	79	15035	ENSGALG00000006992
GO:0051147	regulation of muscle cell differentiation	biological_process	0.31627	1	1	72	79	15035	ENSGALG00000043064
GO:0055088	lipid homeostasis	biological_process	0.31627	1	1	72	79	15035	ENSGALG00000043064
GO:0006633	fatty acid biosynthetic process	biological_process	0.31627	1	1	72	79	15035	ENSGALG00000014938
GO:1904375	regulation of protein localization to cell periphery	biological_process	0.31627	1	1	72	79	15035	ENSGALG00000014786
GO:0046631	alpha-beta T cell activation	biological_process	0.31627	1	1	72	79	15035	ENSGALG00000036142
GO:0010675	regulation of cellular carbohydrate metabolic process	biological_process	0.31627	1	1	72	79	15035	ENSGALG00000040672
GO:0005044	scavenger receptor activity	molecular_function	0.31956	1	1	72	80	15035	ENSGALG00000036142
GO:0019955	cytokine binding	molecular_function	0.31956	1	1	72	80	15035	ENSGALG00000016785
GO:0006754	ATP biosynthetic process	biological_process	0.31956	1	1	72	80	15035	ENSGALG00000032465
GO:0072009	nephron epithelium development	biological_process	0.31956	1	1	72	80	15035	ENSGALG00000005689
GO:0042826	histone deacetylase binding	molecular_function	0.31956	1	1	72	80	15035	ENSGALG00000015305
GO:0006937	regulation of muscle contraction	biological_process	0.31956	1	1	72	80	15035	ENSGALG00000000364
GO:0061041	regulation of wound healing	biological_process	0.31956	1	1	72	80	15035	ENSGALG00000009626
GO:0014902	myotube differentiation	biological_process	0.32284	1	1	72	81	15035	ENSGALG00000043064
GO:0009743	response to carbohydrate	biological_process	0.32284	1	1	72	81	15035	ENSGALG00000009626
GO:1903900	regulation of viral life cycle	biological_process	0.32284	1	1	72	81	15035	ENSGALG00000014280
GO:1905952	regulation of lipid localization	biological_process	0.32284	1	1	72	81	15035	ENSGALG00000009626
GO:0090316	positive regulation of intracellular protein transport	biological_process	0.32284	1	1	72	81	15035	ENSGALG00000014786
GO:0018022	peptidyl-lysine methylation	biological_process	0.32284	1	1	72	81	15035	ENSGALG00000016431
GO:0018205	peptidyl-lysine modification	biological_process	0.32479	1	2	72	243	15035	ENSGALG00000036142,ENSGALG00000016431
GO:0050707	regulation of cytokine secretion	biological_process	0.3261	1	1	72	82	15035	ENSGALG00000016785
GO:0033043	regulation of organelle organization	biological_process	0.33037	1	5	72	793	15035	ENSGALG00000016431,ENSGALG00000014280,ENSGALG00000016480,ENSGALG00000014786,ENSGALG00000006992
GO:0019932	second-messenger-mediated signaling	biological_process	0.33182	1	2	72	247	15035	ENSGALG00000009626,ENSGALG00000013604
GO:0010876	lipid localization	biological_process	0.33182	1	2	72	247	15035	ENSGALG00000043064,ENSGALG00000009626
GO:0010639	negative regulation of organelle organization	biological_process	0.33182	1	2	72	247	15035	ENSGALG00000016431,ENSGALG00000014280
GO:0071901	negative regulation of protein serine/threonine kinase activity	biological_process	0.33257	1	1	72	84	15035	ENSGALG00000026137
GO:0035637	multicellular organismal signaling	biological_process	0.33257	1	1	72	84	15035	ENSGALG00000038241
GO:1903825	organic acid transmembrane transport	biological_process	0.33257	1	1	72	84	15035	ENSGALG00000009626
GO:1905039	carboxylic acid transmembrane transport	biological_process	0.33257	1	1	72	84	15035	ENSGALG00000009626
GO:0001726	ruffle	cellular_component	0.33257	1	1	72	84	15035	ENSGALG00000003521
GO:0000976	transcription regulatory region sequence-specific DNA binding	molecular_function	0.33351	1	4	72	609	15035	ENSGALG00000016431,ENSGALG00000033432,ENSGALG00000030822,ENSGALG00000005689
GO:0006816	calcium ion transport	biological_process	0.33358	1	2	72	248	15035	ENSGALG00000000364,ENSGALG00000054166
GO:0099080	supramolecular complex	cellular_component	0.3357	1	4	72	611	15035	ENSGALG00000003521,ENSGALG00000036798,ENSGALG00000031112,ENSGALG00000051095
GO:0099081	supramolecular polymer	cellular_component	0.3357	1	4	72	611	15035	ENSGALG00000051095,ENSGALG00000031112,ENSGALG00000036798,ENSGALG00000003521
GO:0016247	channel regulator activity	molecular_function	0.33578	1	1	72	85	15035	ENSGALG00000054166
GO:0034250	positive regulation of cellular amide metabolic process	biological_process	0.33578	1	1	72	85	15035	ENSGALG00000009626
GO:0005515	protein binding	molecular_function	0.33588	1	32	72	6214	15035	ENSGALG00000000251,ENSGALG00000004184,ENSGALG00000017050,ENSGALG00000028770,ENSGALG00000014233,ENSGALG00000031997,ENSGALG00000000364,ENSGALG00000015305,ENSGALG00000054196,ENSGALG00000004833,ENSGALG00000049551,ENSGALG00000016480,ENSGALG00000003521,ENSGALG00000015028,ENSGALG00000005689,ENSGALG00000038241,ENSGALG00000036142,ENSGALG00000033432,ENSGALG00000014768,ENSGALG00000009626,ENSGALG00000031112,…
GO:0008270	zinc ion binding	molecular_function	0.3368	1	4	72	612	15035	ENSGALG00000014280,ENSGALG00000019061,ENSGALG00000006992,ENSGALG00000015305
GO:0032970	regulation of actin filament-based process	biological_process	0.33708	1	2	72	250	15035	ENSGALG00000000364,ENSGALG00000014786
GO:0048598	embryonic morphogenesis	biological_process	0.33822	1	3	72	429	15035	ENSGALG00000016431,ENSGALG00000006992,ENSGALG00000031112
GO:0006323	DNA packaging	biological_process	0.33898	1	1	72	86	15035	ENSGALG00000026137
GO:0010469	regulation of signaling receptor activity	biological_process	0.33898	1	1	72	86	15035	ENSGALG00000054166
GO:0048593	camera-type eye morphogenesis	biological_process	0.33898	1	1	72	86	15035	ENSGALG00000016067
GO:1902904	negative regulation of supramolecular fiber organization	biological_process	0.33898	1	1	72	86	15035	ENSGALG00000004833
GO:0014065	phosphatidylinositol 3-kinase signaling	biological_process	0.33898	1	1	72	86	15035	ENSGALG00000014786
GO:0001933	negative regulation of protein phosphorylation	biological_process	0.34059	1	2	72	252	15035	ENSGALG00000026137,ENSGALG00000014233
GO:0030900	forebrain development	biological_process	0.34059	1	2	72	252	15035	ENSGALG00000015305,ENSGALG00000016431
GO:0072594	establishment of protein localization to organelle	biological_process	0.34059	1	2	72	252	15035	ENSGALG00000014768,ENSGALG00000014786
GO:0018130	heterocycle biosynthetic process	biological_process	0.34102	1	14	72	2566	15035	ENSGALG00000014786,ENSGALG00000005689,ENSGALG00000030822,ENSGALG00000016067,ENSGALG00000016431,ENSGALG00000026137,ENSGALG00000036142,ENSGALG00000017050,ENSGALG00000031997,ENSGALG00000015305,ENSGALG00000032465,ENSGALG00000054799,ENSGALG00000033432,ENSGALG00000014280
GO:0007189	adenylate cyclase-activating G-protein coupled receptor signaling pathway	biological_process	0.34217	1	1	72	87	15035	ENSGALG00000013604
GO:0003231	cardiac ventricle development	biological_process	0.34217	1	1	72	87	15035	ENSGALG00000003521
GO:0050806	positive regulation of synaptic transmission	biological_process	0.34217	1	1	72	87	15035	ENSGALG00000015305
GO:0009314	response to radiation	biological_process	0.34233	1	2	72	253	15035	ENSGALG00000016067,ENSGALG00000014786
GO:0019438	aromatic compound biosynthetic process	biological_process	0.34271	1	14	72	2569	15035	ENSGALG00000017050,ENSGALG00000036142,ENSGALG00000026137,ENSGALG00000016431,ENSGALG00000016067,ENSGALG00000030822,ENSGALG00000005689,ENSGALG00000014786,ENSGALG00000014280,ENSGALG00000033432,ENSGALG00000054799,ENSGALG00000032465,ENSGALG00000015305,ENSGALG00000031997
GO:0003018	vascular process in circulatory system	biological_process	0.34533	1	1	72	88	15035	ENSGALG00000013604
GO:1901136	carbohydrate derivative catabolic process	biological_process	0.34533	1	1	72	88	15035	ENSGALG00000014280
GO:0031056	regulation of histone modification	biological_process	0.34533	1	1	72	88	15035	ENSGALG00000016431
GO:0051345	positive regulation of hydrolase activity	biological_process	0.34612	1	3	72	435	15035	ENSGALG00000049551,ENSGALG00000054196,ENSGALG00000014233
GO:0006366	transcription by RNA polymerase II	biological_process	0.34737	1	8	72	1390	15035	ENSGALG00000033432,ENSGALG00000031997,ENSGALG00000015305,ENSGALG00000016431,ENSGALG00000030822,ENSGALG00000016067,ENSGALG00000014786,ENSGALG00000005689
GO:0043547	positive regulation of GTPase activity	biological_process	0.34757	1	2	72	256	15035	ENSGALG00000054196,ENSGALG00000049551
GO:0009206	purine ribonucleoside triphosphate biosynthetic process	biological_process	0.34849	1	1	72	89	15035	ENSGALG00000032465
GO:1901657	glycosyl compound metabolic process	biological_process	0.34849	1	1	72	89	15035	ENSGALG00000014280
GO:0002062	chondrocyte differentiation	biological_process	0.34849	1	1	72	89	15035	ENSGALG00000043064
GO:0016571	histone methylation	biological_process	0.34849	1	1	72	89	15035	ENSGALG00000016431
GO:0045944	positive regulation of transcription by RNA polymerase II	biological_process	0.3486	1	5	72	812	15035	ENSGALG00000033432,ENSGALG00000014786,ENSGALG00000015305,ENSGALG00000005689,ENSGALG00000016431
GO:0055082	cellular chemical homeostasis	biological_process	0.35139	1	3	72	439	15035	ENSGALG00000038241,ENSGALG00000014786,ENSGALG00000000364
GO:0009145	purine nucleoside triphosphate biosynthetic process	biological_process	0.35163	1	1	72	90	15035	ENSGALG00000032465
GO:0071248	cellular response to metal ion	biological_process	0.35163	1	1	72	90	15035	ENSGALG00000006992
GO:0007292	female gamete generation	biological_process	0.35163	1	1	72	90	15035	ENSGALG00000028770
GO:0008360	regulation of cell shape	biological_process	0.35163	1	1	72	90	15035	ENSGALG00000003521
GO:0022414	reproductive process	biological_process	0.35326	1	4	72	627	15035	ENSGALG00000013604,ENSGALG00000006992,ENSGALG00000033432,ENSGALG00000028770
GO:0015031	protein transport	biological_process	0.35417	1	6	72	1010	15035	ENSGALG00000014768,ENSGALG00000014786,ENSGALG00000028770,ENSGALG00000013604,ENSGALG00000016785,ENSGALG00000004833
GO:0051094	positive regulation of developmental process	biological_process	0.35437	1	5	72	818	15035	ENSGALG00000043064,ENSGALG00000031997,ENSGALG00000015305,ENSGALG00000026137,ENSGALG00000009626
GO:0009593	detection of chemical stimulus	biological_process	0.35475	1	1	72	91	15035	ENSGALG00000030822
GO:0098800	inner mitochondrial membrane protein complex	cellular_component	0.35475	1	1	72	91	15035	ENSGALG00000032465
GO:0090101	negative regulation of transmembrane receptor protein serine/threonine kinase signaling pathway	biological_process	0.35475	1	1	72	91	15035	ENSGALG00000002955
GO:0051053	negative regulation of DNA metabolic process	biological_process	0.35475	1	1	72	91	15035	ENSGALG00000014280
GO:0060078	regulation of postsynaptic membrane potential	biological_process	0.35475	1	1	72	91	15035	ENSGALG00000001716
GO:0000003	reproduction	biological_process	0.35546	1	4	72	629	15035	ENSGALG00000013604,ENSGALG00000028770,ENSGALG00000033432,ENSGALG00000006992
GO:0042110	T cell activation	biological_process	0.35627	1	2	72	261	15035	ENSGALG00000008306,ENSGALG00000036142
GO:0044459	plasma membrane part	cellular_component	0.35661	1	9	72	1599	15035	ENSGALG00000016785,ENSGALG00000005194,ENSGALG00000053449,ENSGALG00000007955,ENSGALG00000016480,ENSGALG00000009626,ENSGALG00000054166,ENSGALG00000000251,ENSGALG00000003521
GO:0060322	head development	biological_process	0.35665	1	3	72	443	15035	ENSGALG00000036798,ENSGALG00000015305,ENSGALG00000016431
GO:0045995	regulation of embryonic development	biological_process	0.35786	1	1	72	92	15035	ENSGALG00000031112
GO:0090090	negative regulation of canonical Wnt signaling pathway	biological_process	0.35786	1	1	72	92	15035	ENSGALG00000031997
GO:0051896	regulation of protein kinase B signaling	biological_process	0.35786	1	1	72	92	15035	ENSGALG00000009626
GO:0048771	tissue remodeling	biological_process	0.35786	1	1	72	92	15035	ENSGALG00000038241
GO:0003206	cardiac chamber morphogenesis	biological_process	0.36095	1	1	72	93	15035	ENSGALG00000003521
GO:0003677	DNA binding	molecular_function	0.36225	1	8	72	1410	15035	ENSGALG00000015305,ENSGALG00000033432,ENSGALG00000054799,ENSGALG00000017050,ENSGALG00000016431,ENSGALG00000005689,ENSGALG00000016067,ENSGALG00000030822
GO:0098796	membrane protein complex	cellular_component	0.36305	1	5	72	827	15035	ENSGALG00000054166,ENSGALG00000053449,ENSGALG00000000251,ENSGALG00000014786,ENSGALG00000032465
GO:0038024	cargo receptor activity	molecular_function	0.36403	1	1	72	94	15035	ENSGALG00000036142
GO:0006338	chromatin remodeling	biological_process	0.36403	1	1	72	94	15035	ENSGALG00000026137
GO:0001650	fibrillar center	cellular_component	0.36403	1	1	72	94	15035	ENSGALG00000016431
GO:0008152	metabolic process	biological_process	0.36615	1	40	72	7945	15035	ENSGALG00000001115,ENSGALG00000026098,ENSGALG00000026137,ENSGALG00000040672,ENSGALG00000016067,ENSGALG00000049772,ENSGALG00000014280,ENSGALG00000012802,ENSGALG00000054799,ENSGALG00000006992,ENSGALG00000032465,ENSGALG00000013604,ENSGALG00000014786,ENSGALG00000009856,ENSGALG00000009626,ENSGALG00000025764,ENSGALG00000013409,ENSGALG00000033432,ENSGALG00000047647,ENSGALG00000014768,ENSGALG00000038241,…
GO:0009201	ribonucleoside triphosphate biosynthetic process	biological_process	0.3671	1	1	72	95	15035	ENSGALG00000032465
GO:1903531	negative regulation of secretion by cell	biological_process	0.3671	1	1	72	95	15035	ENSGALG00000028770
GO:0010952	positive regulation of peptidase activity	biological_process	0.3671	1	1	72	95	15035	ENSGALG00000014233
GO:0010557	positive regulation of macromolecule biosynthetic process	biological_process	0.36785	1	7	72	1221	15035	ENSGALG00000015305,ENSGALG00000005689,ENSGALG00000014786,ENSGALG00000033432,ENSGALG00000009626,ENSGALG00000016431,ENSGALG00000014280
GO:0016049	cell growth	biological_process	0.36839	1	2	72	268	15035	ENSGALG00000026137,ENSGALG00000040672
GO:0052689	carboxylic ester hydrolase activity	molecular_function	0.37015	1	1	72	96	15035	ENSGALG00000014938
GO:0009266	response to temperature stimulus	biological_process	0.37015	1	1	72	96	15035	ENSGALG00000030822
GO:0016298	lipase activity	molecular_function	0.37015	1	1	72	96	15035	ENSGALG00000014938
GO:2001236	regulation of extrinsic apoptotic signaling pathway	biological_process	0.37015	1	1	72	96	15035	ENSGALG00000009626
GO:1990837	sequence-specific double-stranded DNA binding	molecular_function	0.37084	1	4	72	643	15035	ENSGALG00000005689,ENSGALG00000030822,ENSGALG00000033432,ENSGALG00000016431
GO:0034655	nucleobase-containing compound catabolic process	biological_process	0.37183	1	2	72	270	15035	ENSGALG00000014280,ENSGALG00000013604
GO:2001242	regulation of intrinsic apoptotic signaling pathway	biological_process	0.37318	1	1	72	97	15035	ENSGALG00000006992
GO:0019842	vitamin binding	molecular_function	0.37318	1	1	72	97	15035	ENSGALG00000004833
GO:0006109	regulation of carbohydrate metabolic process	biological_process	0.37318	1	1	72	97	15035	ENSGALG00000040672
GO:1903034	regulation of response to wounding	biological_process	0.37318	1	1	72	97	15035	ENSGALG00000009626
GO:0030177	positive regulation of Wnt signaling pathway	biological_process	0.37318	1	1	72	97	15035	ENSGALG00000031997
GO:0045893	positive regulation of transcription, DNA-templated	biological_process	0.37506	1	6	72	1034	15035	ENSGALG00000014786,ENSGALG00000005689,ENSGALG00000015305,ENSGALG00000033432,ENSGALG00000014280,ENSGALG00000016431
GO:0090276	regulation of peptide hormone secretion	biological_process	0.3762	1	1	72	98	15035	ENSGALG00000028770
GO:0050954	sensory perception of mechanical stimulus	biological_process	0.3762	1	1	72	98	15035	ENSGALG00000030822
GO:0050663	cytokine secretion	biological_process	0.3762	1	1	72	98	15035	ENSGALG00000016785
GO:0043409	negative regulation of MAPK cascade	biological_process	0.37921	1	1	72	99	15035	ENSGALG00000014233
GO:0072006	nephron development	biological_process	0.37921	1	1	72	99	15035	ENSGALG00000005689
GO:0071241	cellular response to inorganic substance	biological_process	0.37921	1	1	72	99	15035	ENSGALG00000006992
GO:0016810	hydrolase activity, acting on carbon-nitrogen (but not peptide) bonds	molecular_function	0.37921	1	1	72	99	15035	ENSGALG00000014280
GO:0045087	innate immune response	biological_process	0.38041	1	2	72	275	15035	ENSGALG00000049551,ENSGALG00000054196
GO:0048568	embryonic organ development	biological_process	0.38213	1	2	72	276	15035	ENSGALG00000016431,ENSGALG00000031112
GO:0048706	embryonic skeletal system development	biological_process	0.3822	1	1	72	100	15035	ENSGALG00000016431
GO:0043484	regulation of RNA splicing	biological_process	0.3822	1	1	72	100	15035	ENSGALG00000014786
GO:0015833	peptide transport	biological_process	0.38291	1	6	72	1043	15035	ENSGALG00000004833,ENSGALG00000016785,ENSGALG00000013604,ENSGALG00000028770,ENSGALG00000014786,ENSGALG00000014768
GO:0046983	protein dimerization activity	molecular_function	0.38331	1	5	72	848	15035	ENSGALG00000028770,ENSGALG00000000251,ENSGALG00000003521,ENSGALG00000033432,ENSGALG00000014786
GO:1901362	organic cyclic compound biosynthetic process	biological_process	0.38372	1	14	72	2641	15035	ENSGALG00000016431,ENSGALG00000026137,ENSGALG00000036142,ENSGALG00000017050,ENSGALG00000014786,ENSGALG00000005689,ENSGALG00000030822,ENSGALG00000016067,ENSGALG00000014280,ENSGALG00000031997,ENSGALG00000015305,ENSGALG00000032465,ENSGALG00000054799,ENSGALG00000033432
GO:0009168	purine ribonucleoside monophosphate biosynthetic process	biological_process	0.38518	1	1	72	101	15035	ENSGALG00000032465
GO:0072175	epithelial tube formation	biological_process	0.38518	1	1	72	101	15035	ENSGALG00000005689
GO:0009913	epidermal cell differentiation	biological_process	0.38518	1	1	72	101	15035	ENSGALG00000031997
GO:0000082	G1/S transition of mitotic cell cycle	biological_process	0.38518	1	1	72	101	15035	ENSGALG00000026137
GO:0051224	negative regulation of protein transport	biological_process	0.38518	1	1	72	101	15035	ENSGALG00000028770
GO:0042326	negative regulation of phosphorylation	biological_process	0.38554	1	2	72	278	15035	ENSGALG00000026137,ENSGALG00000014233
GO:0050801	ion homeostasis	biological_process	0.3868	1	3	72	466	15035	ENSGALG00000031997,ENSGALG00000000364,ENSGALG00000043064
GO:0098657	import into cell	biological_process	0.3868	1	3	72	466	15035	ENSGALG00000031997,ENSGALG00000009626,ENSGALG00000036142
GO:0016055	Wnt signaling pathway	biological_process	0.38725	1	2	72	279	15035	ENSGALG00000031997,ENSGALG00000016480
GO:0015078	proton transmembrane transporter activity	molecular_function	0.38814	1	1	72	102	15035	ENSGALG00000032465
GO:0009127	purine nucleoside monophosphate biosynthetic process	biological_process	0.38814	1	1	72	102	15035	ENSGALG00000032465
GO:0031348	negative regulation of defense response	biological_process	0.38814	1	1	72	102	15035	ENSGALG00000008306
GO:0001837	epithelial to mesenchymal transition	biological_process	0.38814	1	1	72	102	15035	ENSGALG00000036142
GO:1905475	regulation of protein localization to membrane	biological_process	0.38814	1	1	72	102	15035	ENSGALG00000014786
GO:0097164	ammonium ion metabolic process	biological_process	0.38814	1	1	72	102	15035	ENSGALG00000014938
GO:0006606	protein import into nucleus	biological_process	0.38814	1	1	72	102	15035	ENSGALG00000014786
GO:0198738	cell-cell signaling by wnt	biological_process	0.39065	1	2	72	281	15035	ENSGALG00000031997,ENSGALG00000016480
GO:0007601	visual perception	biological_process	0.39109	1	1	72	103	15035	ENSGALG00000015305
GO:0051668	localization within membrane	biological_process	0.39109	1	1	72	103	15035	ENSGALG00000054166
GO:0051726	regulation of cell cycle	biological_process	0.39169	1	4	72	662	15035	ENSGALG00000015305,ENSGALG00000026137,ENSGALG00000014280,ENSGALG00000009626
GO:0010608	posttranscriptional regulation of gene expression	biological_process	0.39235	1	2	72	282	15035	ENSGALG00000009626,ENSGALG00000013604
GO:0009142	nucleoside triphosphate biosynthetic process	biological_process	0.39403	1	1	72	104	15035	ENSGALG00000032465
GO:0030073	insulin secretion	biological_process	0.39403	1	1	72	104	15035	ENSGALG00000028770
GO:0006006	glucose metabolic process	biological_process	0.39403	1	1	72	104	15035	ENSGALG00000040672
GO:0050792	regulation of viral process	biological_process	0.39403	1	1	72	104	15035	ENSGALG00000014280
GO:0019827	stem cell population maintenance	biological_process	0.39403	1	1	72	104	15035	ENSGALG00000015305
GO:0072073	kidney epithelium development	biological_process	0.39403	1	1	72	104	15035	ENSGALG00000005689
GO:0001085	RNA polymerase II transcription factor binding	molecular_function	0.39695	1	1	72	105	15035	ENSGALG00000033432
GO:0051048	negative regulation of secretion	biological_process	0.39695	1	1	72	105	15035	ENSGALG00000028770
GO:1904950	negative regulation of establishment of protein localization	biological_process	0.39695	1	1	72	105	15035	ENSGALG00000028770
GO:0051170	import into nucleus	biological_process	0.39695	1	1	72	105	15035	ENSGALG00000014786
GO:0019902	phosphatase binding	molecular_function	0.39695	1	1	72	105	15035	ENSGALG00000014786
GO:0038023	signaling receptor activity	molecular_function	0.39778	1	5	72	863	15035	ENSGALG00000000251,ENSGALG00000032060,ENSGALG00000015305,ENSGALG00000005194,ENSGALG00000016785
GO:0060089	molecular transducer activity	molecular_function	0.39971	1	5	72	865	15035	ENSGALG00000005194,ENSGALG00000016785,ENSGALG00000015305,ENSGALG00000032060,ENSGALG00000000251
GO:0019933	cAMP-mediated signaling	biological_process	0.39986	1	1	72	106	15035	ENSGALG00000013604
GO:0098727	maintenance of cell number	biological_process	0.39986	1	1	72	106	15035	ENSGALG00000015305
GO:0030308	negative regulation of cell growth	biological_process	0.39986	1	1	72	106	15035	ENSGALG00000026137
GO:0061351	neural precursor cell proliferation	biological_process	0.39986	1	1	72	106	15035	ENSGALG00000015305
GO:0048167	regulation of synaptic plasticity	biological_process	0.39986	1	1	72	106	15035	ENSGALG00000015305
GO:0031328	positive regulation of cellular biosynthetic process	biological_process	0.4	1	7	72	1261	15035	ENSGALG00000014786,ENSGALG00000005689,ENSGALG00000015305,ENSGALG00000033432,ENSGALG00000009626,ENSGALG00000016431,ENSGALG00000014280
GO:0045859	regulation of protein kinase activity	biological_process	0.40241	1	3	72	478	15035	ENSGALG00000038241,ENSGALG00000026137,ENSGALG00000009626
GO:0070838	divalent metal ion transport	biological_process	0.4025	1	2	72	288	15035	ENSGALG00000054166,ENSGALG00000000364
GO:0072511	divalent inorganic cation transport	biological_process	0.4025	1	2	72	288	15035	ENSGALG00000054166,ENSGALG00000000364
GO:0001764	neuron migration	biological_process	0.40275	1	1	72	107	15035	ENSGALG00000030822
GO:0048015	phosphatidylinositol-mediated signaling	biological_process	0.40275	1	1	72	107	15035	ENSGALG00000014786
GO:0042886	amide transport	biological_process	0.40387	1	6	72	1067	15035	ENSGALG00000014768,ENSGALG00000014786,ENSGALG00000028770,ENSGALG00000013604,ENSGALG00000004833,ENSGALG00000016785
GO:0043009	chordate embryonic development	biological_process	0.40418	1	2	72	289	15035	ENSGALG00000005689,ENSGALG00000016431
GO:1902600	proton transmembrane transport	biological_process	0.40563	1	1	72	108	15035	ENSGALG00000032465
GO:0060627	regulation of vesicle-mediated transport	biological_process	0.40587	1	2	72	290	15035	ENSGALG00000016480,ENSGALG00000031997
GO:0007015	actin filament organization	biological_process	0.40755	1	2	72	291	15035	ENSGALG00000014786,ENSGALG00000003521
GO:0005773	vacuole	cellular_component	0.40755	1	2	72	291	15035	ENSGALG00000009856,ENSGALG00000013409
GO:0002684	positive regulation of immune system process	biological_process	0.4076	1	3	72	482	15035	ENSGALG00000016785,ENSGALG00000009626,ENSGALG00000000251
GO:0050953	sensory perception of light stimulus	biological_process	0.4085	1	1	72	109	15035	ENSGALG00000015305
GO:0071478	cellular response to radiation	biological_process	0.4085	1	1	72	109	15035	ENSGALG00000014786
GO:0048017	inositol lipid-mediated signaling	biological_process	0.4085	1	1	72	109	15035	ENSGALG00000014786
GO:0043588	skin development	biological_process	0.4085	1	1	72	109	15035	ENSGALG00000031112
GO:0006909	phagocytosis	biological_process	0.4085	1	1	72	109	15035	ENSGALG00000009626
GO:0030509	BMP signaling pathway	biological_process	0.41135	1	1	72	110	15035	ENSGALG00000031997
GO:0044843	cell cycle G1/S phase transition	biological_process	0.41135	1	1	72	110	15035	ENSGALG00000026137
GO:0050851	antigen receptor-mediated signaling pathway	biological_process	0.41135	1	1	72	110	15035	ENSGALG00000000251
GO:0009891	positive regulation of biosynthetic process	biological_process	0.41209	1	7	72	1276	15035	ENSGALG00000009626,ENSGALG00000014280,ENSGALG00000016431,ENSGALG00000005689,ENSGALG00000015305,ENSGALG00000014786,ENSGALG00000033432
GO:0001067	regulatory region nucleic acid binding	molecular_function	0.41246	1	4	72	681	15035	ENSGALG00000033432,ENSGALG00000030822,ENSGALG00000005689,ENSGALG00000016431
GO:0044212	transcription regulatory region DNA binding	molecular_function	0.41246	1	4	72	681	15035	ENSGALG00000016431,ENSGALG00000030822,ENSGALG00000033432,ENSGALG00000005689
GO:0051017	actin filament bundle assembly	biological_process	0.41419	1	1	72	111	15035	ENSGALG00000014786
GO:0007409	axonogenesis	biological_process	0.41591	1	2	72	296	15035	ENSGALG00000030822,ENSGALG00000015305
GO:0009156	ribonucleoside monophosphate biosynthetic process	biological_process	0.41702	1	1	72	112	15035	ENSGALG00000032465
GO:0043491	protein kinase B signaling	biological_process	0.41702	1	1	72	112	15035	ENSGALG00000009626
GO:0050714	positive regulation of protein secretion	biological_process	0.41702	1	1	72	112	15035	ENSGALG00000016785
GO:0032388	positive regulation of intracellular transport	biological_process	0.41702	1	1	72	112	15035	ENSGALG00000014786
GO:0044270	cellular nitrogen compound catabolic process	biological_process	0.41758	1	2	72	297	15035	ENSGALG00000013604,ENSGALG00000014280
GO:1902680	positive regulation of RNA biosynthetic process	biological_process	0.41784	1	6	72	1083	15035	ENSGALG00000014786,ENSGALG00000015305,ENSGALG00000005689,ENSGALG00000033432,ENSGALG00000016431,ENSGALG00000014280
GO:1903508	positive regulation of nucleic acid-templated transcription	biological_process	0.41784	1	6	72	1083	15035	ENSGALG00000014280,ENSGALG00000016431,ENSGALG00000033432,ENSGALG00000015305,ENSGALG00000005689,ENSGALG00000014786
GO:0045184	establishment of protein localization	biological_process	0.41871	1	6	72	1084	15035	ENSGALG00000013604,ENSGALG00000004833,ENSGALG00000016785,ENSGALG00000014786,ENSGALG00000014768,ENSGALG00000028770
GO:0051427	hormone receptor binding	molecular_function	0.41983	1	1	72	113	15035	ENSGALG00000013604
GO:0061572	actin filament bundle organization	biological_process	0.41983	1	1	72	113	15035	ENSGALG00000014786
GO:0035265	organ growth	biological_process	0.41983	1	1	72	113	15035	ENSGALG00000000364
GO:0044450	microtubule organizing center part	cellular_component	0.41983	1	1	72	113	15035	ENSGALG00000005689
GO:0051259	protein complex oligomerization	biological_process	0.42091	1	2	72	299	15035	ENSGALG00000019061,ENSGALG00000000251
GO:0009056	catabolic process	biological_process	0.42233	1	8	72	1490	15035	ENSGALG00000009130,ENSGALG00000013604,ENSGALG00000019061,ENSGALG00000013409,ENSGALG00000014768,ENSGALG00000006992,ENSGALG00000014280,ENSGALG00000014938
GO:0045637	regulation of myeloid cell differentiation	biological_process	0.42263	1	1	72	114	15035	ENSGALG00000014786
GO:0030178	negative regulation of Wnt signaling pathway	biological_process	0.42263	1	1	72	114	15035	ENSGALG00000031997
GO:0035148	tube formation	biological_process	0.42263	1	1	72	114	15035	ENSGALG00000005689
GO:0043401	steroid hormone mediated signaling pathway	biological_process	0.42263	1	1	72	114	15035	ENSGALG00000015305
GO:0045860	positive regulation of protein kinase activity	biological_process	0.42422	1	2	72	301	15035	ENSGALG00000009626,ENSGALG00000038241
GO:0046700	heterocycle catabolic process	biological_process	0.42422	1	2	72	301	15035	ENSGALG00000014280,ENSGALG00000013604
GO:0051924	regulation of calcium ion transport	biological_process	0.42542	1	1	72	115	15035	ENSGALG00000000364
GO:0006261	DNA-dependent DNA replication	biological_process	0.42542	1	1	72	115	15035	ENSGALG00000014280
GO:0009792	embryo development ending in birth or egg hatching	biological_process	0.42588	1	2	72	302	15035	ENSGALG00000016431,ENSGALG00000005689
GO:0045786	negative regulation of cell cycle	biological_process	0.42588	1	2	72	302	15035	ENSGALG00000026137,ENSGALG00000009626
GO:0043087	regulation of GTPase activity	biological_process	0.42753	1	2	72	303	15035	ENSGALG00000054196,ENSGALG00000049551
GO:0016853	isomerase activity	molecular_function	0.42819	1	1	72	116	15035	ENSGALG00000025764
GO:0046488	phosphatidylinositol metabolic process	biological_process	0.42819	1	1	72	116	15035	ENSGALG00000014786
GO:0046943	carboxylic acid transmembrane transporter activity	molecular_function	0.43095	1	1	72	117	15035	ENSGALG00000007955
GO:0003690	double-stranded DNA binding	molecular_function	0.4331	1	4	72	700	15035	ENSGALG00000016431,ENSGALG00000005689,ENSGALG00000033432,ENSGALG00000030822
GO:0015698	inorganic anion transport	biological_process	0.43369	1	1	72	118	15035	ENSGALG00000031997
GO:0006814	sodium ion transport	biological_process	0.43369	1	1	72	118	15035	ENSGALG00000053449
GO:0005342	organic acid transmembrane transporter activity	molecular_function	0.43369	1	1	72	118	15035	ENSGALG00000007955
GO:0019439	aromatic compound catabolic process	biological_process	0.43575	1	2	72	308	15035	ENSGALG00000014280,ENSGALG00000013604
GO:0043903	regulation of symbiosis, encompassing mutualism through parasitism	biological_process	0.43643	1	1	72	119	15035	ENSGALG00000014280
GO:0003205	cardiac chamber development	biological_process	0.43643	1	1	72	119	15035	ENSGALG00000003521
GO:0006479	protein methylation	biological_process	0.43643	1	1	72	119	15035	ENSGALG00000016431
GO:0008213	protein alkylation	biological_process	0.43643	1	1	72	119	15035	ENSGALG00000016431
GO:0009124	nucleoside monophosphate biosynthetic process	biological_process	0.43915	1	1	72	120	15035	ENSGALG00000032465
GO:0002429	immune response-activating cell surface receptor signaling pathway	biological_process	0.43915	1	1	72	120	15035	ENSGALG00000000251
GO:0030016	myofibril	cellular_component	0.43915	1	1	72	120	15035	ENSGALG00000003521
GO:0016788	hydrolase activity, acting on ester bonds	molecular_function	0.43959	1	4	72	706	15035	ENSGALG00000014938,ENSGALG00000009130,ENSGALG00000009856,ENSGALG00000049772
GO:0071773	cellular response to BMP stimulus	biological_process	0.44186	1	1	72	121	15035	ENSGALG00000031997
GO:0071772	response to BMP	biological_process	0.44455	1	1	72	122	15035	ENSGALG00000031997
GO:0019887	protein kinase regulator activity	molecular_function	0.44455	1	1	72	122	15035	ENSGALG00000026137
GO:0002573	myeloid leukocyte differentiation	biological_process	0.44455	1	1	72	122	15035	ENSGALG00000014786
GO:0016458	gene silencing	biological_process	0.44455	1	1	72	122	15035	ENSGALG00000014280
GO:0002768	immune response-regulating cell surface receptor signaling pathway	biological_process	0.44455	1	1	72	122	15035	ENSGALG00000000251
GO:0016569	covalent chromatin modification	biological_process	0.44554	1	2	72	314	15035	ENSGALG00000014280,ENSGALG00000016431
GO:0046982	protein heterodimerization activity	molecular_function	0.44717	1	2	72	315	15035	ENSGALG00000003521,ENSGALG00000014786
GO:1901681	sulfur compound binding	molecular_function	0.44723	1	1	72	123	15035	ENSGALG00000009626
GO:0043270	positive regulation of ion transport	biological_process	0.44723	1	1	72	123	15035	ENSGALG00000000364
GO:0005506	iron ion binding	molecular_function	0.44723	1	1	72	123	15035	ENSGALG00000004833
GO:0002793	positive regulation of peptide secretion	biological_process	0.44723	1	1	72	123	15035	ENSGALG00000016785
GO:0061564	axon development	biological_process	0.44879	1	2	72	316	15035	ENSGALG00000030822,ENSGALG00000015305
GO:0015074	DNA integration	biological_process	0.4499	1	1	72	124	15035	ENSGALG00000049772
GO:0033157	regulation of intracellular protein transport	biological_process	0.4499	1	1	72	124	15035	ENSGALG00000014786
GO:0006898	receptor-mediated endocytosis	biological_process	0.4499	1	1	72	124	15035	ENSGALG00000031997
GO:0048471	perinuclear region of cytoplasm	cellular_component	0.4504	1	2	72	317	15035	ENSGALG00000028770,ENSGALG00000014786
GO:0033365	protein localization to organelle	biological_process	0.45108	1	3	72	516	15035	ENSGALG00000054166,ENSGALG00000014768,ENSGALG00000014786
GO:0019637	organophosphate metabolic process	biological_process	0.45249	1	4	72	718	15035	ENSGALG00000014786,ENSGALG00000009130,ENSGALG00000032465,ENSGALG00000014938
GO:0050920	regulation of chemotaxis	biological_process	0.45256	1	1	72	125	15035	ENSGALG00000009626
GO:1902115	regulation of organelle assembly	biological_process	0.45256	1	1	72	125	15035	ENSGALG00000016480
GO:0009987	cellular process	biological_process	0.45336	1	54	72	11065	15035	ENSGALG00000032060,ENSGALG00000026098,ENSGALG00000001716,ENSGALG00000049772,ENSGALG00000045607,ENSGALG00000016067,ENSGALG00000036798,ENSGALG00000040672,ENSGALG00000026137,ENSGALG00000006992,ENSGALG00000032465,ENSGALG00000054799,ENSGALG00000012802,ENSGALG00000016785,ENSGALG00000014280,ENSGALG00000016843,ENSGALG00000014786,ENSGALG00000031112,ENSGALG00000051095,ENSGALG00000013604,ENSGALG00000054166,…
GO:0051099	positive regulation of binding	biological_process	0.4552	1	1	72	126	15035	ENSGALG00000006992
GO:0043292	contractile fiber	cellular_component	0.4552	1	1	72	126	15035	ENSGALG00000003521
GO:0098802	plasma membrane receptor complex	cellular_component	0.4552	1	1	72	126	15035	ENSGALG00000000251
GO:0002009	morphogenesis of an epithelium	biological_process	0.45685	1	2	72	321	15035	ENSGALG00000005689,ENSGALG00000036798
GO:0090066	regulation of anatomical structure size	biological_process	0.45685	1	2	72	321	15035	ENSGALG00000005689,ENSGALG00000013604
GO:0030029	actin filament-based process	biological_process	0.45738	1	3	72	521	15035	ENSGALG00000003521,ENSGALG00000000364,ENSGALG00000014786
GO:0019318	hexose metabolic process	biological_process	0.45783	1	1	72	127	15035	ENSGALG00000040672
GO:0019058	viral life cycle	biological_process	0.45783	1	1	72	127	15035	ENSGALG00000014280
GO:0007389	pattern specification process	biological_process	0.45845	1	2	72	322	15035	ENSGALG00000000364,ENSGALG00000005689
GO:0017157	regulation of exocytosis	biological_process	0.46045	1	1	72	128	15035	ENSGALG00000016480
GO:0051254	positive regulation of RNA metabolic process	biological_process	0.46125	1	6	72	1133	15035	ENSGALG00000014280,ENSGALG00000016431,ENSGALG00000033432,ENSGALG00000005689,ENSGALG00000015305,ENSGALG00000014786
GO:1901361	organic cyclic compound catabolic process	biological_process	0.46165	1	2	72	324	15035	ENSGALG00000014280,ENSGALG00000013604
GO:0019725	cellular homeostasis	biological_process	0.4624	1	3	72	525	15035	ENSGALG00000000364,ENSGALG00000014786,ENSGALG00000038241
GO:0044452	nucleolar part	cellular_component	0.46305	1	1	72	129	15035	ENSGALG00000016431
GO:0009451	RNA modification	biological_process	0.46305	1	1	72	129	15035	ENSGALG00000014280
GO:0010467	gene expression	biological_process	0.46409	1	17	72	3398	15035	ENSGALG00000036142,ENSGALG00000026137,ENSGALG00000016067,ENSGALG00000030822,ENSGALG00000005689,ENSGALG00000009626,ENSGALG00000033432,ENSGALG00000026098,ENSGALG00000017050,ENSGALG00000016431,ENSGALG00000013604,ENSGALG00000014786,ENSGALG00000014280,ENSGALG00000005086,ENSGALG00000054799,ENSGALG00000015305,ENSGALG00000031997
GO:0051130	positive regulation of cellular component organization	biological_process	0.46425	1	4	72	729	15035	ENSGALG00000006992,ENSGALG00000031997,ENSGALG00000016480,ENSGALG00000019061
GO:0042803	protein homodimerization activity	molecular_function	0.4649	1	3	72	527	15035	ENSGALG00000003521,ENSGALG00000028770,ENSGALG00000000251
GO:0016705	oxidoreductase activity, acting on paired donors, with incorporation or reduction of molecular oxygen	molecular_function	0.46565	1	1	72	130	15035	ENSGALG00000004833
GO:0043112	receptor metabolic process	biological_process	0.46565	1	1	72	130	15035	ENSGALG00000031997
GO:0046434	organophosphate catabolic process	biological_process	0.46823	1	1	72	131	15035	ENSGALG00000009130
GO:0033674	positive regulation of kinase activity	biological_process	0.4696	1	2	72	329	15035	ENSGALG00000009626,ENSGALG00000038241
GO:2001234	negative regulation of apoptotic signaling pathway	biological_process	0.4708	1	1	72	132	15035	ENSGALG00000006992
GO:0044271	cellular nitrogen compound biosynthetic process	biological_process	0.47127	1	15	72	2998	15035	ENSGALG00000005689,ENSGALG00000014786,ENSGALG00000016067,ENSGALG00000030822,ENSGALG00000036142,ENSGALG00000017050,ENSGALG00000026137,ENSGALG00000016431,ENSGALG00000015305,ENSGALG00000032465,ENSGALG00000031997,ENSGALG00000033432,ENSGALG00000054799,ENSGALG00000009626,ENSGALG00000014280
GO:0016192	vesicle-mediated transport	biological_process	0.47139	1	5	72	940	15035	ENSGALG00000009626,ENSGALG00000016480,ENSGALG00000033855,ENSGALG00000036142,ENSGALG00000031997
GO:0061134	peptidase regulator activity	molecular_function	0.47335	1	1	72	133	15035	ENSGALG00000014233
GO:0036464	cytoplasmic ribonucleoprotein granule	cellular_component	0.47335	1	1	72	133	15035	ENSGALG00000014280
GO:0010001	glial cell differentiation	biological_process	0.4759	1	1	72	134	15035	ENSGALG00000015305
GO:0008544	epidermis development	biological_process	0.4759	1	1	72	134	15035	ENSGALG00000031997
GO:0051276	chromosome organization	biological_process	0.47803	1	4	72	742	15035	ENSGALG00000016067,ENSGALG00000026137,ENSGALG00000014280,ENSGALG00000016431
GO:0004523	RNA-DNA hybrid ribonuclease activity	molecular_function	0.48095	1	1	72	136	15035	ENSGALG00000049772
GO:0001894	tissue homeostasis	biological_process	0.48095	1	1	72	136	15035	ENSGALG00000038241
GO:0048738	cardiac muscle tissue development	biological_process	0.48095	1	1	72	136	15035	ENSGALG00000003521
GO:0045444	fat cell differentiation	biological_process	0.48346	1	1	72	137	15035	ENSGALG00000028770
GO:0016054	organic acid catabolic process	biological_process	0.48346	1	1	72	137	15035	ENSGALG00000014938
GO:0046395	carboxylic acid catabolic process	biological_process	0.48346	1	1	72	137	15035	ENSGALG00000014938
GO:0004888	transmembrane signaling receptor activity	molecular_function	0.48435	1	4	72	748	15035	ENSGALG00000000251,ENSGALG00000032060,ENSGALG00000016785,ENSGALG00000005194
GO:0048468	cell development	biological_process	0.48494	1	7	72	1367	15035	ENSGALG00000000364,ENSGALG00000015305,ENSGALG00000014233,ENSGALG00000003521,ENSGALG00000028770,ENSGALG00000030822,ENSGALG00000016480
GO:0007188	adenylate cyclase-modulating G-protein coupled receptor signaling pathway	biological_process	0.48596	1	1	72	138	15035	ENSGALG00000013604
GO:0006402	mRNA catabolic process	biological_process	0.48596	1	1	72	138	15035	ENSGALG00000013604
GO:0030100	regulation of endocytosis	biological_process	0.48596	1	1	72	138	15035	ENSGALG00000031997
GO:0016358	dendrite development	biological_process	0.48596	1	1	72	138	15035	ENSGALG00000015305
GO:0050839	cell adhesion molecule binding	molecular_function	0.48844	1	1	72	139	15035	ENSGALG00000009626
GO:0008234	cysteine-type peptidase activity	molecular_function	0.48844	1	1	72	139	15035	ENSGALG00000013409
GO:0044089	positive regulation of cellular component biogenesis	biological_process	0.48996	1	2	72	342	15035	ENSGALG00000019061,ENSGALG00000016480
GO:0045665	negative regulation of neuron differentiation	biological_process	0.49091	1	1	72	140	15035	ENSGALG00000015305
GO:0040029	regulation of gene expression, epigenetic	biological_process	0.49091	1	1	72	140	15035	ENSGALG00000014280
GO:0010563	negative regulation of phosphorus metabolic process	biological_process	0.49151	1	2	72	343	15035	ENSGALG00000026137,ENSGALG00000014233
GO:0045936	negative regulation of phosphate metabolic process	biological_process	0.49151	1	2	72	343	15035	ENSGALG00000014233,ENSGALG00000026137
GO:0017038	protein import	biological_process	0.49337	1	1	72	141	15035	ENSGALG00000014786
GO:0007611	learning or memory	biological_process	0.49337	1	1	72	141	15035	ENSGALG00000013604
GO:0035770	ribonucleoprotein granule	cellular_component	0.49337	1	1	72	141	15035	ENSGALG00000014280
GO:0071383	cellular response to steroid hormone stimulus	biological_process	0.49337	1	1	72	141	15035	ENSGALG00000015305
GO:0016070	RNA metabolic process	biological_process	0.49656	1	14	72	2835	15035	ENSGALG00000054799,ENSGALG00000033432,ENSGALG00000031997,ENSGALG00000015305,ENSGALG00000014280,ENSGALG00000030822,ENSGALG00000016067,ENSGALG00000014786,ENSGALG00000005689,ENSGALG00000026137,ENSGALG00000016431,ENSGALG00000017050,ENSGALG00000036142,ENSGALG00000013604
GO:0071103	DNA conformation change	biological_process	0.49826	1	1	72	143	15035	ENSGALG00000026137
GO:0006469	negative regulation of protein kinase activity	biological_process	0.49826	1	1	72	143	15035	ENSGALG00000026137
GO:0001227	transcriptional repressor activity, RNA polymerase II transcription regulatory region sequence-specific DNA binding	molecular_function	0.50068	1	1	72	144	15035	ENSGALG00000015305
GO:0090150	establishment of protein localization to membrane	biological_process	0.50068	1	1	72	144	15035	ENSGALG00000014768
GO:0007399	nervous system development	biological_process	0.50148	1	7	72	1388	15035	ENSGALG00000030822,ENSGALG00000049157,ENSGALG00000036798,ENSGALG00000015305,ENSGALG00000015624,ENSGALG00000016431,ENSGALG00000036142
GO:0005996	monosaccharide metabolic process	biological_process	0.5031	1	1	72	145	15035	ENSGALG00000040672
GO:0043393	regulation of protein binding	biological_process	0.5055	1	1	72	146	15035	ENSGALG00000006992
GO:0045732	positive regulation of protein catabolic process	biological_process	0.5055	1	1	72	146	15035	ENSGALG00000013604
GO:0009628	response to abiotic stimulus	biological_process	0.50783	1	3	72	562	15035	ENSGALG00000014786,ENSGALG00000030822,ENSGALG00000016067
GO:0044455	mitochondrial membrane part	cellular_component	0.50789	1	1	72	147	15035	ENSGALG00000032465
GO:0021953	central nervous system neuron differentiation	biological_process	0.51027	1	1	72	148	15035	ENSGALG00000015305
GO:0045926	negative regulation of growth	biological_process	0.51027	1	1	72	148	15035	ENSGALG00000026137
GO:0007281	germ cell development	biological_process	0.51027	1	1	72	148	15035	ENSGALG00000028770
GO:0002064	epithelial cell development	biological_process	0.51264	1	1	72	149	15035	ENSGALG00000000364
GO:0009755	hormone-mediated signaling pathway	biological_process	0.51264	1	1	72	149	15035	ENSGALG00000015305
GO:0040007	growth	biological_process	0.51382	1	3	72	567	15035	ENSGALG00000026137,ENSGALG00000040672,ENSGALG00000000364
GO:0031253	cell projection membrane	cellular_component	0.515	1	1	72	150	15035	ENSGALG00000003521
GO:0051015	actin filament binding	molecular_function	0.51734	1	1	72	151	15035	ENSGALG00000003521
GO:0031330	negative regulation of cellular catabolic process	biological_process	0.51734	1	1	72	151	15035	ENSGALG00000013604
[truncated: 390 more rows]
