# Supplementary material for: Identification and functional analysis of ovarian lncRNAs during different egg laying periods in Taihe Black-Bone Chickens
Source: Front Physiol. 2024 Feb 15;15:1358682. doi: 10.3389/fphys.2024.1358682 (PMC10902129; doi:10.3389/fphys.2024.1358682)
Supplement: Supplementary file 1 [file DataSheet1.ZIP › supplementary tables/Supplementary Table S5 Pre_vs_Peak.mRNA.diffgene.xls]

gene_id	gene_name	gene_locus	CQ_FPKM	GC_FPKM	log2FoldChange	pvalue	padj
ENSGALG00000043064	EXFABP	17:865358-868425	2.42674825	148.0956165	-6.21751452546174	2.76431170337038e-14	2.25578658367478e-10
ENSGALG00000052798	ENSGALG00000052798	27:7254371-7255724	0.18062875	43.8600255	-8.21553892558589	2.82379243121334e-14	2.25578658367478e-10
ENSGALG00000019063	MMP10	1:183766300-183772932	4.38447675	319.17524775	-6.48839146640679	1.03108518226842e-13	6.58945918284103e-10
ENSGALG00000017644	COTL1	11:16818088-16836168	19.176489	250.30432875	-4.08413116948531	3.35489260801956e-13	1.53146054852367e-09
ENSGALG00000016325	GSTA3	3:88388999-88395707	4.73048325	91.86899325	-4.59300465590814	1.29089943966406e-11	5.15617508687816e-08
ENSGALG00000026492	EMC6	19:6786474-6788567	1.55272525	21.19206625	-4.09644015537316	2.81616219957738e-11	9.56418463524815e-08
ENSGALG00000006992	MMP9	20:10572557-10576665	1.519443	325.90138425	-8.01702121458525	3.06028123289622e-11	9.56418463524815e-08
ENSGALG00000005209	AQP1	2:1186169-1206259	10.15595125	62.55613725	-2.94319440964554	3.29242132401983e-11	9.56418463524815e-08
ENSGALG00000012801	LY86	2:64889269-64914270	1.7325705	40.75655125	-4.83782473901167	5.95593459019023e-11	1.46396872226876e-07
ENSGALG00000014585	ENSGALG00000014585	19:4941785-4942879	1.7477885	66.0747905	-5.59502037040371	6.51212971533543e-11	1.48634709231306e-07
ENSGALG00000026884	ENSGALG00000026884	Z:7161279-7165204	0.54666375	12.3505665	-4.80795942697062	2.72700661664999e-10	5.80925129522892e-07
ENSGALG00000031786	BLVRA	2:51589935-51620997	0.7565305	7.07999125	-3.53269441600105	3.09137520920804e-10	6.17386271468961e-07
ENSGALG00000047283	ENSGALG00000047283	31:4827950-4839801	0.5749975	9.085924	-4.33554544635698	3.75940299772691e-10	7.06635078760974e-07
ENSGALG00000017183	MMP13	1:183730975-183738566	0.053326	210.5861405	-12.097115369447	6.93525158019166e-10	1.13276787164739e-06
ENSGALG00000016261	CYBB	1:114457437-114478974	1.80332825	19.74230225	-3.80329906072732	7.07305628842434e-10	1.13276787164739e-06
ENSGALG00000043582	ENSGALG00000043582	2:148366525-148371835	0.354012	34.8544905	-6.93836164984309	7.08999105994486e-10	1.13276787164739e-06
ENSGALG00000042030	P4HA3	1:196016274-196022241	0.4796685	8.3043425	-4.4706974661031	8.06166840686472e-10	1.21969866471859e-06
ENSGALG00000047941	ENSGALG00000047941	23:2226514-2228053	0.30658675	13.283566	-5.81325688317688	8.39749972579612e-10	1.21969866471859e-06
ENSGALG00000033520	DCSTAMP	2:129825673-129834748	0.01361775	1.01457525	-6.34445476589821	1.33048825865829e-09	1.84845312248553e-06
ENSGALG00000014412	CSTA	1:77439994-77445327	2.7629835	176.8418645	-6.37010587399067	1.52962218342024e-09	1.95510188996041e-06
ENSGALG00000015028	RLN3	Z:27624861-27627531	1.93913725	152.7375445	-6.72133737378397	1.63964484691168e-09	1.99053552369805e-06
ENSGALG00000012802	F13A1	2:65009436-65078561	6.19800475	64.740098	-3.95636487944963	1.68193212555071e-09	1.99053552369805e-06
ENSGALG00000015148	ANXA1	Z:36034182-36052126	10.546474	72.70605175	-3.11122222721618	1.78033724839571e-09	2.03174630125845e-06
ENSGALG00000034294	ATP6V0D2	2:122936917-122954777	0.01267925	2.61285875	-7.6218572660068	2.07230411889715e-09	2.28339330397378e-06
ENSGALG00000027207	PERP2	3:54597280-54607841	5.8920735	40.197218	-2.97006877123275	2.37895598191753e-09	2.53390531487309e-06
ENSGALG00000018557	SOD3	4:73665483-73667513	12.469321	94.9720165	-3.22540191468016	2.87853425426571e-09	2.96711882454214e-06
ENSGALG00000003196	RNASE6	6:9949854-9959635	3.37900625	37.2321715	-3.70088231315418	3.04322599083159e-09	3.03885135346977e-06
ENSGALG00000044326	ENSGALG00000044326	31:4845515-4866801	0.81954525	9.08549575	-3.81805647643312	3.970641342934e-09	3.84478404460948e-06
ENSGALG00000027716	ENSGALG00000027716	5:12686682-12694704	2.673456	41.91635425	-3.47655956386163	4.40223896907801e-09	4.1373277652329e-06
ENSGALG00000014537	BMF	5:29608119-29631534	9.7228475	48.93430525	-2.64648755367209	4.83844510451002e-09	4.41736213912895e-06
ENSGALG00000002637	RBP7	21:3596396-3598338	3.781137	78.93444175	-4.78744243532213	5.00830986233541e-09	4.44543148169627e-06
ENSGALG00000014908	FST	Z:16072541-16079179	2.027364	27.24227925	-4.17009349994902	5.68515474819745e-09	4.90982256280815e-06
ENSGALG00000003578	FN1	7:4388774-4439109	13.78009025	116.746325	-3.42217424430727	6.18060147001987e-09	5.19723524665829e-06
ENSGALG00000019312	ENSGALG00000019312	1:51121427-51122146	0	3.6340415	-10.6088420721566	7.15914721488756e-09	5.86572795139788e-06
ENSGALG00000025945	AVD	Z:9164659-9166088	2.91204325	56.878018	-4.6611585519341	8.22122767699565e-09	6.56752772976797e-06
ENSGALG00000041491	ACKR4	2:42247505-42264749	4.28220875	28.25292675	-3.1772932236696	1.21500753550176e-08	9.46935385107888e-06
ENSGALG00000004771	C1QB	21:6073556-6075682	3.92296375	37.7494785	-3.59553352359865	1.8193459081719e-08	1.32970734951073e-05
ENSGALG00000027165	RNASE4	6:9958422-9959631	0.72219125	97.679604	-7.3733553639752	1.83097963880804e-08	1.32970734951073e-05
ENSGALG00000024272	S100A9	25:3296971-3298411	2.46060425	207.433138	-6.74826255118915	2.00949336646902e-08	1.42691891182558e-05
ENSGALG00000039187	GKN2	22:405357-409427	0	2.970105	-11.1015080821646	2.175521453087e-08	1.48328761162277e-05
ENSGALG00000005448	MYL3	2:3512451-3549349	0.61303325	6.40007975	-3.51846678277246	2.18171489473212e-08	1.48328761162277e-05
ENSGALG00000031794	ENSGALG00000031794	Z:27685252-27700855	0.343739	6.84189375	-4.323893941177	3.34974423165592e-08	2.09877896428104e-05
ENSGALG00000002112	CSF3R	23:4160678-4166175	0.5397085	5.88571025	-3.7907161836977	3.62110076574971e-08	2.2251664205532e-05
ENSGALG00000035856	CD48	25:2468024-2470555	2.73979925	20.26435225	-3.25439789550094	4.68626605891068e-08	2.72263537538967e-05
ENSGALG00000027483	GLRX	Z:57547979-57556623	3.2958645	31.51752375	-3.59019598673024	4.89685756976654e-08	2.79418190686286e-05
ENSGALG00000007611	RPL35A	9:15278279-15281121	171.212635	631.2780685	-2.20943779331144	5.05981158682312e-08	2.81671896523852e-05
ENSGALG00000041344	FABP5	2:121272547-121278022	2.7352295	51.67393875	-4.57985212735977	5.20080174466649e-08	2.81671896523852e-05
ENSGALG00000021569	C1QA	21:6079357-6081398	4.63352525	35.8368835	-3.28839422643014	5.7869588466905e-08	3.08194138311914e-05
ENSGALG00000029669	C1QC	21:6076987-6078857	4.02060575	31.71832175	-3.32232906777766	6.57213245258484e-08	3.42608870787293e-05
ENSGALG00000009596	TMEM117	1:30234476-30430729	0.73670025	9.26559725	-4.0457238121273	6.71878719700927e-08	3.42608870787293e-05
ENSGALG00000000818	ENSGALG00000000818	1:195032674-195039220	1.05659525	9.32112775	-3.51501652502651	6.83239279839402e-08	3.42608870787293e-05
ENSGALG00000040672	IGFBP4	27:7262040-7267335	6.90491275	44.24929825	-3.0551543280722	6.86289788909425e-08	3.42608870787293e-05
ENSGALG00000010152	TSPAN8	1:36249788-36266933	0	1.05875	-9.3163168366176	6.96926100055518e-08	3.42608870787293e-05
ENSGALG00000015126	TRPM3	Z:35092121-35479721	12.212646	2.7454365	1.94845818415829	7.43645864767215e-08	3.60037272163206e-05
ENSGALG00000016785	IL1RL1	1:135176642-135199850	4.8908705	39.82794925	-3.23831801718607	7.85314280888342e-08	3.71884252750711e-05
ENSGALG00000045510	ENSGALG00000045510	14:6394300-6399468	0	0.28170325	-8.5325218282075	7.91391662610263e-08	3.71884252750711e-05
ENSGALG00000011099	FAP	7:21075293-21113292	6.3064325	36.25081525	-2.84728068558236	8.32327260891132e-08	3.85451960790076e-05
ENSGALG00000008127	SPI1	5:23185094-23206765	4.36348725	34.98077025	-3.34739084457625	9.28615662622296e-08	4.17929364555392e-05
ENSGALG00000007220	FTH1	5:16995951-17000513	649.4977415	3465.3012695	-2.72849348087788	9.83351935869305e-08	4.2482392818833e-05
ENSGALG00000005086	PLAU	6:16341344-16349555	2.014025	87.46843075	-5.72774807092986	9.83819574573964e-08	4.2482392818833e-05
ENSGALG00000016986	LCP1	1:169350498-169399736	5.160342	26.4924765	-2.75000668368679	1.01335931494375e-07	4.3174511399617e-05
ENSGALG00000019552	SERPINB10	2:67665297-67674062	1.757969	51.16542225	-5.16647351904276	1.20809895939927e-07	5.07369259021329e-05
ENSGALG00000014833	RPL37	Z:12917710-12935092	56.35735325	216.234335	-2.25848727818775	1.22261478827822e-07	5.07369259021329e-05
ENSGALG00000031997	SFRP4	2:46095977-46105425	2.565948	46.13813125	-4.48658244222602	1.25553421502255e-07	5.14350516754237e-05
ENSGALG00000035584	COL3A1	7:618031-732438	154.911106	829.2429235	-2.77908534645872	1.27438866184025e-07	5.15466016461308e-05
ENSGALG00000016797	FHL2	1:136441653-136481145	11.9008865	62.356019	-2.77281223815624	1.3903414182261e-07	5.55337120974961e-05
ENSGALG00000044225	ENSGALG00000044225	4:70546987-70556647	12.18088775	1.985518	2.69527000392223	1.43852845641609e-07	5.67490596250862e-05
ENSGALG00000016775	RPL31	1:134671350-134676353	242.14967725	742.7386095	-1.92076864415563	1.53003562255137e-07	5.92617159246114e-05
ENSGALG00000017046	POSTN	1:173372443-173406135	10.35235075	207.2374445	-4.60114888484063	1.76930338371049e-07	6.73051432417679e-05
ENSGALG00000008283	CYP2AB1	9:15845591-15850670	0.01291	25.8956725	-11.3071091112955	2.03350591151096e-07	7.468661770332e-05
ENSGALG00000000755	ACER3	1:194764118-194819371	15.99517575	51.27621325	-1.98559047855435	2.05111990341628e-07	7.468661770332e-05
ENSGALG00000022696	ENSGALG00000022696	1:195858573-195860342	1.0125185	9.07796275	-3.46512764614377	2.05683869246171e-07	7.468661770332e-05
ENSGALG00000039690	STMN2	2:120607154-120640534	10.15434875	0.018623	8.75653941772567	2.33837336521844e-07	8.30226472357668e-05
ENSGALG00000023872	FAM129B	17:2779784-2798309	5.6440085	20.548655	-2.16056118870842	2.42239607025815e-07	8.40293884674848e-05
ENSGALG00000011347	IHH	7:22301636-22309634	0.01433425	5.88486375	-8.70696014528813	2.42724205061749e-07	8.40293884674848e-05
ENSGALG00000040371	ENSGALG00000040371	5:18622009-18627613	38.525072	118.21473475	-1.93193817457471	2.4598294320895e-07	8.40293884674848e-05
ENSGALG00000014233	FBLN1	1:70452867-70534884	21.58679175	128.262425	-2.90553077518687	2.47191666644037e-07	8.40293884674848e-05
ENSGALG00000004974	PPARG	12:5238244-5289513	11.8951105	36.826465	-1.94920426428505	3.34338914945578e-07	0.000112457533559695
ENSGALG00000013409	ENSGALG00000013409	23:2220746-2229123	0.57306	9.09809025	-4.30787706141014	3.71343350459533e-07	0.000123603181464416
ENSGALG00000041826	S100A6	25:3308021-3309315	63.65097125	419.1501525	-3.06982320556287	4.46613267236246e-07	0.000147124539600691
ENSGALG00000007047	GAL	5:16762407-16770584	13.864414	0.11357525	6.39128909564628	4.70156309697166e-07	0.000153299742041462
ENSGALG00000033694	IFI30	28:4098288-4100719	6.709907	40.41387	-2.93260055129958	4.93547595512618e-07	0.000159301210777881
ENSGALG00000012173	LGALS3	5:56457111-56460218	1.14104875	15.15191225	-4.0212599969283	5.03280909843711e-07	0.000160818381931459
ENSGALG00000026092	ENSGALG00000026092	2:103407604-103415054	0.11584975	2.70744675	-4.87227395391757	5.2097141429574e-07	0.000164822975964416
ENSGALG00000016464	VSNL1	3:99947483-100133415	3.81289975	19.26251725	-2.73584112486355	5.72718034006241e-07	0.000175967615948418
ENSGALG00000015704	TXN	Z:66723956-66729464	398.656334	1220.19833375	-1.95209971539291	6.53204061582595e-07	0.00019878554841724
ENSGALG00000013135	GALNT1	2:83799056-83873117	18.77799075	66.335129	-2.14354397231352	6.60440310906517e-07	0.000199091600893461
ENSGALG00000000775	CTSS	25:165228-169865	11.99895475	75.5964005	-2.94213578467821	7.24338144095268e-07	0.000214639303267043
ENSGALG00000011740	MGP	1:48025491-48034029	30.155966	577.33261875	-4.49288653433041	7.25450483596439e-07	0.000214639303267043
ENSGALG00000012061	ENSGALG00000012061	7:28185901-28203831	0.774966	6.5459975	-3.83652247822792	7.36235344489944e-07	0.000215831781631483
ENSGALG00000052649	H2B-V	1:48170395-48170775	39.18170925	184.77919375	-2.6063983356944	7.91804977239955e-07	0.000228000937879099
ENSGALG00000043100	SRPX	1:114302896-114343550	3.20581475	16.40244125	-2.69371380701009	7.92997879786237e-07	0.000228000937879099
ENSGALG00000015624	VCAN	Z:62855240-62961099	3.611843	36.90788825	-3.75838914021936	7.9915206366837e-07	0.000228000937879099
ENSGALG00000013956	MYB	3:55778483-55804513	0.1687505	1.816963	-3.59646974084641	8.18366612327869e-07	0.000231416696728538
ENSGALG00000015195	RPS15	28:3300429-3302247	321.4892845	966.425644	-1.91171469066903	8.42996769665075e-07	0.000236290515595419
ENSGALG00000002987	SERPINF2	19:5543842-5551420	2.157394	34.531628	-4.28562289501347	8.52195184414797e-07	0.000236791694980786
ENSGALG00000022815	AvBD1	3:107430692-107469283	7.96372375	331.6563715	-5.16237375062745	8.86057544421407e-07	0.000244078299779669
ENSGALG00000015573	FHL5	3:72780194-72808323	5.26570075	33.20529825	-3.00734729161072	9.0551609458548e-07	0.000247306506721235
ENSGALG00000016833	F7	1:138939079-138948241	0.0120695	0.544601	-5.70520576256981	9.49450802205942e-07	0.000257108058760074
ENSGALG00000006343	ACTA2	6:20062668-20156322	27.173908	289.16235625	-3.87526722175336	9.58657957318536e-07	0.00025741980141308
ENSGALG00000032854	ACP5	30:397120-399963	1.3800325	15.794451	-3.82621235577906	1.03282782320042e-06	0.000271496028998995
ENSGALG00000048612	RPS26	33:7062644-7064200	215.918289	606.17416375	-1.82083703157371	1.03656867803334e-06	0.000271496028998995
ENSGALG00000004952	RPL36AL	4:2025936-2028063	189.74050725	546.57830825	-1.84890881297754	1.05899963236728e-06	0.000275116050834668
ENSGALG00000044760	ENSGALG00000044760	5:81596-86107	0	0.8585305	-9.92809678203212	1.10136257375224e-06	0.000283814029690961
ENSGALG00000042321	LYN	2:111134283-111181422	8.69624425	31.92776975	-2.20013120227194	1.11187864756324e-06	0.000284231762433885
ENSGALG00000039985	CDH11	11:12119543-12198657	18.25322475	78.42835275	-2.44769804065045	1.29129688736873e-06	0.000323527458763192
ENSGALG00000008439	CD36	1:11333589-11371413	3.650326	30.87216075	-3.39010363503132	1.29597279594694e-06	0.000323527458763192
ENSGALG00000026613	-	25:3309948-3310726	1.56742125	11.47782725	-3.18251064572204	1.31124460807083e-06	0.000324802404699964
ENSGALG00000008620	RPL39	4:16501944-16504398	342.8657305	1058.5867005	-1.95402566156662	1.38021604812163e-06	0.000334116845467261
ENSGALG00000008267	IL5RA	12:18488905-18503711	0.006771	0.63646725	-6.53531685531392	1.40508915180847e-06	0.000337580592157052
ENSGALG00000039708	ENSGALG00000039708	28:1003379-1008537	0.2643315	3.2267895	-3.80146555335872	1.43778361264686e-06	0.00034039054704433
ENSGALG00000028770	INHBB	7:25563774-25568147	0.078401	3.86432625	-5.96839180455314	1.47818233661249e-06	0.00034730763517732
ENSGALG00000050893	CCR2	2:42632317-42640047	2.261755	10.94784025	-2.62347397918447	1.50483315265563e-06	0.000349556031240559
ENSGALG00000030016	CTSB	3:107370910-107378810	88.44106675	293.7491435	-2.06345827817562	1.50963047853781e-06	0.000349556031240559
ENSGALG00000047211	FCER1G	25:152758-153848	1.81314075	19.8551825	-3.77251592078488	1.52209044363556e-06	0.000349905597380797
ENSGALG00000033535	RGS16	8:5981547-5987489	0.5668625	3.151667	-2.99293240119809	1.55912219670414e-06	0.000353334685627548
ENSGALG00000013990	RPS12	3:56858322-56862421	207.6307715	595.86116025	-1.84063199454526	1.57781492782399e-06	0.000355052804251322
ENSGALG00000007959	SLC26A3	1:14959701-14973287	0.054513	2.712325	-5.88459293080319	1.83374051691369e-06	0.000409757653688532
ENSGALG00000005638	IL2RG	4:2390550-2394261	1.240277	10.1918575	-3.37412331087654	1.93434327804671e-06	0.000425676059039051
ENSGALG00000014432	RPS20	2:111204409-111207110	459.994606	1227.217804	-1.73120729454236	1.94494287474812e-06	0.000425676059039051
ENSGALG00000008709	MCOLN3	8:16765732-16781321	0.24139075	2.12213075	-3.27323742409802	2.04679353605873e-06	0.000442973520718657
ENSGALG00000028304	MMR1L4	2:19542337-19568271	2.134796	10.8299375	-2.69355244704589	2.05170185473998e-06	0.000442973520718657
ENSGALG00000005360	CA4	19:8243835-8262292	0.5267035	6.299985	-3.89855978046352	2.07525741684694e-06	0.000443110975593208
ENSGALG00000035016	ID2	3:95853920-95856597	11.59825425	53.55334925	-2.57553942365144	2.08007280274711e-06	0.000443110975593208
ENSGALG00000040136	PSTPIP2	Z:2160803-2176161	0.209059	2.8600045	-4.10831740249449	2.11806391702951e-06	0.000446080723752918
ENSGALG00000013072	AKR1B10L2	1:62458428-62466587	2.235139	10.40545325	-2.54306534432086	2.25081874669779e-06	0.000470082759686153
ENSGALG00000033351	CTHRC1	2:129289492-129293860	9.98803175	34.0467735	-2.09598040982781	2.28672228753735e-06	0.000474480025817977
ENSGALG00000047864	ENSGALG00000047864	5:256620-258240	1.0650195	8.266206	-3.24317860067638	2.30390093840446e-06	0.000474960326359845
ENSGALG00000016693	CSF2RA	1:130482654-130498132	1.39222875	10.502862	-3.26931084723295	2.35250257393849e-06	0.000481870943895067
ENSGALG00000050309	ENSGALG00000050309	1:48160179-48160872	13.6260675	48.34906825	-2.16482090597593	2.37259983822617e-06	0.000482892071532988
ENSGALG00000009604	DBX2	1:30661406-30681723	0.59454925	8.6394335	-4.20825518012591	2.42631325153232e-06	0.000490698820502936
ENSGALG00000030120	ITGB1BP3	10:11166145-11169393	65.34846325	192.660511	-1.89684306662283	2.5294101492356e-06	0.000508331898796694
ENSGALG00000049402	ENSGALG00000049402	26:2642206-2646189	0.7281065	5.6326635	-3.28241928939558	2.57816801506074e-06	0.000514892379707818
ENSGALG00000028354	METRNL	18:3085475-3106644	24.90126775	68.1815165	-1.81405154239585	2.69129399683801e-06	0.000532021897510859
ENSGALG00000026781	ALOX5AP	1:176416571-176424666	0.85459025	6.13239525	-3.18188662359146	2.69723813596918e-06	0.000532021897510859
ENSGALG00000000619	ANGPTL4	28:945364-954006	1.6081865	9.55530975	-2.88089065197574	2.81679634651135e-06	0.000548828722295267
ENSGALG00000051266	ENSGALG00000051266	20:10886028-10887227	214.66617975	742.25965125	-2.12975177986899	2.91385219040223e-06	0.000564298381164321
ENSGALG00000014561	PTPN6	1:77994636-78014698	3.27207425	14.4908665	-2.47315705072241	3.10407785395098e-06	0.000587803463423064
ENSGALG00000013971	SGK1	3:56205535-56302921	16.53507775	51.60955625	-1.96572425014371	3.16329897493265e-06	0.000594020617623648
ENSGALG00000002157	RPS17	10:1790978-1793271	410.52484125	1116.8038785	-1.75138118128707	3.19521586328829e-06	0.000594020617623648
ENSGALG00000008340	FES	10:20534450-20539528	0.53093625	3.24939525	-2.93509646576522	3.24108433052383e-06	0.000598645136980108
ENSGALG00000001559	ZP3	10:3088213-3090606	12.94428875	198.6793055	-4.39131455106719	3.2781458967731e-06	0.000602010770031538
ENSGALG00000031637	ICOSLG	1:111698033-111710719	3.8628585	14.42531725	-2.23569561780865	3.41384433453617e-06	0.000621266516772225
ENSGALG00000001465	RPL38	18:9097963-9100480	301.2641945	844.5547025	-1.80933802747429	3.42188480164961e-06	0.000621266516772225
ENSGALG00000049865	RPL18A	1:33723881-33726148	271.71674725	700.50866675	-1.67308120479389	3.45619420352456e-06	0.000623950449601264
ENSGALG00000017239	CTSC	1:189543239-189559491	24.192243	79.83519475	-2.05072944659034	3.50562059982842e-06	0.000629317981162458
ENSGALG00000000719	RPL22	21:639948-645489	130.229576	338.2116815	-1.69472616891284	3.57787689933121e-06	0.000638700996878377
ENSGALG00000016392	RPS7	3:93709143-93717206	130.37232775	342.5665205	-1.71171036403494	3.68220832764973e-06	0.000653673805009553
ENSGALG00000014970	FSTL1	1:80650200-80694243	84.06755075	256.64584175	-1.93457878503853	3.72650610943205e-06	0.000657882741551336
ENSGALG00000005338	RPS21	20:7932950-7938510	17.43675	62.65187875	-2.1797775910247	3.80915554970035e-06	0.000668778881511676
ENSGALG00000010801	TMEM61	8:25622130-25626958	0.61773375	9.6708745	-4.28682511782701	4.03707604635699e-06	0.000704922010848587
ENSGALG00000026490	RPS16	1:39833011-39835915	300.171837	802.87223825	-1.73087289608478	4.10345905588435e-06	0.000708767192820154
ENSGALG00000002868	RPL26L1	13:9856065-9860391	221.355133	580.07414225	-1.70047835124935	4.40491893339281e-06	0.000745943084124935
ENSGALG00000035505	AOAH	2:46604093-46670393	1.220896	5.18292275	-2.39970368979896	4.42009949758956e-06	0.000745943084124935
ENSGALG00000007157	TENT5D	4:9484216-9496535	0.49637875	5.02686375	-3.67368337477407	4.4343722684712e-06	0.000745943084124935
ENSGALG00000015332	CPLX1	Z:52349944-52449580	7.743437	1.0479475	2.67213177714782	4.53046279930571e-06	0.00075793931041369
ENSGALG00000008806	RPL12	17:1924726-1946331	179.64284125	444.9226685	-1.61019501913667	4.6761050933592e-06	0.000770546070130555
ENSGALG00000037402	CTGF	3:57245588-57248925	36.4891115	99.637638	-1.76135820776981	4.698693799729e-06	0.000770546070130555
ENSGALG00000021869	PODN	8:24907072-24927370	5.63817125	32.69499425	-2.86772227805476	4.70227463464537e-06	0.000770546070130555
ENSGALG00000000783	PTAFR	23:1627960-1636790	0.66957275	4.282243	-3.01614457204019	4.83083872607664e-06	0.000783576754584026
ENSGALG00000032002	RPL34	4:37708385-37711745	514.382141	1658.38089025	-1.77937560381793	4.94182133762196e-06	0.000797156291247539
ENSGALG00000005948	RPL27A	5:9990843-9993911	469.901184	1259.2239685	-1.7387572011703	4.96445208606936e-06	0.000797156291247539
ENSGALG00000004871	RPS24	6:13959378-14039839	175.96714	515.24432375	-1.85970576570777	5.02307747014949e-06	0.000802537087405784
ENSGALG00000003899	RAB17	7:4804962-4812496	0.075831	1.26013625	-4.52697835498191	5.29573258648741e-06	0.000841889746610043
ENSGALG00000003580	MMP2	11:3706912-3741657	48.3588175	171.39547075	-2.15189378474459	5.39807675685034e-06	0.00085179517395416
ENSGALG00000007699	ENSGALG00000007699	24:5664030-5665784	497.0294495	1336.8634795	-1.7398064505212	5.41135445680336e-06	0.00085179517395416
ENSGALG00000029024	TCF21	3:56360381-56362566	15.606997	57.65804675	-2.22606755586528	5.48108996499451e-06	0.000854354871909437
ENSGALG00000035506	FAU	33:6626977-6631278	63.522911	166.12796425	-1.69846824642248	5.65683615707493e-06	0.000877468653219283
ENSGALG00000019231	CD200R1	1:84562942-84585088	0.248209	2.292223	-3.46035071508761	5.84820397206693e-06	0.000902770578374041
ENSGALG00000036798	COL4A1	1:140138678-140249096	13.90359325	71.931836	-2.79491396221903	5.91532448409453e-06	0.000908741723869021
ENSGALG00000031430	ENSGALG00000031430	8:5495630-5502809	0.98396825	9.55032925	-3.48739626524763	6.0356084621529e-06	0.000922783888993464
ENSGALG00000034868	KRT7	33:5216371-5226040	15.924882	56.81961075	-2.16103130797053	6.11088008911929e-06	0.00092984315413199
ENSGALG00000051776	ENSGALG00000051776	7:15338261-15357212	0.4936665	0.07647175	2.47735917184138	6.17511727408098e-06	0.000935164442540207
ENSGALG00000046559	ENSGALG00000046559	9:15045849-15050281	0.2949585	2.00576375	-3.05549186126228	6.27993026612211e-06	0.000946551376055028
ENSGALG00000041140	HTRA1	6:32231327-32259800	30.98725575	115.05582325	-2.21844875720623	6.36775785057565e-06	0.000950819319426609
ENSGALG00000007186	TMEM268	17:2882867-2987652	0.6521835	5.93363975	-3.16066773307374	6.48069494363613e-06	0.000962717984023967
ENSGALG00000036346	AMH	28:2107519-2111709	312.84983075	70.896441	1.99042154381068	6.50770121265497e-06	0.000962717984023967
ENSGALG00000016480	SDC1	3:101546272-101566050	21.514331	75.38451875	-2.14611581457789	6.83123696629264e-06	0.00100130892670145
ENSGALG00000037441	ENSGALG00000037441	25:2843844-2844777	270.92878725	702.1205905	-1.69129165422892	7.11954278719433e-06	0.00102194764461204
ENSGALG00000023542	ALPL	21:6603424-6609227	2.043288	22.1172595	-3.87596848828523	7.1236325418785e-06	0.00102194764461204
ENSGALG00000015339	RPL24	1:86469530-86473519	288.919628	756.7148435	-1.70469318073201	7.13476260299087e-06	0.00102194764461204
ENSGALG00000026978	RPL29	12:967160-970056	242.84458525	712.9125365	-1.88227360345289	7.1782671920305e-06	0.00102194764461204
ENSGALG00000010811	LGMN	5:45000454-45025305	59.59370425	241.03084975	-2.31896849119926	7.1948992069822e-06	0.00102194764461204
ENSGALG00000016761	LYG2	1:133828101-133831585	0.93563075	57.3475755	-6.25310573750034	7.1959135018373e-06	0.00102194764461204
ENSGALG00000017330	RPS3	1:196638370-196645721	181.171463	478.12043375	-1.72298945777106	7.24136822990637e-06	0.00102385256822313
ENSGALG00000024486	ENSGALG00000024486	4:83117730-83129665	8.04762925	25.7425235	-1.99702890353136	7.46297731731214e-06	0.00104592972454997
ENSGALG00000017184	MMP7	1:183873073-183877709	0	0.44861375	-8.10386990217759	7.8006254254318e-06	0.00108847678971287
ENSGALG00000043379	RPL14	2:41121646-41124715	258.86962475	639.3243255	-1.58241862944802	7.88409461776972e-06	0.00109534069311397
ENSGALG00000028451	MT4L	11:2118766-2120425	46.749684	181.769909	-2.28048778542392	8.16752738676111e-06	0.00112493607808864
ENSGALG00000038636	LAPTM5	23:380586-395018	17.87051725	72.17159575	-2.49791561663131	8.25768228416943e-06	0.00113247201591566
ENSGALG00000041298	ENSGALG00000041298	14:15396046-15412161	0.50892775	3.14478125	-2.99809573910811	8.40007569800872e-06	0.00114291601993432
ENSGALG00000017272	VWF	1:74541146-74683073	13.79607425	48.743094	-2.14581393167844	8.41359858641504e-06	0.00114291601993432
XLOC_041920	XLOC_041920	2:69003903-69007071	2.1189295	13.21719775	-2.89261974348323	8.44113978545723e-06	0.00114291601993432
ENSGALG00000051431	RPS15A	14:8714188-8720429	135.79800225	359.5866585	-1.72113095114614	8.76539381430898e-06	0.00118181178878662
ENSGALG00000027035	RPL21	1:177652330-177658052	102.44882975	244.78152125	-1.55504003661633	8.88595197479581e-06	0.00118958212516808
ENSGALG00000015372	ATP5ME	Z:53568962-53570888	63.01630875	181.395653	-1.84930663682291	8.92049083191248e-06	0.00118958212516808
ENSGALG00000010375	SLC30A2	23:3371952-3373864	0.026265	1.49709425	-5.9816617309621	8.93470958378726e-06	0.00118958212516808
ENSGALG00000034150	CATHL3	2:4072545-4073720	1.212775	95.9653225	-6.60753271880535	9.19057574142584e-06	0.00121449345897827
ENSGALG00000037716	UBA52	28:3987709-3988751	292.22759625	796.9390565	-1.75154919747266	9.19782866222508e-06	0.00121449345897827
ENSGALG00000042411	GASK1B	4:21765435-21785966	8.10593925	26.87833825	-2.00456495788689	9.40028544920071e-06	0.00123611819441876
ENSGALG00000004804	ENSGALG00000004804	20:6579828-6680767	0.94066875	37.67239175	-6.20384239418074	9.54275110910638e-06	0.001249709298936
ENSGALG00000016661	BLK	3:107236167-107271386	0.72952275	5.686116	-3.25194678344087	9.79332780542979e-06	0.00127728978242736
ENSGALG00000034478	CCL4	19:576608-578177	0.5855875	4.78357075	-3.32822379685881	1.01682529576023e-05	0.00132047387076507
ENSGALG00000010595	GPR65	5:43098346-43141901	1.0346465	5.67237675	-2.69661179306618	1.02070803679969e-05	0.00132047387076507
ENSGALG00000016590	TLR7	1:124490191-124497611	0.784149	4.37949225	-2.85576704358735	1.03966395635935e-05	0.00133957347022204
ENSGALG00000021451	ENSGALG00000021451	11:1044286-1046844	0.10288525	2.11647525	-4.56270201537181	1.05859452613992e-05	0.00135005523818947
ENSGALG00000036774	RPL17	Z:1077920-1081538	208.7175825	497.96132675	-1.56764765505252	1.06719750980794e-05	0.00135322338207948
ENSGALG00000051251	ENSGALG00000051251	1:48174968-48175348	70.89164175	200.910572	-1.82440231184774	1.13619881993768e-05	0.00143502360048571
ENSGALG00000000607	GPR37L1	26:349399-353524	4.88533925	0.77527675	2.45202678579257	1.1577513371818e-05	0.00145648764678375
ENSGALG00000000150	RPL9	4:69289315-69296300	182.835987	421.929489	-1.50905047275398	1.16347713490467e-05	0.00145795091642133
XLOC_099940	XLOC_099940	7:15272988-15315545	0.6417755	0.1063275	2.3889581359596	1.23066784572227e-05	0.00152956567408792
ENSGALG00000024031	CYB561	27:5054364-5059250	2.42857325	0.0066325	7.47636540856513	1.23543360838135e-05	0.00152956567408792
ENSGALG00000044996	TMEM71	2:141675678-141686073	0.64560925	4.16343725	-3.0062652328475	1.24318939049812e-05	0.00152956567408792
ENSGALG00000006567	UBASH3B	24:3165277-3221633	2.4446785	11.885093	-2.37211942614506	1.29309594926269e-05	0.0015732803227653
ENSGALG00000013218	C3AR1	1:66793430-66796768	1.53032075	9.66367675	-3.02129369388885	1.29699768879062e-05	0.0015732803227653
ENSGALG00000028790	DNASE2B	8:16993720-17017021	1.43749375	7.99726	-2.74024300641153	1.29791242872166e-05	0.0015732803227653
ENSGALG00000049538	RPS28	28:981982-983493	26.41535425	73.37257925	-1.78844562679202	1.30556530019483e-05	0.0015732803227653
ENSGALG00000035677	RPL35	17:9823212-9826911	43.3538865	111.15193275	-1.68314691233809	1.30915423161486e-05	0.0015732803227653
ENSGALG00000037599	-	25:3309948-3317820	0.589834	4.3219755	-3.25130051610588	1.30967192168608e-05	0.0015732803227653
ENSGALG00000003169	CBFB	11:2344366-2385704	26.09073675	74.5635785	-1.76921513288995	1.372514627293e-05	0.00164259671912061
ENSGALG00000006096	RPS13	5:11951870-11956268	103.1840545	258.14512625	-1.6353385288071	1.42277717890771e-05	0.00167510614182129
ENSGALG00000014971	SLC2A9	4:78383025-78453860	0.91563	8.82369025	-3.68684253302536	1.42588993733302e-05	0.00167510614182129
ENSGALG00000008306	FGL2	1:12915252-12921296	12.45490725	49.094754	-2.36390240079234	1.4960777607183e-05	0.00174473243671506
ENSGALG00000034722	TLR2-1	4:20020334-20105951	3.0749855	10.33529525	-2.075340677355	1.53308740389072e-05	0.00176852977992506
ENSGALG00000019696	CATHL2	2:4074457-4076222	1.529636	112.18757275	-6.49050161831808	1.54780150526107e-05	0.00177908091004001
ENSGALG00000009963	LYZ	1:35542896-35546583	1.07552	36.224067	-5.34672310289713	1.60632423294618e-05	0.00183973062865815
ENSGALG00000008014	CEBPB	20:13708222-13709555	4.7421325	23.72187475	-2.65503521920575	1.62591618167835e-05	0.00185551877390535
ENSGALG00000046326	IL1R2	1:135054624-135066732	0.27336975	2.089158	-3.2411833980211	1.63544470726732e-05	0.00185975089594377
ENSGALG00000043254	EPX	19:615901-627255	0.1250565	30.74627	-8.00946688717446	1.65528530869582e-05	0.00187563782815837
ENSGALG00000028821	GLIPR2	2:89742579-89767957	4.02509875	15.652194	-2.3504349189508	1.77278537020526e-05	0.00199463322956123
ENSGALG00000017090	POMP	1:177125675-177134363	30.028679	68.6171035	-1.4993120307746	1.81073216366819e-05	0.00203018019501239
ENSGALG00000040621	IL18R1	1:135205160-135223617	1.325281	6.434754	-2.61907708133434	1.84204439620214e-05	0.00205463016247398
ENSGALG00000036908	ENSGALG00000036908	1:48095687-48096067	40.30194075	112.2173785	-1.80045235306199	1.85147269834278e-05	0.00205463016247398
ENSGALG00000028774	S100A10	25:464688-467793	56.0573375	207.307522	-2.26163433318238	1.85825911295919e-05	0.00205463016247398
ENSGALG00000045282	ENSGALG00000045282	Z:64621856-64626315	0	0.136718	-6.85641126473663	1.8864648960823e-05	0.00207862411342806
ENSGALG00000016852	TNFSF13B	1:141624410-141643190	13.86832375	39.75919	-1.87015014506105	1.89769951502556e-05	0.00208381753618993
ENSGALG00000006453	TF	9:4765436-4777129	4.4009115	32.92213975	-3.25449330282062	1.90750484328442e-05	0.0020874112932298
ENSGALG00000045671	ENSGALG00000045671	14:14193311-14205059	2.220216	10.44582075	-2.53312681721762	1.95128566122209e-05	0.00212690661778646
ENSGALG00000003966	RPL23A	19:5949676-5952152	519.91735825	1166.4915925	-1.47157206621815	1.95690851107598e-05	0.00212690661778646
ENSGALG00000036086	TAGLN2	25:3881435-3885725	15.801068	54.2497815	-2.12133808313354	1.98146970838082e-05	0.00214630112073223
ENSGALG00000033609	NACA	33:6876344-6886461	78.9466325	181.3237365	-1.56482223127545	2.03647833811522e-05	0.00219843340595047
ENSGALG00000016843	COL4A2	1:140248816-140390143	10.1307715	45.8464725	-2.56722462122771	2.06087505432726e-05	0.00221727951131224
ENSGALG00000032052	-	33:7062634-7064221	25.29470775	68.7018355	-1.73279176481137	2.08065295029955e-05	0.00223028792852231
ENSGALG00000002837	RPL27	27:7918185-7920899	149.1896095	352.167	-1.55529576601815	2.09604768703208e-05	0.00223028792852231
ENSGALG00000050027	NMS	1:134437290-134444118	1.8494135	0.10395725	3.89967149874371	2.1008846043851e-05	0.00223028792852231
ENSGALG00000035079	RPSAP58	2:44295275-44300137	186.10730775	442.79176325	-1.573297233806	2.11187654546699e-05	0.00223453321635272
XLOC_076157	XLOC_076157	32:57595-61669	0	0.299601	-7.24670790368545	2.14093243332469e-05	0.0022578004942065
ENSGALG00000040275	RCSD1	1:92961990-92997116	1.585386	6.54604925	-2.3878822523781	2.19808900460541e-05	0.00231045184385399
ENSGALG00000002118	CO6	13:4533095-4541847	2.05185975	10.0520175	-2.60925509066428	2.21683101777039e-05	0.00232251207678148
XLOC_059817	XLOC_059817	25:3696044-3700198	0.37140625	3.675782	-3.60510844147621	2.27361914110654e-05	0.00237422307303655
ENSGALG00000052643	C15orf48	10:11117010-11144603	5.595105	28.57026175	-2.48580554778308	2.28224454620261e-05	0.00237546717359473
ENSGALG00000027142	RPL32	12:19875504-19877779	213.5932465	469.58383175	-1.54655221895685	2.30064201122014e-05	0.0023868413904717
ENSGALG00000041640	TWIST1	2:29565482-29567600	0.238618	7.2086195	-5.21958256864883	2.32172281898477e-05	0.002400916859477
ENSGALG00000026098	IL8	4:50937659-50940883	0.18071975	5.40278725	-4.90611081576174	2.34574662553172e-05	0.00241370352210302
ENSGALG00000006179	RPL13	11:18734052-18738360	257.50439825	588.30309275	-1.50994911076316	2.34919507846917e-05	0.00241370352210302
ENSGALG00000002150	CPEB1	10:1793936-1820488	43.05826375	11.7369825	1.61298473413345	2.38044982531136e-05	0.00242488741974087
ENSGALG00000007503	KMO	7:7165130-7176245	0.01913475	0.4629965	-4.61641663875165	2.38448243452772e-05	0.00242488741974087
ENSGALG00000027973	CATHL1	2:4078678-4080170	0.92962675	58.89344575	-6.3016258124696	2.39043480383794e-05	0.00242488741974087
ENSGALG00000015143	TTR	2:106129430-106138301	3.48653575	25.116435	-3.18663067676592	2.41000989280841e-05	0.00243700810489873
ENSGALG00000006756	ENSGALG00000006756	20:10341499-10348637	2.4433065	11.7767715	-2.61748359432605	2.46986361086746e-05	0.00248965368522583
ENSGALG00000014758	ARHGAP28	2:99619491-99648395	13.68541275	44.39757925	-2.211705732077	2.48756501944735e-05	0.0024996117179692
ENSGALG00000049317	-	31:4029639-4046006	0	0.62972	-8.34441990438433	2.52055134581348e-05	0.00252481810984715
ENSGALG00000040079	ZFPM2	2:130175913-130483288	3.40453475	11.77341825	-2.09466574032898	2.54006547254802e-05	0.00253641412843124
ENSGALG00000014877	EMB	Z:14736634-14761209	310.61162575	870.619217	-1.82951362013378	2.59174980451461e-05	0.00257194947992111
ENSGALG00000013535	CYP4V2	4:61357027-61369973	1.95013775	8.3549975	-2.45247984893045	2.65013803485411e-05	0.00262174955931047
ENSGALG00000000357	-	22:1187017-1205333	0.9458465	5.456548	-2.88093933955888	2.66789217774448e-05	0.00263116748912491
ENSGALG00000003014	CHRNA3	10:4073313-4080153	5.81579275	0.22078925	4.56413828132548	2.67779618246694e-05	0.00263280920660149
ENSGALG00000019554	ENSGALG00000019554	2:67641034-67649937	0.025571	1.76737875	-6.17444282225068	2.70875187425782e-05	0.00265350317436891
ENSGALG00000003307	TMED2	15:5251373-5257346	50.7668915	115.2551405	-1.50452975487854	2.71545201858495e-05	0.00265350317436891
ENSGALG00000010326	FLVCR2	5:38505542-38536670	0.94989	4.77835125	-2.64547605652291	2.74871827841446e-05	0.00267782145940414
ENSGALG00000033471	CALD1	1:62359691-62455538	15.796864	47.72137425	-1.95011074668414	2.85044785811026e-05	0.00274374874472835
ENSGALG00000030878	RPLP1	2:145698580-145699798	377.86573425	881.68743925	-1.54474327988976	2.85189925081115e-05	0.00274374874472835
ENSGALG00000030096	ENSGALG00000030096	21:5189649-5204441	6.1123155	19.217649	-1.9904398861419	2.860949276434e-05	0.00274374874472835
ENSGALG00000011581	KIF26A	5:50931834-50997535	15.171801	4.81340475	1.4530733108614	2.86791037347208e-05	0.00274374874472835
ENSGALG00000000474	RPL36	28:770129-772991	340.689289	856.50113675	-1.65310246306415	2.88842244641451e-05	0.00275512390605162
ENSGALG00000017216	-	1:187061427-187081859	0.0029175	1.59836575	-9.21865489931708	2.93948267255098e-05	0.00279496341316525
ENSGALG00000005974	COL6A1	7:6741231-6760769	22.7580195	67.835919	-1.92656419302379	2.94768313900197e-05	0.00279496341316525
ENSGALG00000011203	HPSE	4:46439548-46444745	0.4664265	2.40294675	-2.71610356004647	2.96388036513253e-05	0.00280123968047015
ENSGALG00000009856	GNS	1:33892987-33913536	216.6179085	710.2143095	-2.0822003269654	3.00034992880413e-05	0.00281979945955903
ENSGALG00000028147	CTSK	25:170395-173324	15.9738545	68.1882265	-2.42047522218793	3.08838132606753e-05	0.00287028063802077
ENSGALG00000046863	-	Z:18525563-18852526	0.14329275	0.86425425	-2.71759939272015	3.08841619652848e-05	0.00287028063802077
ENSGALG00000017099	RASL11A	1:177647062-177649238	1.152036	6.61361125	-2.8927720877772	3.09542263384302e-05	0.00287028063802077
ENSGALG00000011551	JCHAIN	4:50012279-50018146	14.329782	91.31371	-3.07237999817419	3.10141986816738e-05	0.00287028063802077
ENSGALG00000011309	PLXNC1	1:45094960-45161493	8.85577275	24.94614525	-1.8265206379719	3.10795863039115e-05	0.00287028063802077
ENSGALG00000030614	ADH1C	4:59984686-59995027	0.74278475	4.0120495	-2.69883737785015	3.12003986390254e-05	0.00287313411559486
ENSGALG00000006323	LECT2	13:15913091-15918063	3.211521	270.9091485	-6.7368701505006	3.17320206757322e-05	0.0029136924961849
ENSGALG00000010124	RPS8	8:21119710-21124237	207.02610025	463.16373425	-1.47504886643356	3.18367625339928e-05	0.00291493383957365
ENSGALG00000001793	MYL10	19:3899838-3920950	0	0.20487375	-7.09153597899379	3.21212292304893e-05	0.00292982407004859
ENSGALG00000000317	NEFM	22:1098617-1103124	12.380167	2.57828875	2.12338638811272	3.22296622194142e-05	0.00292982407004859
ENSGALG00000034509	DYNLRB1	20:1434546-1441739	13.639012	30.6871475	-1.51892921443732	3.23805839455548e-05	0.00292982407004859
ENSGALG00000045925	-	1:111663322-111693687	0.569339	2.92182725	-2.82012318963519	3.25398257795264e-05	0.00292982407004859
ENSGALG00000027093	chTLR1-type2	4:69506742-69512790	1.5229585	7.55879725	-2.6139692761183	3.25495257203245e-05	0.00292982407004859
ENSGALG00000005490	RPS2	14:6539294-6541961	295.34461225	665.12818125	-1.4954080181957	3.30159678108095e-05	0.00296346133546799
ENSGALG00000002644	RPL10A	26:4130378-4134782	193.828907	423.626373	-1.4369587816503	3.3782748339871e-05	0.00302379255028638
ENSGALG00000043610	ENSGALG00000043610	KZ626838.1:144669-184918	3.5770225	38.30178975	-3.28140901054473	3.41776496222108e-05	0.00304209642347666
ENSGALG00000043167	TNFRSF11B	2:136321689-136339558	17.77929825	41.24492425	-1.51258118834318	3.43055496799321e-05	0.0030449987068682
ENSGALG00000017299	RPS11	1:197370910-197373989	364.00056075	830.48147575	-1.50009076846514	3.44264626656882e-05	0.00304726644880721
ENSGALG00000046125	PECAM1	18:6838801-6867521	14.653934	43.3630465	-1.89145492591135	3.46960623705134e-05	0.00305597691411048
ENSGALG00000042199	SLC12A5	20:10577212-10600763	0.40153575	2.10077975	-2.74624003400778	3.52901132873432e-05	0.00307880439389031
ENSGALG00000054971	ARHGAP30	25:20565-29413	0.46713325	2.40644525	-2.7089518962446	3.53411998359867e-05	0.00307880439389031
ENSGALG00000004519	TRPV2	19:6739040-6751542	7.2186795	28.772609	-2.30859181004513	3.54058914372243e-05	0.00307880439389031
ENSGALG00000012952	BASP1	2:75358894-75406459	18.32157225	58.6586095	-1.98756359054217	3.54601252556531e-05	0.00307880439389031
ENSGALG00000032614	AT2	1:196989275-196990942	0.02329925	3.18495775	-7.28089531045246	3.55535714259725e-05	0.00307880439389031
ENSGALG00000036711	S100A11	25:2386866-2388673	11.91480275	43.04670575	-2.20450201681232	3.61838767485396e-05	0.00310811719791084
ENSGALG00000007669	EGR1	13:18949948-18952753	8.4963515	28.432079	-2.04830857184363	3.72727759032102e-05	0.00318194106823078
ENSGALG00000045305	ENSGALG00000045305	1:190538523-190550517	3.04457225	0.23253225	3.36091728207375	3.77459770590498e-05	0.00320780572059808
ENSGALG00000007607	IQCG	9:15259949-15280858	3.2210045	10.005711	-1.91208990968542	3.87620123534516e-05	0.00327672312894759
ENSGALG00000047587	-	30:907133-912140	0.26542125	3.86827675	-3.92691779611759	3.89270695762568e-05	0.00328199361804673
ENSGALG00000023294	RPLP0	15:9721482-9724691	179.995434	394.7401695	-1.45035906593712	3.91495732642034e-05	0.0032920670107483
ENSGALG00000001189	NCF1	19:2800480-2807394	0.66457725	3.68599875	-2.85984026410641	3.97309580673234e-05	0.00330676529103773
ENSGALG00000030372	MPZ	25:3913006-3917776	0.717645	0	8.62508308614242	3.97383073092098e-05	0.00330676529103773
ENSGALG00000032736	MGLL	12:9962804-10066081	4.45655575	15.027068	-2.18043851005952	4.06860233278984e-05	0.0033680859829525
ENSGALG00000012761	DRAM1	1:55492342-55507806	0.41445275	3.558182	-2.77855950547052	4.08535225468332e-05	0.00337321307354395
ENSGALG00000043672	STAB1	12:1023267-1074387	3.7472575	12.90516475	-2.11264906654325	4.10480545003616e-05	0.00337529956215129
ENSGALG00000022733	ARL11	1:170591228-170592318	0.3754425	2.40559525	-2.95970636206453	4.10900522525146e-05	0.00337529956215129
ENSGALG00000051598	ENSGALG00000051598	Z:73243667-73249935	171.22966	365.2983625	-1.40211029100081	4.12446653651277e-05	0.0033793129155828
XLOC_088196	XLOC_088196	5:4960202-4963455	2.62119625	14.1955165	-2.70682536611853	4.13895257545683e-05	0.00338250871089892
ENSGALG00000029811	BMPER	2:47460639-47608579	1.320092	4.58949525	-2.14388140139301	4.2686708258705e-05	0.00347076609592535
ENSGALG00000011475	RPL37A	7:23330690-23372262	610.41139975	1577.36405975	-1.49144380153483	4.4220463794477e-05	0.00354140526338025
ENSGALG00000048592	-	32:528770-535898	1.3392455	5.2115425	-2.33913998108531	4.47761767096259e-05	0.00357694487644846
ENSGALG00000003314	RILPL1	15:5258917-5277195	9.93961	24.07761475	-1.58263880110063	4.55080479924385e-05	0.00362634455249471
ENSGALG00000037929	BIN2	33:5033336-5044090	0.53917725	3.264989	-2.95570305585066	4.56279372356182e-05	0.00362685349857449
ENSGALG00000016232	RPL8	1:113370872-113375131	238.327423	524.85156225	-1.44689956420245	4.67357699013459e-05	0.00369652176095942
ENSGALG00000032220	ELN	19:943127-962746	1.505064	6.0310115	-2.26887465120444	4.72600330243628e-05	0.00372145955822306
ENSGALG00000046212	-	18:6864198-6880054	0.56269325	3.21099075	-2.91663360657199	4.72839888789686e-05	0.00372145955822306
ENSGALG00000034505	CDKN2A	Z:78846649-78857569	0.202623	2.05782025	-3.66644414858762	4.74870095629844e-05	0.00372825529134055
ENSGALG00000010224	GLIPR1L	1:37882246-37890696	1.44629625	11.5740875	-3.04069982832846	4.78036989512296e-05	0.00374392008894018
ENSGALG00000042063	ENSGALG00000042063	2:46065864-46094828	5.6531185	17.21454725	-1.94727430176707	4.85007470733836e-05	0.00378674918646512
ENSGALG00000002576	ASL2	19:5082064-5091544	1.90848875	6.42467075	-2.09101238022339	4.85875685814201e-05	0.00378674918646512
ENSGALG00000043234	HBA1	14:12510348-12511196	82.01517125	408.81408475	-2.58279147174735	4.8759391166913e-05	0.00379089436824219
ENSGALG00000002192	PTPRC	8:2418766-2492350	5.5003055	17.54003075	-2.02605389607909	4.93670485938536e-05	0.00382882201642718
ENSGALG00000015216	SYK	Z:44075482-44125480	0.688914	3.46988275	-2.79482982750817	4.98215789381536e-05	0.00385471848278392
ENSGALG00000005922	RPL5	8:14447758-14455256	264.3623085	587.08692175	-1.46201306010819	5.03801185994948e-05	0.00388512004797672
ENSGALG00000001571	MYO1F	28:1844413-1858231	0.914121	4.00817175	-2.48930723662976	5.04576835422901e-05	0.00388512004797672
ENSGALG00000015617	RPS23	Z:63563409-63565254	436.457596	1023.55500775	-1.54529027840324	5.10407813588145e-05	0.00391123011620171
ENSGALG00000013356	IKBKE	26:2475894-2486807	0.24069075	1.32293	-2.79175247609201	5.10415897370004e-05	0.00391123011620171
ENSGALG00000054978	ENSGALG00000054978	25:154217-160813	0.00261825	0.087633	-5.08096072235334	5.195406937975e-05	0.00397162759081467
ENSGALG00000035086	MYL6	33:7016255-7020910	76.91062175	195.088974	-1.41232171154718	5.21617493003897e-05	0.00397798696215908
ENSGALG00000014857	-	Z:13587877-13597196	95.514923	332.23928825	-2.11762793153454	5.25859769078618e-05	0.00398743546390759
ENSGALG00000014192	ATP10D	4:66765329-66802178	1.7050955	7.0052365	-2.36575022949824	5.26571636940323e-05	0.00398743546390759
ENSGALG00000029766	ITGB5	7:27871850-27912771	5.70852675	19.4058305	-2.08513129067185	5.28647647932997e-05	0.00399347681845177
ENSGALG00000054636	ENSGALG00000054636	2:148354829-148360892	0.01677675	0.5332445	-4.99017524880675	5.47295063658876e-05	0.00409202267561523
ENSGALG00000033178	KLF6	2:11821968-11830930	6.76541225	16.96397275	-1.64080798385462	5.48095920749615e-05	0.00409202267561523
ENSGALG00000023689	ASS1	17:6180976-6201571	4.26402675	19.53937625	-2.55368834126148	5.52493359658656e-05	0.00411523841830599
ENSGALG00000015082	RPS6	Z:33736390-33740880	329.24320975	724.427208	-1.44866267900464	5.5583543828597e-05	0.00412092009164498
ENSGALG00000004252	ENSGALG00000004252	28:5030693-5034171	0.625978	4.76310375	-3.2418070699526	5.57691811887061e-05	0.00412511207338869
ENSGALG00000035914	ENSGALG00000035914	9:13354574-13380712	0.0615555	0.0016245	4.79556803273419	5.6453696607122e-05	0.00416610028033251
ENSGALG00000049673	-	8:16893076-16909794	6.84346375	1.3357205	2.25265675901252	5.69367472053283e-05	0.00419206640598862
ENSGALG00000030502	ADAMTS4	25:3958394-3965648	0.12370625	1.55026025	-3.96033962926715	5.95766915425884e-05	0.00435632403101114
ENSGALG00000039120	NBEAL2	2:3930912-3957545	25.2080755	7.666034	1.4697057196005	6.05573447009525e-05	0.00441792098761241
ENSGALG00000053917	CD164	3:66946468-66958016	89.8251515	214.274023	-1.553170484612	6.0984074468127e-05	0.00443891825866635
ENSGALG00000039084	EVI2A	19:9173852-9177498	0.783117	4.357895	-2.83074956161297	6.32695620762932e-05	0.00455687496842291
ENSGALG00000016975	KCTD4	1:168988813-169084828	1.245428	3.3031415	-1.79518319977203	6.40792620992513e-05	0.00460132301375163
ENSGALG00000009870	IL15	4:29989429-30022148	4.389465	21.8607345	-2.59585219843217	6.60648373199785e-05	0.00473326415184438
ENSGALG00000032588	ARPC1B	14:4766374-4772041	14.33585225	42.5757245	-1.89112851405991	6.71939723613565e-05	0.00480339193027916
ENSGALG00000016992	HTR2A	1:169670496-169697156	0.15877925	1.51082575	-3.58049968865881	6.77175248258401e-05	0.00483001292027878
ENSGALG00000042193	AvBD5	3:107466556-107469283	0.02368675	1.29550875	-6.1589122960715	6.85196603821396e-05	0.00487634126470131
ENSGALG00000053278	SUCNR1	9:23590632-23593408	0.2249075	1.8435585	-3.31205195683447	6.87079312631463e-05	0.00487887385685017
ENSGALG00000009003	SNAP25	3:13751856-13817913	1.2382035	0.0871125	3.38356062729737	6.89162171646229e-05	0.00488281331103849
ENSGALG00000017380	UQCRH	8:21951261-21952830	112.147999	230.882973	-1.33254100965077	7.02584069335531e-05	0.00496689631671406
ENSGALG00000003319	ADAP2	18:6639244-6650095	0.92662625	4.973283	-2.76586316521138	7.05814055303768e-05	0.00497871574463059
ENSGALG00000010793	SLC24A4	5:44896394-44930765	0.6802835	3.36814175	-2.62751533195729	7.08460982615327e-05	0.00498256136446632
ENSGALG00000003261	CAVIN1	27:7732348-7746653	28.800409	64.86759	-1.49489359359229	7.09477818373968e-05	0.00498256136446632
ENSGALG00000003445	MGST3	8:5849191-5858523	36.15291775	82.816181	-1.50414830699807	7.20580423769684e-05	0.00504611087369194
ENSGALG00000038141	NCF4	1:51574103-51584520	1.17786	5.87595825	-2.672747786512	7.23696044371633e-05	0.00504611087369194
XLOC_018386	XLOC_018386	1:161472243-161488091	3.98619675	16.840636	-2.38576842534995	7.24036617108707e-05	0.00504611087369194
ENSGALG00000007511	ITGB2	7:7177686-7189495	5.327399	15.7141265	-1.88727676111106	7.24843490963447e-05	0.00504611087369194
ENSGALG00000012080	ENSGALG00000012080	2:46175212-46178881	0.11646625	0.84770025	-3.20858819842986	7.31007519971403e-05	0.0050611341966328
ENSGALG00000001634	RPL23	27:6855155-6857164	291.75661075	624.9413605	-1.40568508774523	7.31753144784488e-05	0.0050611341966328
ENSGALG00000015110	FAM189A2	Z:34698424-34709646	3.742269	19.4335955	-2.79088847841002	7.35007201728181e-05	0.0050726609339141
ENSGALG00000015301	LNPEP	Z:51686031-51736428	35.80171675	83.71156125	-1.53336112435051	7.40009601226801e-05	0.00509617818913819
ENSGALG00000004831	RPS4X	4:1889130-1893556	174.17085075	379.41270825	-1.43706899205298	7.44959318345986e-05	0.00511100873396626
ENSGALG00000004588	RPS14	13:13844163-13849165	96.87984825	194.04739375	-1.41671238066982	7.56240830239598e-05	0.00515333923797666
ENSGALG00000050441	ENSGALG00000050441	1:51558852-51565932	1.0768035	4.350169	-2.37074054715108	7.56373569071494e-05	0.00515333923797666
ENSGALG00000017235	Nox4	1:189025780-189179277	4.4725905	12.66897025	-1.81231024595781	7.60851429700961e-05	0.0051654812970784
ENSGALG00000029768	PTGDR	5:58266782-58269815	0.5947275	3.47608325	-2.89365973146578	7.6138877477747e-05	0.0051654812970784
ENSGALG00000011404	HOPX	4:49268699-49277664	4.889368	19.50405475	-2.25774920927539	7.63485952176491e-05	0.00516873519403551
ENSGALG00000014509	BST1	4:76637942-76652266	4.8840195	17.19485425	-2.16548863126629	7.7173759045528e-05	0.00520133338237836
ENSGALG00000009875	HMGA2	1:34324330-34431931	1.13933	2.7307455	-2.23573023040283	7.72297264987839e-05	0.00520133338237836
ENSGALG00000029897	RPL30	2:127365381-127369732	134.14054125	295.23517225	-1.44611462374877	7.74237805202672e-05	0.00520133338237836
ENSGALG00000003670	MAFB	20:4690689-4693338	5.053464	23.39563525	-2.50557057520012	7.75701021355355e-05	0.00520133338237836
ENSGALG00000027891	NREP	Z:46523587-46544858	29.89497075	69.804204	-1.53941804633928	7.78038381968627e-05	0.00520133338237836
ENSGALG00000027536	PERP1	3:54615333-54632861	0.14367175	0.94963625	-3.02864718802211	7.78067646234229e-05	0.00520133338237836
ENSGALG00000049755	IL22RA2	3:54924896-54930168	0.0074705	0.3431505	-5.78289988844031	7.82669477798928e-05	0.00522117338070709
ENSGALG00000035996	COX6C	2:128186637-128192313	187.098213	429.21150975	-1.53227743820483	7.92994619434853e-05	0.00526805614748884
ENSGALG00000015185	TAF13	1:84523342-84526837	7.68686725	22.158415	-1.81945302020543	8.22186246998757e-05	0.00542812796210708
ENSGALG00000020922	C1orf21	8:8212688-8298953	10.709177	27.45743075	-1.65481520911276	8.34848353766622e-05	0.00550035964871312
ENSGALG00000000731	THEMIS2	23:1564116-1568510	0.097039	0.668274	-3.11984775763438	8.36844691064107e-05	0.00550216774861368
ENSGALG00000003567	FNDC5	23:5427586-5438486	1.893256	8.08985775	-2.4384368820606	8.43738926283027e-05	0.00552479126706872
ENSGALG00000014603	C1S	1:78045961-78055022	5.8545675	23.2245335	-2.32185359445301	8.43743549580502e-05	0.00552479126706872
ENSGALG00000039741	TNFRSF8	21:5470172-5483241	0.1147465	1.577473	-4.19173053435042	8.53113374574612e-05	0.00557472081209758
ENSGALG00000003770	ANXA2	10:5524170-5556443	15.25357825	35.39622525	-1.65744933570148	8.57872289831183e-05	0.00559437778556441
ENSGALG00000006783	PLOD2	9:11648159-11698175	42.12649075	86.86027525	-1.34463009414674	8.71688073294681e-05	0.00566136599472728
ENSGALG00000031597	HBM	14:12507333-12508287	8.6056005	49.91472725	-2.80582886639589	8.74758299925176e-05	0.00566978229529596
ENSGALG00000005968	MMP11	15:8274524-8282968	0.58796775	11.85502825	-4.60196179944045	8.80115322731834e-05	0.0056748940870453
ENSGALG00000001161	FLI1	24:1016857-1089783	5.76698725	16.9920685	-1.92795947573874	8.80874841076069e-05	0.0056748940870453
ENSGALG00000044811	ENSGALG00000044811	6:18655953-18660462	0.1367855	3.03271625	-4.66367612747873	8.82698361602318e-05	0.00567519988866005
ENSGALG00000006300	LDHA	5:12754029-12780561	60.069289	184.01389225	-1.91192256412641	9.11045085034391e-05	0.00582230692943778
ENSGALG00000032199	FGR	23:2209380-2218299	2.47808025	9.04380225	-2.20533954969101	9.19754431860822e-05	0.00584942197706931
ENSGALG00000055094	CD63	33:5491179-5493716	86.76792625	213.2622585	-1.59417817171832	9.20928434627261e-05	0.00584942197706931
ENSGALG00000046614	S100A13	25:3323931-3324985	0.61353125	5.99303625	-3.57170393868451	9.22610213570424e-05	0.00584942197706931
ENSGALG00000053121	CCAH221	19:4946741-4964040	0.28844025	2.27894575	-2.87741061174682	9.24508002936534e-05	0.00584984727244238
ENSGALG00000011805	ENSGALG00000011805	4:51771902-51779687	0.08540575	1.1318245	-3.95987531701771	9.29852431990236e-05	0.00587203648454862
ENSGALG00000034811	RPLP2	5:15988312-15993624	129.7162075	266.34464275	-1.34290413156226	9.33177642864919e-05	0.00587998303414842
ENSGALG00000039461	TNFRSF1A	1:80183729-80196654	13.42713675	38.10545175	-1.81249518209511	9.36631208731785e-05	0.00587998303414842
ENSGALG00000010090	FAM160A1	4:33390140-33428724	15.19463375	4.65653725	1.53615695543498	9.46726816604553e-05	0.00593170758780037
ENSGALG00000015333	PCGF3	Z:52701915-52751686	71.3086985	24.1240075	1.30320071988713	9.63320292796944e-05	0.0060120969992253
ENSGALG00000039080	CD44	5:19191268-19248208	4.888108	14.37939	-1.94757311366323	9.6629053838306e-05	0.00601887872582696
ENSGALG00000051456	ENSGALG00000051456	32:541274-545258	0.2455415	1.66604275	-3.05938804326418	9.72785943469225e-05	0.00604754903455557
ENSGALG00000030773	CP	9:24039075-24062914	9.07340125	28.29284225	-1.97031334221062	0.000100435316300755	0.00620756305043388
ENSGALG00000034119	ENSGALG00000034119	2:55820349-55923163	5.5911585	17.40656225	-1.99716383234768	0.00010119455336258	0.00624241459101905
ENSGALG00000007651	STAT1	7:7912708-7932691	18.865023	44.0007315	-1.53715244011604	0.000101854210872677	0.00627100087519369
ENSGALG00000003742	CPAMD8	28:4311096-4353604	16.86365425	5.92210725	1.34029899828158	0.000103624537383138	0.00635550569585565
ENSGALG00000023760	CHIA	26:5081076-5100133	0.004959	0.31398975	-6.07840253646115	0.000103840465533287	0.00635654834415831
ENSGALG00000003589	VTN	19:5790911-5795785	0.92049125	7.21495425	-3.26898104668606	0.000104420938426839	0.00636768447803667
ENSGALG00000050072	EMID1	15:11458132-11468019	0.18334725	1.0210305	-2.7850460148859	0.000105395849536044	0.00641489328776144
ENSGALG00000054095	-	KZ626833.1:335313-453672	0	0.429396	-7.33254734531857	0.000107105721960698	0.00647975961436168
ENSGALG00000005769	WEE1	5:9572428-9580919	5.49908475	14.468335	-1.74646976120992	0.000107272730675262	0.00647975961436168
ENSGALG00000032717	CCL4	19:539445-570383	0.8816735	6.624476	-3.13008081416643	0.000107740650889611	0.00649574482740871
ENSGALG00000052471	MRPS21	25:3739529-3742749	5.48572325	14.426264	-1.70263075332343	0.000108020136790418	0.00649754108962354
ENSGALG00000011434	SLC11A1	7:22547221-22552363	0.711535	3.4958115	-2.74732014682668	0.00011013176277709	0.00659932891609643
ENSGALG00000037737	-	20:1451332-1458554	7.874665	1.91883975	1.64413775929458	0.000110284835738734	0.00659932891609643
ENSGALG00000019553	SERPINB10B	2:67656284-67662678	0.73613575	66.4981505	-6.81008530380608	0.000111096205929813	0.00663545451267521
ENSGALG00000004971	URM1	17:5320444-5338453	16.532375	34.271539	-1.31915167263127	0.000112253083871215	0.00667688999239427
ENSGALG00000006775	TGM2	20:10367592-10377566	20.88823075	69.64988575	-2.04921906807533	0.000112455152707539	0.00667688999239427
ENSGALG00000019060	MMP27	1:183804597-183812551	1.19180025	5.65719	-2.52878182005858	0.000112611193614874	0.00667688999239427
ENSGALG00000026311	C12orf75	1:54179279-54195961	4.691234	19.1662555	-2.10188788062999	0.000113315198499092	0.00670532194970365
ENSGALG00000030005	IGSF1	20:72048-75589	0.34964725	2.96573675	-3.4141949174757	0.000116170159899167	0.00684889536792987
ENSGALG00000036001	SMAD2Z	Z:1515751-1557445	10.66015925	79.19588725	-3.6332487419386	0.000118326865339128	0.0069503982629531
ENSGALG00000026383	TMSB4X	1:124543480-124546072	645.370102	1397.2966155	-1.41141056886935	0.000118563672923788	0.00695152954973712
ENSGALG00000051018	ENSGALG00000051018	3:100030893-100034888	0.0106705	0.18251175	-4.41369353351604	0.000119145909312414	0.00697287250214078
ENSGALG00000039264	SLA	2:141829134-141867820	1.07874525	5.4089515	-2.59829148134486	0.000120245658118431	0.00702436884737908
ENSGALG00000005643	LYVE1	5:9149552-9160157	5.292481	17.7608535	-2.0542845936977	0.000120808047495464	0.00703230249580261
ENSGALG00000004437	LHFPL2	Z:22593889-22719514	4.002204	12.37245625	-1.79532204457722	0.000120821620773475	0.00703230249580261
ENSGALG00000005502	KCNG4	11:16658649-16675822	3.33211525	0.4558345	2.58091531685946	0.000123004368877249	0.00713336044120435
ENSGALG00000037805	RPS19	KZ626826.1:5251-9454	109.92543975	240.54420475	-1.45741370014072	0.000124324836969732	0.00719687652270074
ENSGALG00000008747	ITGA8	2:20336331-20435530	12.9438865	38.23907025	-1.87262472518202	0.000125287363803603	0.00723947996922304
XLOC_075752	XLOC_075752	31:5920637-5923666	0.071504	0.563205	-3.18139570636188	0.000126033533755757	0.00726945042893762
ENSGALG00000010077	RPS3A	4:33235392-33239654	605.1452255	1230.13209525	-1.3118430772838	0.000127814893101344	0.00734567822690712
ENSGALG00000030432	RASSF2	22:559504-571288	3.22573875	10.93869175	-2.08916674467072	0.000130570157463764	0.00746539595836887
ENSGALG00000026891	NINJ1	12:6991629-7031735	3.3698645	11.76351775	-2.00105423670563	0.000132848146960823	0.0075668978395475
ENSGALG00000002786	PSTPIP1	10:3594815-3641597	1.058593	4.47120875	-2.33454274676391	0.000133690459242624	0.00760132550647476
ENSGALG00000051628	ENSGALG00000051628	25:2473278-2475688	0.10854675	1.06433925	-3.56962400740313	0.000135963330607216	0.00768950843579287
ENSGALG00000035252	RPL7	2:117723223-117730489	517.1255875	1049.82873525	-1.31346503243229	0.000136464197230315	0.00770085030654497
ENSGALG00000052568	ENSGALG00000052568	31:3167300-3171427	0.0318005	0.2754545	-3.40741480160346	0.000136645869806941	0.00770085030654497
ENSGALG00000014910	COLEC12	2:102015734-102109014	26.91233875	78.90830375	-1.87345158875737	0.000137712381759633	0.00774729127948468
ENSGALG00000000364	STC1	22:1287781-1294830	4.215662	31.05531275	-3.17708443270127	0.000138070234074433	0.00775377198526264
ENSGALG00000016459	LRATD1	3:98547690-98558404	22.46902025	7.4807585	1.5259769790135	0.000139819687151824	0.00783824260219188
ENSGALG00000016564	PTK2B	3:105015066-105027598	0.2564835	1.27683525	-2.65051705359153	0.000142012166653549	0.00794720976050349
ENSGALG00000011290	RPL15	2:37133710-37139279	179.952343	377.0035475	-1.37715414558953	0.000144252941753256	0.00803041550659156
ENSGALG00000052481	ENSGALG00000052481	26:5442987-5451745	2.47725625	8.58556025	-2.13108196901208	0.000145208769137226	0.00806956697219293
ENSGALG00000027345	SLC46A2	Z:66053892-66060597	0.143865	0.921875	-3.0096650351153	0.000146373518149058	0.00812017256759549
ENSGALG00000037077	CCR5	2:42617494-42623187	0.88952125	4.142759	-2.57468726151351	0.000148095256867451	0.00820144859262139
ENSGALG00000027777	CNN2	28:3014287-3018726	8.54686325	26.592821	-2.00670770337717	0.000150454421307997	0.00831768266172274
ENSGALG00000002336	EP400	15:2872376-2917993	63.654971	24.19774	1.19111117265402	0.00015083511481234	0.00832432687169866
ENSGALG00000024379	-	13:3143123-3166499	1.45173625	5.34865375	-2.16314416797781	0.000152376709512431	0.00839490582027625
ENSGALG00000023780	TREM-B2	26:4755127-4761551	0.93798775	3.98036775	-2.54974358795984	0.00015317785198409	0.00842451821394081
ENSGALG00000014957	WDR1	4:78304219-78340393	43.5908385	94.060726	-1.43791918899258	0.000154889759448445	0.00849413359610255
ENSGALG00000017179	PDGFD	1:183232405-183372535	3.40078975	10.84482775	-1.99945030461416	0.0001573579345906	0.00860995794847265
ENSGALG00000007713	CD300LG	18:10410168-10414906	0.2863105	1.47730425	-2.68675805414677	0.000160499617212306	0.00876684575795217
ENSGALG00000054196	-	19:4947059-4964040	0.38055375	6.2672355	-3.40523686954439	0.000160877486609325	0.00877249011452963
ENSGALG00000004293	ENSGALG00000004293	3:45498435-45518857	0.00954225	0.25910975	-4.75600880060377	0.000162103304953703	0.00882427428703682
ENSGALG00000041730	GPR20	2:146163339-146186941	0.2371595	1.7852305	-3.19013375500067	0.000163671679985765	0.00888226158667853
ENSGALG00000009641	COL1A2	2:23572966-23610978	53.393455	187.5739365	-2.2027494412201	0.000163995227323074	0.00888226158667853
ENSGALG00000002771	CRIP1	8:4371681-4375472	29.19266775	73.0345715	-1.56768832912992	0.000164002451528458	0.00888226158667853
ENSGALG00000009179	TNFSF10	9:19447018-19455676	31.661414	101.88883475	-1.96346245600973	0.000166346952507515	0.0089788015547722
ENSGALG00000006705	ENSGALG00000006705	6:21390657-21454748	3.85290725	11.02186575	-1.8667245718576	0.000170588666045973	0.00917675123709262
ENSGALG00000001971	UBE2O	18:4379079-4426613	44.29422625	15.4821905	1.30776014612142	0.000171995677294584	0.00923689054163218
ENSGALG00000031112	COL5A2	7:504980-669591	27.45249725	68.4023585	-1.78794664949155	0.000175624924466083	0.00941597120199534
ENSGALG00000015209	NFIL3	Z:44356123-44369961	10.47525325	26.7253055	-1.64601193175613	0.000176578636704315	0.00945124582453882
ENSGALG00000047574	ENSGALG00000047574	16:2788934-2795938	0	0.19349875	-8.47962737821194	0.000176946253619701	0.00945508459559187
ENSGALG00000045686	ENSGALG00000045686	KZ626836.1:387365-516585	0	0.6827665	-7.46983561371494	0.000181601813209945	0.00965541487406088
ENSGALG00000000424	BNAS2	11:11429328-11442605	38.58295575	74.1796275	-1.33590274860739	0.000182557804968207	0.00968540147626965
ENSGALG00000021395	ENSGALG00000021395	18:7924961-7946282	1.03682225	4.304501	-2.41035648509492	0.000183414180539143	0.00969179649067428
ENSGALG00000031325	TGFB1	32:208994-283021	2.49458325	9.187151	-2.21044022834984	0.000183769534212892	0.00969179649067428
ENSGALG00000006633	TMEM243	1:8021261-8028175	3.36343575	10.513331	-1.90577189629607	0.000183802612297321	0.00969179649067428
ENSGALG00000047152	HBBA	1:197279998-197281946	48.2032375	196.51789125	-2.2994127225667	0.000184832849916733	0.00973006406299717
ENSGALG00000003212	TSPO2	26:4698648-4703751	0.32228575	2.9930045	-3.48231914949085	0.000185933239513091	0.00976674103646329
ENSGALG00000030378	RPL11	23:5714104-5718468	135.89541425	263.8102225	-1.26446619486194	0.000186346261006464	0.00976674103646329
ENSGALG00000036686	PLTP	20:10532982-10538372	2.34385725	11.06241875	-2.4809334370522	0.00018644651787703	0.00976674103646329
ENSGALG00000008298	LRRC17	1:13007015-13024134	6.21420675	18.511485	-1.96008972556667	0.000187282322953029	0.00979446701741586
ENSGALG00000040098	EEF1D	2:148865563-148883104	149.613575	351.30210125	-1.43186018918595	0.0001883673304355	0.00983511385087578
ENSGALG00000006378	LIPA	6:20166929-20179294	37.85894475	92.73569675	-1.6098083735803	0.000191083526135715	0.00995451251876242
ENSGALG00000012076	TIFA	4:57171233-57177054	0.6570505	4.0492925	-2.91366737476432	0.000191277169885464	0.00995451251876242
ENSGALG00000027786	SOCS3	18:9837554-9839601	1.5755615	9.23746275	-2.86345650138769	0.000194255092354696	0.010076667566724
XLOC_081991	XLOC_081991	4:79738252-79747137	0.2004335	0.98446375	-2.60736486943167	0.000197292441600269	0.0102051567814143
ENSGALG00000052820	-	15:11457990-11467288	0.01017725	0.26445225	-4.64621090039868	0.00020183213097966	0.0104005223572952
ENSGALG00000033226	FAM107B	1:7741786-7888297	3.70454225	10.24814725	-1.77835509351644	0.000212058073724709	0.010841765900479
ENSGALG00000007711	RPL4	10:18942659-18948763	116.28018375	231.27473075	-1.29486935791105	0.00021269020314086	0.0108433510747138
ENSGALG00000006511	BCL2A1	10:13078381-13081323	1.60702025	7.11807075	-2.50131452938396	0.000215763210399494	0.0109784994030341
ENSGALG00000013771	KIAA1211	4:64810015-64867683	5.77944425	1.54680475	1.82098175963821	0.000217714648646037	0.01104262521085
ENSGALG00000031159	HIST1H110	1:48074966-48116454	76.14803325	163.22398	-1.4412587130108	0.000221661299872293	0.0112158643112393
ENSGALG00000054253	ENSGALG00000054253	2:79958281-79989161	0.184078	5.3901025	-4.92228008637328	0.00022183220394014	0.0112158643112393
ENSGALG00000003197	RPL7A	17:7165127-7168878	307.4626275	588.754814	-1.24159866013425	0.000226457311175348	0.0114135913585127
ENSGALG00000011872	-	1:49248261-49268325	1.27685075	4.77160225	-2.14472521931374	0.000226934511369824	0.0114196305138762
ENSGALG00000010009	TTC29	4:31583662-31829378	11.8469075	5.187815	1.25640839739971	0.000228141033130041	0.0114622933532033
ENSGALG00000012456	RAC2	1:51413962-51423737	0.84373675	3.635125	-2.43183901749301	0.000230136708062437	0.0115444087432137
ENSGALG00000009239	TLR2B	4:20021540-20038962	1.28318025	4.5543345	-2.20248714106134	0.000231987955287716	0.0116190331085638
ENSGALG00000013086	IKZF1	2:80659236-80730292	1.27796375	4.813449	-2.26042588327036	0.000232562040521093	0.0116235121586476
ENSGALG00000015436	SDCBP	2:112049920-112062668	133.558243	297.24361425	-1.42953496017314	0.000232804900217013	0.0116235121586476
ENSGALG00000003570	PURH	7:4368941-4386891	36.02430925	71.14744375	-1.2896212983321	0.000233272227001643	0.0116286751039165
ENSGALG00000006522	HCK	20:10105874-10112326	0.11428125	0.85567875	-3.12386777765097	0.000235148215940191	0.0117032539591659
ENSGALG00000012172	RPL3	1:50691560-50697388	235.3916395	464.3427965	-1.29209251176089	0.000237059853025073	0.011762438732241
ENSGALG00000013414	PDLIM3	4:61062031-61084516	8.68520975	22.86344	-1.72359149083298	0.00023854056150594	0.0118175582982338
ENSGALG00000024490	ENSGALG00000024490	4:69443374-69469660	0.22511225	1.2236045	-2.74204100426303	0.000239529210429354	0.01184816778647
ENSGALG00000032313	KDELR3	1:50897173-50902317	2.72814925	8.6514665	-2.01429414935263	0.000240008210569214	0.0118535121491942
ENSGALG00000036990	DECR1	2:124297207-124306416	30.405519	59.09593375	-1.25283657148488	0.000243920154454659	0.0120079207511183
ENSGALG00000025755	SPTSSA	5:36112405-36116717	23.31725325	44.3628665	-1.21094925189299	0.000244554095211752	0.0120079207511183
ENSGALG00000003521	TPM1	10:4617488-4636539	38.70289225	102.29427725	-1.77506925180905	0.00024463780462471	0.0120079207511183
ENSGALG00000010874	UNC79	5:45340638-45435097	8.80103025	2.9024605	1.38562982678874	0.000246537934351841	0.0120826275372373
ENSGALG00000017050	SMAD9	1:173759258-173780357	3.0548	13.212664	-2.41492795555341	0.000246954389499619	0.012084503157842
ENSGALG00000006547	PROCR	9:4549402-4551224	0.74314	3.5078345	-2.57624248461415	0.00024776100287045	0.0121054359108904
ENSGALG00000010108	-	4:33989023-34025895	1.6234145	6.35544875	-2.18619840503746	0.000253363025460761	0.0123254453870799
ENSGALG00000036790	RPS27A	3:74821-76716	335.94408775	647.7950135	-1.25328456370553	0.000253565314779916	0.0123254453870799
ENSGALG00000003353	RAI14	Z:10453592-10544706	9.4925785	19.5750195	-1.33634284749802	0.000253806818072809	0.0123254453870799
ENSGALG00000032061	IER3IP1	Z:1753936-1756904	11.87442875	25.34930375	-1.3989668452115	0.000257776916477285	0.0124803084683563
ENSGALG00000036566	ENSGALG00000036566	4:200826-216542	17.3294165	6.30916475	1.23793144401257	0.000260278765890024	0.0125663044734601
ENSGALG00000007001	TLR4	17:3938812-3944462	2.28550775	7.673878	-2.07579124906151	0.000261755143437536	0.0125965720683781
ENSGALG00000040504	GGT5	15:8643118-8659668	12.1433625	30.16341375	-1.63987500407448	0.000262323566875177	0.0126049432419991
ENSGALG00000047383	ENSGALG00000047383	20:5341388-5346517	0.18623225	0.912791	-2.61420410999489	0.000263238509508671	0.0126210213292276
ENSGALG00000027407	-	5:52153163-52229080	0.13774925	0.70393275	-2.69066869795208	0.000263448120003592	0.0126210213292276
ENSGALG00000049547	-	31:5362154-5402739	0.484954	0.011506	4.35146798345717	0.00026477217344508	0.0126465321827565
ENSGALG00000010490	DPYSL4	6:35825229-35837369	9.09826475	2.285235	1.82738716584701	0.000267125573188476	0.0127398963666635
ENSGALG00000042452	DPP4	7:21138002-21176764	3.18843775	8.5599525	-1.75723648156637	0.000268117393364632	0.0127681418592749
ENSGALG00000030303	PPP1R3B	4:49546121-49550072	60.91564725	20.56885475	1.38631997344442	0.000272099504981538	0.0129192683241903
ENSGALG00000016981	SPERT	1:169183530-169188007	0.04046425	0.32383325	-3.10971420170421	0.000273345105758906	0.0129591535748073
ENSGALG00000050468	ENSGALG00000050468	KZ626838.1:1280862-1282907	0.0753135	0.7718345	-3.694470679067	0.000276793792635946	0.0130489988562978
ENSGALG00000011446	TNFAIP2	5:50330268-50347510	3.2727205	10.34665975	-1.98335718793259	0.000277533696836197	0.0130608420452192
ENSGALG00000031296	-	9:899450-913026	24.75592825	50.5140485	-1.24588729143577	0.000281566305417152	0.0132300112444316
ENSGALG00000015307	ENSGALG00000015307	1:86150625-86258036	15.60719825	4.9624265	1.60900529365748	0.000281956489248856	0.0132300112444316
ENSGALG00000036824	CDH23	6:12515902-12618142	18.32192075	6.05476875	1.42094149670539	0.000283200871598368	0.0132689159106368
ENSGALG00000043860	PGR2/3	5:17275582-17277213	0.43305275	52.963731	-7.27548377593302	0.000284451258760236	0.0133051083998557
XLOC_040994	XLOC_040994	2:53252171-53271051	0.63935275	0.11104325	2.25281416029626	0.000284806100816839	0.0133051083998557
ENSGALG00000036497	SOX4	2:58890036-58891801	9.27760475	32.38012125	-2.10592670158261	0.0002864652659423	0.0133414091784488
ENSGALG00000000299	PKP1	26:827967-854048	26.82875675	8.410676	1.52154432387866	0.000286835704625221	0.0133414091784488
ENSGALG00000006346	CXCL14	13:16035275-16042796	43.53510225	12.609403	1.63136662251551	0.000287769017205555	0.0133653650810847
ENSGALG00000049868	-	2:137182042-137283903	0.521276	2.29142025	-2.28196944846533	0.000292085438107491	0.0135302920795174
ENSGALG00000041932	SLC5A5	28:3433225-3437733	0	0.11950525	-7.45215230823013	0.00029234435982987	0.0135302920795174
ENSGALG00000037780	PMEPA1	20:11499475-11533531	7.723326	19.32417525	-1.67103813805359	0.000292590343210443	0.0135302920795174
ENSGALG00000029354	GMIP	30:437446-458592	0.6567895	2.74041	-2.37941168690065	0.000295911046541596	0.0136443601460175
ENSGALG00000008818	IDH1	7:13798294-13811022	24.807492	52.231521	-1.39600011224499	0.000298008994786492	0.0137113699117047
ENSGALG00000009803	MGST2	4:29354208-29369902	1.222002	6.211698	-2.73101628489027	0.000298222510128145	0.0137113699117047
ENSGALG00000033530	ENSGALG00000033530	27:3973878-3978712	16.824838	45.681189	-1.76544217331271	0.000300049611177299	0.0137505021300335
ENSGALG00000031546	ENSGALG00000031546	5:245338-250177	64.2731695	150.907833	-1.51334100723586	0.00030036460182648	0.0137505021300335
ENSGALG00000017072	ENSGALG00000017072	1:175888052-175900559	5.7552475	18.734628	-1.62804606842484	0.000301104463489168	0.0137646523981872
ENSGALG00000035903	FAM46A	3:78447149-78467629	11.3961605	31.52258225	-1.75856465943472	0.000302889616088704	0.0138264782749978
ENSGALG00000010127	GLO1	3:29621182-29628094	65.27319425	128.76977925	-1.28543923395539	0.000303389205672296	0.0138295273581349
ENSGALG00000001655	SPCS1	12:1180932-1183221	35.2229795	77.99153825	-1.40305342325236	0.000305723860599922	0.013898138650179
ENSGALG00000026364	ASAH1	4:62776696-62791934	55.0584555	115.70383275	-1.37312706325368	0.000305764269608683	0.013898138650179
ENSGALG00000037166	-	5:115246-122162	0.13308775	0.81033875	-2.79265267588065	0.000306216856119931	0.0138989395176936
ENSGALG00000006017	DOCK11	4:3316455-3386100	3.993183	9.26474775	-1.54950086659887	0.00030885487066303	0.0139987922512999
ENSGALG00000003034	SS2	21:4105253-4109012	8.2579525	0.286104	4.38932590918383	0.000309999892653046	0.0140307883425431
ENSGALG00000012186	CASP6	4:58145236-58153306	5.757608	15.754551	-1.80467850519807	0.000322341511946781	0.0145071840461232
XLOC_015243	XLOC_015243	1:100579335-100616077	0.122847	0.60745125	-3.27097075094908	0.000328415147893834	0.0147286427343865
ENSGALG00000009360	CAPN2	3:17779866-17799623	0.81269325	4.09099925	-2.68066009485241	0.000328644998110332	0.0147286427343865
ENSGALG00000000764	SSR2	25:161090-164525	39.69717675	75.65619875	-1.23294050036535	0.000332913438884546	0.0148824169682839
ENSGALG00000004325	P4HA1	6:11904936-11935569	26.70601025	56.459481	-1.38073324284473	0.000333007702707735	0.0148824169682839
ENSGALG00000013625	ENSGALG00000013625	3:50167911-50232264	0.8018885	3.389265	-2.42427866399236	0.000335535460463707	0.0149535566299265
ENSGALG00000049551	ENSGALG00000049551	19:4947059-4955870	0.27147975	4.706804	-4.36154894292271	0.000337610120545839	0.0150041638274294
ENSGALG00000002160	B2M	10:1784065-1786985	122.414257	288.42087975	-1.56431761472038	0.000340460115337001	0.015105874389309
ENSGALG00000012106	SCTR	7:28353282-28369048	0.4629855	0.1272585	2.43324535148292	0.000340844195865675	0.015105874389309
ENSGALG00000053321	DOK2	22:1692013-1697453	0.2430855	1.19949625	-2.606613059437	0.000343097286727393	0.0151846685596775
ENSGALG00000012211	PDLIM5	4:58189420-58313786	12.41589725	25.02616925	-1.65069619220417	0.000345072225911732	0.0152509514616646
ENSGALG00000015141	GDA	Z:35688721-35713819	2.219859	7.291679	-2.07591583408001	0.000350489484255126	0.0153981917388929
ENSGALG00000010633	GPX7	8:24796809-24805423	4.183527	12.6198735	-1.95486499588259	0.000352192861402892	0.0153981917388929
ENSGALG00000014213	PRR5	1:69701103-69786844	2.3126105	6.80117375	-2.00919546877717	0.000352867101561792	0.0153981917388929
ENSGALG00000028142	HACD4	Z:34263630-34278183	0.8932095	3.618306	-2.35033818556019	0.000353218048653069	0.0153981917388929
ENSGALG00000002846	NEURL1B	13:9642877-9752188	30.067224	10.08504025	1.35479160691498	0.000356500398302004	0.0155199097102755
ENSGALG00000053690	PNMT	27:7039367-7041212	8.71359175	0.06597875	6.60006826728246	0.000359924084225272	0.0156476383501147
ENSGALG00000016205	PDXK	1:111372007-111419713	12.023239	25.21033825	-1.39053100418437	0.000360963882209687	0.015668504253937
ENSGALG00000008613	NDUFA1	4:16492920-16504409	16.96802125	30.18491175	-1.26789423022281	0.000361384729146636	0.015668504253937
ENSGALG00000026970	IFITM3	5:1814210-1815550	49.5246755	147.79014375	-1.89812959101111	0.000362191714738988	0.0156822141636445
ENSGALG00000007248	-	10:18045019-18131437	4.88696925	11.99025825	-1.688074009385	0.000362818709993219	0.0156881042748624
ENSGALG00000033634	TDRD5	8:6501698-6514705	32.45290325	9.40865875	1.62236244067188	0.000366240056168901	0.015814641560569
ENSGALG00000029836	GPLD1	2:57826816-57848803	0.32083725	0	7.79582209696452	0.000370424625328925	0.0159350711843649
ENSGALG00000021636	CUX1	19:4027300-4254453	12.20696425	28.137822	-1.51419299302451	0.000370435236666588	0.0159350711843649
ENSGALG00000034919	CDK2AP1	15:5338142-5353602	27.51654125	55.22514625	-1.33914766888885	0.000370679215189079	0.0159350711843649
ENSGALG00000014336	RELL1	4:69834800-69855846	20.99952875	38.50018525	-1.19268712524311	0.000371023751679523	0.0159350711843649
ENSGALG00000029583	PLBD1	1:48900191-48942414	11.5803105	39.538593	-1.85163581231015	0.000373731762350439	0.016029831857914
ENSGALG00000020927	ARPC5	8:8004239-8010056	96.65984525	179.92937075	-1.20105870823782	0.000374372536502909	0.0160318406215453
ENSGALG00000001658	RPL19	27:6926456-6929003	525.43993375	1008.29417425	-1.24230780720817	0.00037478202867542	0.0160318406215453
ENSGALG00000053511	APOLD1	1:48189928-48194910	4.2950615	10.95293475	-1.64292486912018	0.000375526599266403	0.0160422151777522
ENSGALG00000016866	FHF-4	1:144408607-144791819	2.74676025	0.814875	2.07644574254157	0.000377861983038005	0.0161204296475253
ENSGALG00000041337	OTUD6B	2:124677733-124686647	7.98601125	17.30680125	-1.45209995271327	0.000378744597537843	0.016136539826299
ENSGALG00000038241	CARTPT	Z:73348208-73349070	0.09141875	1.79002775	-4.57451098449239	0.000383030936802225	0.0162974308316622
ENSGALG00000007863	COX7B	4:12902246-12904721	166.452305	310.31479625	-1.19225737584146	0.000384497286124446	0.0163380668627933
ENSGALG00000027070	TIMP2	18:9760746-9768563	33.459824	81.418062	-1.62537923664355	0.000387973653874478	0.0164435615629658
ENSGALG00000032349	CDH5	11:11518646-11547898	13.85061575	32.45839375	-1.54815863621107	0.000392096823902616	0.0165509404372314
ENSGALG00000005750	SWAP70	5:9534149-9568096	15.23237575	29.2098265	-1.24325731225397	0.000394495108424273	0.016630206721094
ENSGALG00000006900	ENSGALG00000006900	18:9274039-9277147	0.367302	1.478155	-2.337524125051	0.000397348035257528	0.0167284046358617
ENSGALG00000033854	CSF1	26:1287074-1293880	0.87910775	3.47685975	-2.31083629880242	0.000397940558642183	0.016731306066911
ENSGALG00000040182	ENSGALG00000040182	28:3270292-3302087	3.22176975	6.6928315	-1.4028065701249	0.000402459834346993	0.0168990821901758
ENSGALG00000029502	CLIC2	4:1823156-1828005	3.90374175	12.59183325	-2.03519784744165	0.000404323345850692	0.016955050122458
ENSGALG00000002503	SFTPA2	6:5196550-5203105	1.2608425	0.02984975	4.62226462709878	0.000409214631414608	0.0171376727814186
ENSGALG00000015090	PLIN2	Z:33602917-33617017	21.55681525	53.35004925	-1.61066894629642	0.000413301650936085	0.0172635829464205
ENSGALG00000016899	DCT	1:147901713-147921618	9.876494	25.179839	-1.69040773218707	0.000414883742124294	0.017307043206057
ENSGALG00000048849	ENSGALG00000048849	6:32711739-32779111	14.87940775	3.85398925	1.798818850192	0.00042080437315785	0.0174628349868649
ENSGALG00000039209	WIF1	1:34002232-34044011	2.7431595	23.61360725	-3.5699294132651	0.000421792370250958	0.0174811328132284
ENSGALG00000009594	RARRES1	9:22591912-22599539	26.11262225	62.3016955	-1.58719056201594	0.000424707252394859	0.0175417526887788
ENSGALG00000038364	CCN3	2:136482292-136487586	11.0469385	44.22158625	-2.41988537574723	0.000424901939698152	0.0175417526887788
ENSGALG00000002374	SLC9A9	9:10833532-11044696	4.1092615	11.5425505	-1.86028169826076	0.000431727323498756	0.0178005353484893
ENSGALG00000016293	BMP5	3:87360676-87415579	1.74810025	4.87049125	-1.81369788368099	0.000433253198845078	0.0178404287575974
ENSGALG00000040557	TFEC	1:25367738-25492784	0.55227	2.65430225	-2.55490992074389	0.000445722869234826	0.0182924594586853
ENSGALG00000002113	LCP2	13:4598169-4629140	1.803553	6.916094	-2.17404995305249	0.000445948110356006	0.0182924594586853
ENSGALG00000037167	HIST1H103	1:48129573-48130279	48.0253305	94.61459925	-1.28562458054002	0.000447407151586283	0.0183287796433181
ENSGALG00000030002	KRT18	33:5401187-5408382	1.48932675	5.30885925	-2.19586086163575	0.000449909758461997	0.0184020492016059
ENSGALG00000052196	ENSGALG00000052196	23:6036756-6053909	0.434001	1.64834675	-2.24395929665537	0.000450434587632898	0.0184020492016059
XLOC_042687	XLOC_042687	2:81985152-81992088	9.35197275	25.682976	-1.77237869685403	0.000450923343708376	0.0184020492016059
ENSGALG00000026903	CALB2	11:1487565-1492223	0.0209015	1.05424725	-5.7834440407147	0.000451896080099137	0.0184182236524079
ENSGALG00000030025	FABP4	2:121349992-121353429	9.0050685	161.76763425	-4.52834772290653	0.000454889214511587	0.0184773180123654
ENSGALG00000040002	ENSGALG00000040002	25:2471754-2479000	0.3733405	1.78307925	-2.59078615502162	0.000455080718399311	0.0184773180123654
ENSGALG00000054770	INHA	7:22055097-22058161	0.2095355	4.15785925	-4.78186210040298	0.000459651778093874	0.0186156057252366
ENSGALG00000028683	SSR3	9:23034764-23038643	50.00401425	93.851841	-1.22009230567774	0.000477605468770976	0.0192451515121157
ENSGALG00000039682	HCLS1	1:359020-371025	0.74264575	2.812099	-2.25670386226083	0.000484234036992286	0.0194685154160654
ENSGALG00000037669	FKBP9	2:47941766-47957624	18.38660925	48.14309925	-1.75112380610337	0.000484367207728985	0.0194685154160654
ENSGALG00000012985	SLC6A13	1:60190170-60217228	0.01017425	0.17591375	-4.08262021239905	0.000491386241982033	0.0197010739978593
ENSGALG00000000081	IL4I1	16:2367597-2478250	0.02847325	0.28105025	-3.57197196487371	0.000492723500850737	0.0197056351862257
ENSGALG00000006725	ACAN	10:13489102-13532280	0.54565975	0.11072825	2.13280389908238	0.000492733382793839	0.0197056351862257
ENSGALG00000008346	CASP18	7:11436085-11444574	1.082147	4.2210125	-2.26269628043341	0.000499624728576749	0.0199064944849644
ENSGALG00000050350	HIST1H2B7	1:48071383-48071763	102.62850975	211.4152145	-1.36562270524791	0.000504433892765666	0.0200730767240773
ENSGALG00000010537	CDKN2C	8:24295168-24304590	1.25079725	5.15614625	-2.27864776300611	0.00050935878085859	0.0201814338329102
ENSGALG00000035325	PMAIP1	Z:9445555-9446532	0.6254255	2.8237585	-2.48970976855858	0.00050947707391977	0.0201814338329102
ENSGALG00000035854	ENSGALG00000035854	2:41532339-41538738	1.27347275	0.19353175	2.55408206002284	0.000515415674885783	0.0203831590040845
ENSGALG00000006413	CEMIP	10:12689664-12736649	2.08851025	9.382581	-2.47282301273435	0.000516320693754243	0.0203937100719692
ENSGALG00000010980	STK31	2:31337816-31437268	17.20365975	5.22939425	1.69528924352215	0.000517274624757141	0.0204061646413453
ENSGALG00000016881	GPR183	1:145983501-146081301	1.3473585	5.05253225	-2.16077563949941	0.000520651044878943	0.0205018885487278
ENSGALG00000023411	CD180	Z:21298598-21307258	0.08498225	0.47145	-2.81139638170882	0.00052335394482709	0.0205548602148271
ENSGALG00000051203	ENSGALG00000051203	5:103145-107720	0.03964775	0.58705775	-4.06660237986819	0.000533626674496743	0.0208653157023697
ENSGALG00000051766	-	11:45182-56277	0.8694735	3.38368025	-2.30899440329732	0.000534137455233725	0.0208653157023697
ENSGALG00000054783	NDRG1	2:141967432-142007621	48.1726255	117.50471025	-1.56133332065009	0.000536939402651594	0.0208981262756748
ENSGALG00000011104	GCG	7:21120995-21132163	0.43060375	2.79166775	-2.95921811025569	0.00054175902004188	0.0210600580613361
ENSGALG00000002162	ACO1	Z:71167702-71204524	32.65344625	60.121006	-1.19314751635997	0.000549362883870894	0.021275921601271
ENSGALG00000049157	DOK4	11:557131-559585	3.2947285	11.021967	-2.11598035832995	0.000550176412718122	0.021275921601271
ENSGALG00000001900	PHF24	Z:8501025-8509540	0.075362	0	6.42797417992361	0.000550395166430001	0.021275921601271
ENSGALG00000012550	HMOX1	1:52103308-52109433	19.797118	52.085986	-1.6719919335821	0.000555789901507358	0.0214339849560041
ENSGALG00000040522	EIF3H	2:135418685-135499641	100.18915175	189.68210975	-1.22467259770313	0.000556555686478837	0.0214339849560041
ENSGALG00000008590	EEF1B2	7:12570845-12576467	153.95094475	275.01886	-1.14368383319134	0.000556744304734413	0.0214339849560041
ENSGALG00000026214	LRTM2	1:61004967-61014569	0.57668175	0.03946475	3.36451751841112	0.000560603118691734	0.0215332245231682
ENSGALG00000006758	C1QTNF5	24:4223242-4227441	0.77346375	2.494726	-2.02618988626296	0.000561343682412191	0.0215332245231682
ENSGALG00000006876	CTSA	20:10528674-10532766	45.68616125	86.9650135	-1.2473724800233	0.000562922370082791	0.021556981861312
ENSGALG00000014878	MAN1A1	3:62548908-62691253	5.67728375	12.25805675	-1.45336760900891	0.000563746224487191	0.021556981861312
ENSGALG00000027702	SCN11A	2:5391945-5428473	4.212679	0.78249225	2.28952255399067	0.000564700726720323	0.021558479117827
ENSGALG00000011274	DCN	1:44050178-44202174	126.623989	274.5106105	-1.45538216103728	0.000567718843958327	0.0216478376370458
XLOC_075924	XLOC_075924	31:2821279-2822594	0.02831125	0.405913	-4.26669070391371	0.000569747362256171	0.0216734609684925
ENSGALG00000006546	CD81	5:13821201-13843461	114.3315755	213.849766	-1.21851115134667	0.000572150601559235	0.0217116191303095
ENSGALG00000026137	CDKN2B	Z:78858726-78862135	0.04069625	1.08482125	-4.84766552376064	0.000572788850436593	0.0217116191303095
ENSGALG00000030112	-	2:113280461-113316802	10.087539	31.36742875	-2.17916936446905	0.000575907905619961	0.0217875051842496
ENSGALG00000032348	LTB4R	16:2660430-2661524	0.01071925	0.267695	-4.38400930518022	0.000579031784139167	0.021818846262244
ENSGALG00000008836	ATP6AP1	1:22485251-22539257	59.16072875	110.4482115	-1.18376557831938	0.000586307343429184	0.0220669786241886
ENSGALG00000015937	FABP1	4:85982308-85986038	0	0.797715	-7.87971610245183	0.000590644757059067	0.0222040736083123
ENSGALG00000049534	-	W:6358618-6405030	3.43853075	0.85292375	1.98156531542868	0.000593686482604063	0.022292194906146
ENSGALG00000033638	SLC26A7	2:124712148-124794296	0.09531175	1.2758555	-3.82372486524354	0.000594754913118735	0.02230610151854
ENSGALG00000008616	DDR1	17:2195780-2233577	31.74244875	12.6947195	1.10662840345384	0.00060319336501819	0.0225696027936665
ENSGALG00000008656	ICOS	7:13376431-13388513	0.84651325	3.1087075	-2.21625777596443	0.000605990953280853	0.02264776014168
ENSGALG00000008589	GPR1	7:12555296-12570730	20.52223825	40.6962315	-1.31299441599575	0.000615167393723236	0.0228790742701485
ENSGALG00000013980	SLC2A12	3:56302892-56331660	8.46532	19.56160675	-1.53242623087637	0.000618941870348386	0.0229439310036106
ENSGALG00000000112	PLP1	4:1997678-2003292	0.7415035	0.04996875	3.44387934921779	0.000635520947177402	0.0234496955497768
ENSGALG00000031457	TDG	1:54693128-54704028	4.74679925	9.9247125	-1.36604125390845	0.000637766097965732	0.0235053954952676
ENSGALG00000008933	CASP7	6:28458646-28478945	2.960811	8.253436	-1.79875681667692	0.000639763578964802	0.023511195526589
XLOC_012793	XLOC_012793	1:58741027-58788207	0.12619575	0.98729475	-3.30721021121589	0.000640827652659655	0.023511195526589
ENSGALG00000016406	RPS6KA3	1:121157720-121225454	40.204654	74.88925625	-1.20973829197622	0.000640866598975371	0.023511195526589
ENSGALG00000012784	TXNDC5	2:64356493-64377224	33.49219075	59.6925165	-1.13581974636238	0.000644484967420872	0.0236168264323011
ENSGALG00000001407	ADAMTS15	24:1706345-1715873	0.25339	1.55088625	-3.04765138369254	0.000646894762278835	0.0236779785038464
ENSGALG00000005707	IFT20	19:9449074-9465610	55.1889135	97.14103125	-1.10530818708748	0.000648720299726794	0.0237108603309559
ENSGALG00000032143	CRISPLD2	11:16909051-16937445	13.175957	34.994389	-1.77257089892031	0.000650019204165906	0.0237108603309559
ENSGALG00000051258	ENSGALG00000051258	6:21454931-21458894	0.87664425	2.916837	-2.07881916843181	0.000654392263686354	0.0238431589439381
ENSGALG00000053860	ENSGALG00000053860	2:15842529-15889404	0.40362175	1.7852645	-2.45216084071875	0.000659262132712198	0.023993237116954
ENSGALG00000003560	SLC6A2	11:3571368-3634461	3.88704325	0.77265525	2.10661365753381	0.000661000953086787	0.024016258231988
ENSGALG00000053792	ENSGALG00000053792	KZ626836.1:308592-645623	0.23916975	1.514155	-2.63196913207854	0.000662105109023676	0.024016258231988
ENSGALG00000000402	LOXL2	22:1351044-1386815	2.1258735	6.1166455	-1.86880528643712	0.000662149449282764	0.024016258231988
ENSGALG00000050179	ENSGALG00000050179	KZ626836.1:464332-699251	0.12354875	0.92519275	-2.99017397154637	0.000664568666560387	0.024076674797359
ENSGALG00000040926	SAMSN1	1:99493728-99545821	2.42192725	7.30870675	-1.91254936182217	0.000671610214038589	0.0242454696029034
ENSGALG00000016022	RUNX1	1:107353265-107506805	2.005909	6.44253575	-2.31781693479505	0.00067820505493503	0.0243772377113543
ENSGALG00000027963	COX7C	Z:61440581-61443244	57.05861875	119.3985845	-1.26731962643612	0.00068149239248336	0.0244678740555205
ENSGALG00000002549	RGS1	8:3999641-4003821	1.6526345	5.83060125	-2.01964620256346	0.00069076813892825	0.0247358773763426
ENSGALG00000037989	IL10R2	1:106593970-106604799	7.39359575	18.609194	-1.61961075152895	0.000693607306751507	0.0247731362945203
ENSGALG00000006351	FAS	6:20087175-20101676	2.60782525	9.09819925	-1.77418739443143	0.000694376992901736	0.0247731362945203
ENSGALG00000007205	COX6A1	15:9582003-9583360	100.514681	182.46601125	-1.16335796699675	0.000694646370404024	0.0247731362945203
ENSGALG00000035589	ENSGALG00000035589	19:9178482-9181084	0.36049575	1.85369175	-2.70878948212688	0.000697574945774812	0.0247953487560071
ENSGALG00000004848	YBX1	21:6397421-6405423	83.9690855	158.0060655	-1.23706635468357	0.000697597124981236	0.0247953487560071
ENSGALG00000012613	FBP1	Z:41459118-41469158	2.17745525	7.3319475	-2.04547395057652	0.000698967169146785	0.0248086632383903
ENSGALG00000016491	APOB	3:102199405-102233660	0.01007825	0.37000775	-5.56696572049901	0.000699524490761396	0.0248086632383903
ENSGALG00000034475	ENSGALG00000034475	30:1010526-1018772	34.0905995	63.652975	-1.19554255651655	0.000702128275179239	0.0248483591194357
ENSGALG00000047316	ENSGALG00000047316	9:5476509-5480346	0.17306825	0.85753025	-2.63476805812371	0.000702199045028804	0.0248483591194357
ENSGALG00000015032	ENSGALG00000015032	Z:27663890-27681451	2.2464305	6.0279175	-1.88656132520868	0.000706126476754308	0.0249549746090554
ENSGALG00000023355	TMEM154	4:33862692-33875050	0.16284125	0.8772105	-2.75052708435979	0.000707165919399147	0.0249549746090554
ENSGALG00000047180	ENSGALG00000047180	KZ626836.1:584839-607775	0.00849075	0.2973745	-4.93084664664424	0.000710835809696995	0.0250154707742927
ENSGALG00000007439	PRELID3B	20:10872054-10877912	44.5897075	82.114894	-1.20107307718085	0.000728346268422623	0.0255341472911183
ENSGALG00000031427	ENSGALG00000031427	3:36299716-36441865	20.146925	6.5528725	1.49572803067118	0.000736883197660474	0.0257618880722569
ENSGALG00000002012	ENSGALG00000002012	6:3313775-3317807	5.89562475	15.262406	-1.71565507460572	0.000740823456760722	0.0258465571316216
ENSGALG00000004521	GPX3	13:13762598-13764685	257.64563375	535.78786875	-1.37431714408043	0.000741120581735588	0.0258465571316216
ENSGALG00000029857	ENSGALG00000029857	2:4138557-4140735	0.7377835	3.29532725	-2.50461539290142	0.000741731642038463	0.0258465571316216
ENSGALG00000039245	STAB2	1:54771871-54848374	0.37312725	1.1199585	-1.91129266824231	0.000745242213837507	0.0259123718182412
ENSGALG00000011395	SARAF	4:49230286-49237907	19.1467205	38.2498295	-1.31786960420199	0.000750239555691843	0.0260294839984551
ENSGALG00000055001	-	31:5698288-5700571	0.006159	0.1355925	-4.51373118682568	0.000752122817510681	0.0260665211613192
ENSGALG00000016446	ATP6V1C2	3:96909880-96926659	4.99880025	12.29766425	-1.62782776551795	0.000764542994151514	0.0264682630933017
ENSGALG00000011902	TAGLN	24:5236175-5239380	4.04121325	18.195635	-2.60805014319181	0.000766388948016602	0.0265034550269724
ENSGALG00000042491	ENSGALG00000042491	1:48135982-48136474	104.61354975	266.11717975	-1.6276736155625	0.000770447995959794	0.0266090774967607
ENSGALG00000037675	COL14A1	2:136788019-136908061	15.13891825	32.1974195	-1.59013043676709	0.000771542338235348	0.0266090774967607
ENSGALG00000015112	ZNF521	2:103577193-103841408	8.76164725	21.1609285	-1.60486782825108	0.000771941379467271	0.0266090774967607
ENSGALG00000014835	C7	Z:12908352-12956390	23.00005675	88.941897	-2.26804399065891	0.000772891616953953	0.0266131236294683
ENSGALG00000030363	IFNAR1	1:106613562-106632348	14.53705975	32.20521875	-1.44309199585493	0.000774197049043316	0.0266293783693543
ENSGALG00000014873	GJA1	3:61829237-61838470	140.25144175	248.17971425	-1.11128083827999	0.000786607620282332	0.0270271611811846
ENSGALG00000001506	PTTG2	13:8539665-8542809	44.669591	114.7231575	-1.59400397878676	0.000796278091363282	0.0273007190251312
ENSGALG00000010843	GPR137B	3:37893859-37919523	3.14232425	9.79418175	-1.93975864953947	0.000801777074528832	0.0274597906103905
ENSGALG00000041143	UMOD	11:523838-527803	4.83654475	19.559919	-2.40441679328551	0.000803772905234018	0.0274939213078006
ENSGALG00000031350	KCNE4	9:8280662-8282369	3.4296725	12.887685	-2.23646845074814	0.000804494474018701	0.0274939213078006
XLOC_033068	XLOC_033068	15:11733372-11741189	1.2062145	3.090762	-1.61500794407962	0.000808878844958886	0.0276142250126242
ENSGALG00000006776	KLHDC8B	12:11927983-11930527	0.69083875	3.85893325	-2.91155123523015	0.000814454468801745	0.0277748965806734
ENSGALG00000026736	OGN	12:3834014-3844075	36.335908	78.0936625	-1.45395506913258	0.000817392108494024	0.027845359738612
ENSGALG00000014854	MYL12A	2:100880899-100889848	43.9254275	79.3007925	-1.14646063295563	0.000822872672513142	0.0279426922183687
ENSGALG00000032803	ENSGALG00000032803	5:120674-122219	0.69078925	2.94297675	-2.37446438258904	0.000831621750288186	0.0281839713487054
ENSGALG00000006821	TNMD	4:5184912-5192800	0.6128585	6.0989135	-3.78680499004186	0.000832637253373535	0.0281839713487054
ENSGALG00000012454	CYTH4	1:51385635-51405059	1.2781755	4.3795175	-2.13861474082952	0.000835403650707633	0.0281839713487054
ENSGALG00000011913	SEPT3	1:49443024-49454058	0.669766	0.073209	2.77610452274188	0.000844869890749183	0.0283581643792011
ENSGALG00000011565	TDRD9	5:50786850-50808516	6.54819625	1.78248775	1.72704664136341	0.000850622622705804	0.0285155348344796
ENSGALG00000050406	ENSGALG00000050406	2:5027215-5037083	0.00675525	0.2751355	-5.32787389738255	0.000853185999721232	0.0285155348344796
ENSGALG00000017158	POGLUT3	1:181559336-181567603	4.80174925	12.10505375	-1.65678393351034	0.00085368528645642	0.0285155348344796
ENSGALG00000040793	KDELR2	14:9192165-9204073	55.984313	103.51501075	-1.20127908700518	0.000854634151602062	0.0285155348344796
ENSGALG00000005904	TMED1	8:14378876-14386605	43.9089575	77.1409055	-1.11758887109312	0.000854961847406287	0.0285155348344796
ENSGALG00000029596	HAS2	2:137356485-137374399	0.89552975	2.716106	-1.90255437765581	0.000857458296413713	0.028535753376113
ENSGALG00000038292	TMEM258	5:485844-487737	43.6528245	88.11513325	-1.31949115177604	0.000860018646541949	0.028535753376113
ENSGALG00000029540	ENSGALG00000029540	6:3319882-3332603	1.69626175	5.097238	-1.93232752728745	0.000861188163721691	0.028535753376113
ENSGALG00000036807	NOD1	2:41184789-41205075	6.31440725	13.1466085	-1.36153765217003	0.000861304849000504	0.028535753376113
ENSGALG00000029298	F5	1:84730514-84766850	2.40774	7.48039775	-1.93020968234961	0.000861662691375775	0.028535753376113
ENSGALG00000047341	ENSGALG00000047341	2:41502573-41507421	1.17043075	0.1916665	2.35358349876135	0.000861770107277621	0.028535753376113
ENSGALG00000050332	ENSGALG00000050332	14:2745676-2753557	0.7528005	2.33027425	-1.9606489595567	0.000866602431732719	0.0286660601486411
ENSGALG00000031971	CNTNAP2	2:53294858-54191313	13.6109215	22.26365825	-1.29300486788427	0.000873853122070605	0.0288760110265192
ENSGALG00000015826	HTR1E	3:76631645-76632760	2.45824925	0.42450975	2.30137879859589	0.000878571493429702	0.0290019354349718
ENSGALG00000015409	PROS1	1:91099246-91130574	25.46285575	54.39621	-1.4106516756511	0.000882621993355904	0.0290755702842212
ENSGALG00000041962	POMT2	5:39363123-39387660	17.66688675	6.612534	1.21767005103185	0.000886385201405183	0.0291410704512916
ENSGALG00000003547	SKP2	Z:10978967-10990022	18.77078775	46.91200775	-1.70213472692635	0.000886531310050899	0.0291410704512916
ENSGALG00000016788	IL18RAP	1:135226462-135244807	0.2323665	0.82976275	-2.58315023929344	0.000887346233620415	0.0291410704512916
ENSGALG00000050946	ENSGALG00000050946	31:4750522-4752709	1.70120625	6.25699025	-2.22237997976939	0.000888409337370095	0.0291460287128583
ENSGALG00000036175	CAPG	22:5281520-5284629	0.603941	2.587079	-2.42313314618254	0.000892217187890661	0.0292126594051719
ENSGALG00000028602	HMP19	13:10211261-10285881	3.0397205	0.28836075	3.35535526095458	0.00089566880247404	0.0292939620412031
ENSGALG00000040276	RUNX2	3:109064167-109443058	0.58848175	3.45033875	-2.29945057697713	0.000910433428764386	0.0297464108207947
ENSGALG00000014645	MEF2C	Z:60517700-60640680	2.372081	7.2943275	-1.91043598672492	0.000920512802158704	0.0300418012311666
ENSGALG00000043603	CCL5	19:582380-583600	0.80787075	3.886861	-2.56915162386583	0.0009244226848774	0.0300804505830676
ENSGALG00000026704	GPX8	Z:16696009-16699213	8.9488725	20.555053	-1.53679419589851	0.000926689661655743	0.0300929283013695
ENSGALG00000010203	ENSGALG00000010203	8:21270375-21276714	1.34030675	4.70860225	-2.08491359963518	0.000934440631400945	0.0303138232850617
ENSGALG00000005519	TLL2	6:17425485-17478708	19.080856	5.8965235	1.56626088552451	0.000937980004009269	0.030397781996057
ENSGALG00000001480	INKA2	26:3267357-3277876	12.8996995	3.79253075	1.55346306234255	0.000942816972323432	0.0305235800745926
ENSGALG00000019843	AvBD4	3:107470958-107472826	0.21461325	15.9200005	-6.4873349512485	0.00094505136495281	0.0305649507243948
ENSGALG00000055021	GREM2	3:36251251-36302503	5.2823065	11.13225675	-1.3408687358715	0.000950329613707577	0.0307045828881819
ENSGALG00000052767	-	1:197276046-197284500	4.61728175	18.4218775	-2.17825547584996	0.000951511627642427	0.0307117197471577
ENSGALG00000043662	NDRG4	11:352125-367971	17.294913	3.4848315	1.99337265529794	0.000953074411744952	0.0307311198313806
ENSGALG00000011276	BTG1	1:44429339-44433309	83.40468225	164.271673	-1.29447692476937	0.000959041034164971	0.0308385801823297
ENSGALG00000047956	ENSGALG00000047956	7:15404379-15406352	1.39030225	4.6399155	-2.10452034861527	0.000961276321173214	0.0308385801823297
ENSGALG00000039216	COL6A2	7:6782467-6808501	42.06572775	91.49053	-1.50789684006107	0.000964230182244915	0.0308385801823297
ENSGALG00000029856	TOMM7	2:30874340-30878365	81.759732	149.48819725	-1.18129047899374	0.000965092951816037	0.0308385801823297
ENSGALG00000053449	-	KZ626839.1:787742-807290	0	0.30151975	-6.60892230252364	0.000968129348318035	0.0309047004956588
ENSGALG00000042458	ACTN1	5:28427292-28508904	15.52982575	34.02920575	-1.4566824506723	0.000973696068252386	0.0310513814021325
ENSGALG00000016222	NDP	1:112500338-112526794	3.81590075	10.4470925	-1.56037900341215	0.000975755695452929	0.031065685397641
ENSGALG00000010820	CHGA	5:45084388-45094601	65.29932675	11.25263225	2.38343984453634	0.000976089007298978	0.031065685397641
ENSGALG00000040971	KROX20	6:8758662-8761245	0.1975155	1.0240085	-2.67148085643001	0.000983719046282929	0.0312221368162558
ENSGALG00000016173	UBASH3A	1:110728999-110753448	0.21163875	1.075878	-2.68154218460003	0.000983936025973887	0.0312221368162558
ENSGALG00000028204	GPX1	12:3241004-3243732	44.09075575	88.40659325	-1.30436236425316	0.00098533956095635	0.0312356550900786
XLOC_117184	XLOC_117184	Z:44071066-44075406	0.128602	0.56731675	-2.44741406167363	0.00099128117661451	0.0313617809084555
ENSGALG00000053764	CYYR1	1:104193463-104251356	1.88760075	2.5570825	-2.61038037470263	0.000998786022198093	0.0315367673451757
ENSGALG00000005802	FLT4	13:14052980-14099309	8.35082325	3.23778475	1.21837256506432	0.00100081110008657	0.031546988528879
ENSGALG00000041634	ACTG2	22:3827641-3830849	0.7640175	4.52718475	-2.92543616541149	0.00100160220915331	0.031546988528879
ENSGALG00000051284	ENSGALG00000051284	AADN05001382.1:2934-7017	0	0.05926425	-5.82363822247966	0.00100341200068374	0.0315580975096932
ENSGALG00000042103	C5H11ORF96	5:21907061-21908044	11.69338825	40.04479175	-2.09439338308396	0.00100692406411375	0.0316374154815051
ENSGALG00000021143	RGS18	8:4037595-4046218	2.825943	9.060367	-2.02695671664719	0.00101164999824623	0.0317546798074265
ENSGALG00000011692	CDCA4	5:52134885-52142967	15.19198225	33.23981675	-1.44216836887724	0.00101299895656319	0.0317624734385028
ENSGALG00000051746	ENSGALG00000051746	26:5482241-5488117	0	0.19011925	-6.34022320133929	0.00101388630241199	0.0317624734385028
ENSGALG00000026373	KCNJ8	1:66955605-66963463	3.491151	8.85264775	-1.6796696144241	0.00102407598571399	0.0320189080699657
ENSGALG00000016668	AvBD6	3:107446916-107449084	0.864477	51.892235	-6.21554903956731	0.00102750942832072	0.032063511984922
ENSGALG00000002955	ADAMTSL2	17:7269757-7290205	1.750106	5.03685575	-1.8561927976784	0.00103079286218858	0.032103270095881
ENSGALG00000027950	TXNDC17	19:9949970-9952624	32.3913765	58.82768725	-1.163675494939	0.00104060290791499	0.032314310320229
ENSGALG00000027090	ENSGALG00000027090	4:85928419-85937631	2957.71481325	869.13332725	1.53221113932931	0.00104177245409111	0.0323192203864342
ENSGALG00000033083	ATOH8	4:85314167-85335540	2.12760375	6.4607255	-2.04473068715103	0.00104605181957518	0.0324205042121294
ENSGALG00000001118	NEK6	17:9627008-9673191	29.07382125	51.305336	-1.12703874548336	0.00105153799019214	0.032558958273837
ENSGALG00000032595	NDUFB2	1:56918175-56918981	59.18182375	113.36685	-1.24555417406811	0.00105540591396368	0.0326470867132579
ENSGALG00000016227	GPR34	1:113198416-113203604	2.0629405	8.149941	-2.32283690657731	0.00106085335395167	0.0327550188457614
ENSGALG00000048562	-	31:3661743-3707691	0.1200675	0.82752225	-3.26110113054805	0.00106094524958888	0.0327550188457614
ENSGALG00000040351	ACAP1	KZ626839.1:660043-672952	0.29488425	1.290797	-2.42478006051552	0.00106276543498489	0.032779543155895
ENSGALG00000012020	KIAA1549L	5:7054297-7162808	5.4879515	1.869992	1.3775335432796	0.00106512206161669	0.0328159511823233
ENSGALG00000016654	ENSGALG00000016654	1:129791262-129808979	0	0.04371075	-5.87920604941336	0.00106599979117643	0.0328159511823233
ENSGALG00000015252	ST3GAL6	1:85336671-85378990	32.06469025	57.01572225	-1.06471828418591	0.00107171965832294	0.0328653838407401
ENSGALG00000033376	APOH	18:7441139-7448075	1.13043975	3.24072375	-1.84665334644124	0.00109392712534161	0.0335142352475224
ENSGALG00000047126	ENSGALG00000047126	1:48116062-48116583	122.9737795	230.12915425	-1.22110969244265	0.00109605245074632	0.0335471839187241
ENSGALG00000002517	TMEM35B	23:4556794-4557658	3.280935	11.150788	-2.07000398352602	0.00109907102926684	0.0336073834154952
ENSGALG00000006568	TM9SF4	20:10113124-10127346	36.2144295	14.059364	1.16319765475597	0.00110082232338987	0.0336287538447417
ENSGALG00000001882	TNFRSF18	21:2563494-2569802	0.37336825	1.6393195	-2.45545090613852	0.00110409670901822	0.0336860591233742
ENSGALG00000051283	ENSGALG00000051283	W:1815483-1818186	0.0289495	0.22864325	-3.1319656799996	0.00110499844009523	0.0336860591233742
ENSGALG00000035998	Wpkci-7	W:1840623-1897064	31.43258475	67.580783	-1.30980799597886	0.00110691500530584	0.0336860591233742
ENSGALG00000039432	P2RY13	9:23677003-23683248	1.42441875	4.51614125	-2.04724301302608	0.00110914513201941	0.0337218111784474
ENSGALG00000043367	LHFPL3	1:13612065-13772223	0.306602	1.46637225	-2.56772763719054	0.0011112982819304	0.0337551571300417
ENSGALG00000015022	FYN	3:65946996-66021357	11.23038775	30.6243575	-1.7878348051588	0.00111472179446385	0.033826989762866
ENSGALG00000048035	GCNT2	2:63255948-63272032	25.402595	41.4294085	-1.06736341797996	0.00112282502917344	0.0339680509038733
ENSGALG00000011164	ENSGALG00000011164	2:33620223-33781928	10.09660175	22.34146975	-1.64885462032917	0.00112717676244485	0.0340432951485471
ENSGALG00000012370	GINM1	3:48242278-48258995	49.05694275	93.38096425	-1.17819002149819	0.00113612585567271	0.0342811761965683
ENSGALG00000015439	SLC44A1	Z:55002761-55066931	17.23975375	31.88091575	-1.20962864337095	0.00114083907823509	0.0343909168923811
ENSGALG00000006919	POF1B	4:8656576-8674486	13.49181125	4.757075	1.47187006745389	0.001144960594488	0.0344501608627775
ENSGALG00000023521	ADRA2A	6:27190992-27192326	5.136967	18.159002	-2.09983568771496	0.00115263290319869	0.0346158193503862
ENSGALG00000043002	TOMM6	26:4985093-4986115	61.68524675	113.0746365	-1.17566011485313	0.00115772961546668	0.0347362367442464
XLOC_053377	XLOC_053377	2:143871521-143874906	4.20514125	20.3369855	-2.66546083726763	0.0011593680283573	0.0347527635817347
ENSGALG00000007059	IGSF6	14:9131578-9150363	1.89439125	6.2218935	-1.98732836596715	0.00116085745033313	0.0347647975332193
ENSGALG00000012827	RIPK1	2:66321163-66341383	5.7768745	12.65908025	-1.46036797281616	0.00116546883467608	0.0348462067038307
ENSGALG00000005619	F3	8:13932222-13939533	2.17378975	8.018765	-2.01525817199187	0.00116731827116408	0.0348462067038307
ENSGALG00000049859	H2A-IX	1:48101375-48101764	102.198389	192.41013725	-1.22485318660548	0.00116902840290751	0.0348462067038307
ENSGALG00000047285	BD7	3:107443030-107444685	4.82396525	399.4243375	-6.67512616381252	0.00117237431208317	0.0349133725706484
ENSGALG00000036189	angiopoietin-2	3:88592498-88638346	17.83717425	40.442529	-1.54358533109942	0.0011747138547754	0.0349260014797353
ENSGALG00000016410	EIF1AY	1:121229301-121238473	51.7055235	88.10753025	-1.07489539354766	0.00117498440228815	0.0349260014797353
ENSGALG00000047638	-	28:2075064-2079158	0.2174495	1.3664175	-2.86818350521253	0.00117749161362846	0.0349465433486661
ENSGALG00000000927	ANGPTL2	17:10600666-10618538	4.8882145	11.7848875	-1.60056906272502	0.00118007136601275	0.034979592235224
ENSGALG00000010357	P2RY1	9:23519306-23520980	0.69442675	2.6213675	-2.24286028321696	0.00118671990043879	0.0351115256468714
ENSGALG00000010812	RYR2	3:37258840-37618393	7.570363	2.340144	1.64167512891289	0.00119305992706855	0.0352338603600264
ENSGALG00000002383	CD72AG	Z:9066022-9069155	0.0991865	0.77013275	-3.2526028246183	0.00120091601832911	0.0354331213755201
ENSGALG00000008660	CST7	3:15917270-15922608	0.305038	1.45095075	-2.5636104505073	0.00120224379404376	0.0354395739805115
ENSGALG00000001115	MMEL1	21:1390844-1412012	1.380801	4.76875525	-2.17087540272108	0.00122032541590876	0.0359063336463616
ENSGALG00000009312	RPL22L1	9:19878895-19880940	117.5535775	207.72951525	-1.11002748407632	0.00122310507422404	0.0359550133778796
ENSGALG00000044439	-	31:4298389-4329272	0.02558225	0.7185035	-4.51183369658867	0.00122801084895009	0.0360329280691929
ENSGALG00000015906	COX7A2	3:80790621-80794586	68.8670845	96.19855325	-1.09701718852687	0.00123115321657922	0.0360919907179563
ENSGALG00000006715	OAF	24:3862361-3873263	30.32837225	54.57568825	-1.16738682133057	0.00123970116498478	0.0362096992924347
ENSGALG00000033001	ATP5MF	14:4796009-4797562	53.818242	97.79613325	-1.15875001767714	0.00124376925325566	0.0362727890995121
ENSGALG00000036125	SHE	25:2934855-2940187	1.49301925	4.54664	-1.95823551396551	0.00124413146564015	0.0362727890995121
ENSGALG00000015627	HAPLN1	Z:62725137-62818255	2.0731765	6.77180725	-2.02083951994837	0.0012468690735847	0.0362820107373295
ENSGALG00000002431	ENSGALG00000002431	8:3040540-3073154	31.178651	70.476853	-1.50051302712484	0.00125117894346024	0.0362820107373295
ENSGALG00000006841	POLR2L	5:15871249-15872644	65.46856425	117.052235	-1.12464475424705	0.00125230940619597	0.0362820107373295
ENSGALG00000001502	UTP11	23:3634339-3639204	17.7318165	32.8952565	-1.18496289748019	0.00125260282567371	0.0362820107373295
ENSGALG00000000441	KCNA10	26:1438259-1442793	2.104365	0.49239925	1.88033024214692	0.00125292879404704	0.0362820107373295
ENSGALG00000016721	PLCXD1	1:131370527-131395496	2.37811675	6.97150125	-1.89801808802802	0.00125353132171283	0.0362820107373295
ENSGALG00000005442	PALMD	8:12531463-12557002	1.0110005	2.7215245	-1.7515371683414	0.00126419789873583	0.0365245747343622
ENSGALG00000002645	PIWIL1	15:3630416-3647097	29.095842	10.227928	1.36955943398624	0.00126796262349987	0.0365925605744199
ENSGALG00000034374	STX7	3:56943699-56975701	10.57930025	21.9731945	-1.37683657604149	0.00126884136935774	0.0365925605744199
ENSGALG00000035386	NCKAP1L	33:6036926-6046319	0.717089	2.10953375	-1.88816485217801	0.001287747892559	0.0369719766001705
ENSGALG00000012659	CKAP4	1:53903124-53908679	39.89414125	76.09069825	-1.26444262816542	0.00130373232294031	0.0372988470432837
ENSGALG00000000295	ENSGALG00000000295	26:870577-887343	0.37992525	0.0807145	2.0158594722786	0.00130383714550128	0.0372988470432837
ENSGALG00000006440	ENSGALG00000006440	9:4793390-4799010	0	0.10174725	-6.92886719434323	0.00132227564470357	0.0376913433995164
ENSGALG00000004230	LIPC	10:7430735-7445902	0.00700575	0.159975	-4.64487721326434	0.00132694298185554	0.0377570222993872
ENSGALG00000048226	ENSGALG00000048226	5:50805289-50817349	7.71327575	2.137568	1.69985348672868	0.00133197059251409	0.0378327007228401
ENSGALG00000035187	FHL3	23:3639624-3665292	11.236437	23.967959	-1.41415557225812	0.00133872965825857	0.0379909125221975
ENSGALG00000032363	GPR141	2:46192884-46214555	0.18437325	1.12909125	-2.75694721133497	0.00134104398836441	0.0380228212991981
ENSGALG00000013177	BCAT1	1:65358900-65418925	10.77902325	22.61257525	-1.29982485392531	0.00134358699967596	0.0380611515847923
ENSGALG00000011673	STX11	3:46008049-46008915	0.2913145	1.48696875	-2.59536070467435	0.00135236852435061	0.0382759821320634
ENSGALG00000042784	TPPP	2:55608552-55668995	6.59673175	9.00301025	-2.17295159991768	0.00135428236132956	0.038296228826482
ENSGALG00000044279	-	3:109785897-109830745	14.179407	4.25782975	1.8053762608742	0.00136173175460776	0.0384388484865163
ENSGALG00000000284	HOXB4	27:6213794-6262227	3.2693765	11.208711	-1.97690622865027	0.00137117259784566	0.0386407428111902
ENSGALG00000019756	MLANA	Z:27814456-27819700	11.86202275	30.79287325	-1.70931633316391	0.0013713025708171	0.0386407428111902
ENSGALG00000012697	SLC41A2	1:54333887-54374347	3.90675425	8.04841375	-1.35708028159306	0.0013771318373867	0.0387708112174932
ENSGALG00000033256	PCSK5	Z:37074185-37334639	10.54582825	20.23663975	-1.53224456545107	0.00138827287914634	0.0390157181884276
ENSGALG00000010579	STON2	5:41075417-41141510	15.487285	26.75415325	-1.16690432228754	0.00139129736997414	0.0390425073298024
ENSGALG00000015293	TMEM45A	1:86036845-86054389	0.539756	2.1346855	-2.27901148655347	0.00139166977056534	0.0390425073298024
ENSGALG00000001371	HS3ST3A1	18:2798139-2821873	2.04442575	7.260694	-2.22779630260953	0.0013967203519381	0.0391155145712796
ENSGALG00000015677	SUSD1	Z:66361302-66399087	2.43676425	6.133477	-1.66478827611699	0.00139897580365459	0.0391443720052354
ENSGALG00000014201	PARVB	1:69116160-69172538	24.6911895	46.3237875	-1.18234231394873	0.00141321093167794	0.0394711738314912
ENSGALG00000010949	GPNMB	2:31127614-31144995	24.6313925	49.5251225	-1.31423029335667	0.001424852419256	0.0397292619589061
ENSGALG00000014938	ABHD3	2:102443796-102465867	0.513941	2.25804525	-2.60008305058798	0.00143323165186686	0.0399280594627319
ENSGALG00000006613	CTSD	5:14320728-14334260	179.17432425	388.377552	-1.39911145888487	0.00143596502559182	0.0399693609997918
ENSGALG00000007123	ENSGALG00000007123	4:9336822-9341547	0.9226625	3.09815325	-2.10889375218838	0.00143771096225181	0.0399831297543903
ENSGALG00000050467	ENSGALG00000050467	8:312086-313505	0.27909375	1.65523225	-2.90155572303067	0.00144027917988738	0.0400197225340187
ENSGALG00000004274	TWIST2	7:6157285-6187756	1.699451	4.92039125	-1.86740373103777	0.00144250765500697	0.0400468198158929
ENSGALG00000036142	LOXL3	4:90807622-90816116	1.87008875	5.40060075	-1.89971978221896	0.0014619020355323	0.0404797379925468
ENSGALG00000050351	-	1:95697467-95838077	0.58960125	0.046263	3.28066338579673	0.001465961634695	0.0405335492511757
ENSGALG00000005077	F8	4:2144014-2164240	0.1994165	0.7891435	-2.30481648707183	0.00146638239138634	0.0405335492511757
ENSGALG00000000106	LRIF1	26:1079126-1090634	0.2142255	2.5063635	-3.53043752674385	0.00147207625979388	0.0406206604537595
ENSGALG00000002046	ENSGALG00000002046	6:3438309-3449439	1.74230325	6.3303905	-2.14402140070575	0.00147756654640763	0.0407316228812009
ENSGALG00000000529	LIMD2	27:5186052-5195870	13.25761875	28.28281975	-1.31544336669665	0.00147864688433977	0.0407316228812009
ENSGALG00000011235	GALNT15	2:34255021-34277260	3.7893485	9.0906325	-1.56900019954629	0.00148410289788565	0.0408467045642017
ENSGALG00000026207	CNTF	5:17171471-17173042	0.955672	3.266354	-2.08221452354951	0.00148707045820788	0.0408579960632629
ENSGALG00000028478	CELF3	25:432852-440337	0.08756625	0	5.82679595475293	0.00150224656447801	0.0412041087736742
ENSGALG00000004642	NMNAT2	8:7921538-7942103	0.55618775	0.05414325	2.92780937901409	0.00150808096341815	0.0413095752902297
ENSGALG00000029968	GADD45B	28:3398994-3401884	9.42820925	23.16614375	-1.60687251303461	0.00150880625838207	0.0413095752902297
ENSGALG00000004297	DNAH1	12:3442270-3511826	4.56973175	1.52643025	1.42728094725055	0.00151028651445967	0.0413095752902297
ENSGALG00000008359	CD93	3:3329006-3331372	2.21017175	5.9712825	-1.75098109263992	0.00151126286268631	0.0413095752902297
ENSGALG00000031058	ENSGALG00000031058	18:2562954-2584860	4.2081025	14.185986	-2.13880073836689	0.00151309483235742	0.0413243010881615
ENSGALG00000009601	NELL2	1:30463434-30606675	14.501119	54.38410275	-2.35688520961659	0.00152239944355233	0.041487526759356
ENSGALG00000053964	ENSGALG00000053964	2:511301-514049	0.1826985	0.6833695	-2.22738060735092	0.00152282808281906	0.041487526759356
ENSGALG00000030920	APOC3	24:5138418-5139712	0.4173615	3.34006675	-3.24169549179272	0.00152599560333664	0.0415346367197778
ENSGALG00000002621	SLC25A42	28:3737181-3755054	56.6411945	21.64388375	1.26155931472533	0.00152750170117766	0.0415402462633455
ENSGALG00000044466	-	11:2627180-2658115	4.8002055	11.93504825	-1.43655879039802	0.00153911594206407	0.0417849709538786
ENSGALG00000004184	SPARC	13:13624036-13632278	210.32656075	434.75913625	-1.39851565548329	0.00154581891508382	0.0419313222517727
ENSGALG00000028895	ENSGALG00000028895	14:13226354-13229728	0.11135425	0	6.16894506568048	0.00155141471522542	0.0420474179900876
ENSGALG00000000761	TSKU	1:194859310-194874075	4.12552025	9.70919025	-1.55480258041529	0.00155329089577314	0.0420625909182499
ENSGALG00000008056	B4GALT5	20:13861021-13896307	45.594572	18.4714425	1.12407061408308	0.00156890585996918	0.0424357521336901
ENSGALG00000011172	ENSGALG00000011172	7:21930914-21996451	28.97531075	12.652836	0.973162158323851	0.00157702298930774	0.0425609734800166
ENSGALG00000000812	OAZ	28:2058864-2086009	327.2437745	542.6663665	-1.0250462382752	0.00158150058981007	0.0426457973390642
ENSGALG00000002813	RPS10	26:4376564-4382087	237.530739	442.951271	-1.20515177050399	0.00160164776880408	0.0431526583510672
ENSGALG00000002695	SLC15A4	15:4053657-4075057	16.33198925	27.2076595	-1.02359690963537	0.00161303977701746	0.0434229764404516
ENSGALG00000013993	VNN1	3:56889501-56919559	10.30615875	24.428948	-1.513687192394	0.00161594854267394	0.0434646630745818
ENSGALG00000006627	UPB1	15:8729297-8742998	0.08792275	0.49788025	-2.70298981472699	0.00163807504981455	0.043985756421659
ENSGALG00000001304	ENSGALG00000001304	21:1909587-1916282	2.54543725	5.3947985	-1.37243380664468	0.00164413297835809	0.0440743499919919
ENSGALG00000015191	CD200R1L	1:84536001-84540607	0	0.3588945	-7.19254640054803	0.00164987169760436	0.0441487772979793
ENSGALG00000006402	NRROS	9:4855404-4859977	0.2955845	1.0986075	-2.18832912466481	0.00165352880335519	0.0441779760722507
ENSGALG00000013244	ABCC9	1:66874049-66946411	10.9487815	22.5487235	-1.37547247978516	0.00166214944742697	0.044367481133912
ENSGALG00000053549	ADAM8	6:10021089-10029590	0.2679005	1.27804525	-2.55024909711703	0.00166339871059731	0.044367481133912
ENSGALG00000052151	ENSGALG00000052151	28:4050992-4054225	0.32352875	1.133173	-2.00427736255046	0.00166956928848524	0.0444738935062403
ENSGALG00000015496	CHMP2B	1:94275062-94287484	23.418466	42.274463	-1.14081469411261	0.00167017187855944	0.0444738935062403
ENSGALG00000010402	HPGDS	4:37170329-37196424	31.03829425	92.16831925	-1.90678502581929	0.00168304799193527	0.0447421926242094
ENSGALG00000016823	TFDP1	1:138648967-138690320	10.4551705	18.748741	-1.17331657700242	0.00168811238465305	0.0448010015347977
ENSGALG00000042642	RARRES2	2:457051-458881	12.728076	28.89507125	-1.50521238395927	0.00168967590438167	0.0448010015347977
ENSGALG00000037863	SEC61G	2:52114901-52118653	134.27159525	249.105362	-1.20777793743172	0.00169367246210289	0.0448010015347977
ENSGALG00000006837	TSPAN4	5:15470852-15872632	15.7929475	23.255239	-1.24641128603695	0.00170081652932486	0.0449156127091294
ENSGALG00000012872	SERPINB11	2:67733489-67745143	0.09257125	0.63204975	-4.0713575876019	0.00170401597062367	0.0449258468030599
ENSGALG00000006520	MYH11	14:7970779-8020491	11.189197	32.08196725	-1.92958151652095	0.0017106394367947	0.0450632914784318
ENSGALG00000030545	SLC35D3	3:55006646-55011097	0.94990025	0.0493475	3.94768509090405	0.00171644108280513	0.0451686051028331
ENSGALG00000000545	REN	26:1725734-1730462	8.87203425	2.21115975	1.84473957488576	0.00171887788086139	0.0451686051028331
ENSGALG00000027247	EOMES	2:38541856-38546582	45.86987325	17.91304175	1.20327946835036	0.00172393563601246	0.0452642886714398
ENSGALG00000005205	RNFT1	19:7535492-7550856	6.85336075	14.62770075	-1.35183033716364	0.00172774070636814	0.045326951175113
ENSGALG00000051034	-	1:62220879-62457159	0.574112	1.80044275	-1.98769334307715	0.00173801180532255	0.0454843810215206
ENSGALG00000001727	LZTS1	22:1887126-1890661	11.34220075	3.9799215	1.32721106923718	0.00174003698984575	0.0455001161812857
ENSGALG00000041555	COL1A1	27:5538288-5555467	19.94769025	56.65167075	-1.90631980097971	0.00175991459410138	0.0459071926040127
ENSGALG00000053552	IER5L	17:5837944-5838933	27.3442975	57.657872	-1.38193767714235	0.00177956375346852	0.0462819712110305
ENSGALG00000032701	LY96	2:118035819-118043555	3.844839	10.78997725	-1.68134228259851	0.00179514128270698	0.0465978428494059
ENSGALG00000008066	UQCR10	15:11319653-11321105	146.82938375	248.3428955	-1.04148366175332	0.00179868824354502	0.0466520163427254
ENSGALG00000008667	DSTN	3:15647437-15658771	207.747879	345.46680075	-1.04019662759366	0.00180791071051284	0.0467773108046376
ENSGALG00000035060	FKBP11	33:3412228-3414747	5.13360975	13.13798175	-1.69528273692796	0.00181138245815013	0.0468292193104606
ENSGALG00000037241	KCNAB2	21:673711-691341	1.5156225	4.08625925	-1.7528678410863	0.00181374378819133	0.0468523597476683
ENSGALG00000024083	TCIM	22:2793540-2795001	11.62950825	24.04645025	-1.35850129896749	0.00182168230830167	0.0469435778060255
ENSGALG00000048183	-	1:141338112-141491180	3.9214675	16.4612345	-2.16505669121575	0.00182488445553088	0.0469882013634437
ENSGALG00000047514	ENSGALG00000047514	11:10295447-10323465	0.70374275	3.679595	-2.65570711322869	0.00182717455560024	0.0470092880431966
ENSGALG00000007131	-	4:9382226-9391495	52.692749	92.5207595	-1.12232766005862	0.00182989139054063	0.0470413109359093
ENSGALG00000007462	CTSZ	20:10895414-11046354	50.40154925	85.94295675	-1.04924205000313	0.00183247660706862	0.0470699015291565
ENSGALG00000002473	GPR157	21:3257923-3280087	1.436232	2.71025475	-1.62409880895386	0.00185133515228826	0.0474560207045907
ENSGALG00000047176	-	3:45576275-45580585	0.160622	0.89184675	-2.72066161020524	0.00186009292589202	0.0476261292900269
ENSGALG00000013603	MYCT1	3:49550704-49572541	2.25626	6.0114935	-1.75095745558954	0.00187480441667577	0.0479643717617753
ENSGALG00000005160	VMP1	19:7456617-7512591	29.9159675	53.096893	-1.0935419879048	0.00188426469042319	0.0481678351342262
ENSGALG00000017036	LHFPL6	1:172289679-172427314	8.59183875	19.40847575	-1.50758286299221	0.0018999747905544	0.0484531480106746
ENSGALG00000005997	WDR44	4:3290944-3311600	81.578207	35.686659	0.967310071938593	0.00190739232075707	0.0485133760745932
ENSGALG00000052629	TWSG1	2:98562431-98579637	22.08710625	38.315103	-1.10173055171103	0.00190820807542239	0.0485133760745932
ENSGALG00000041867	IFNAR2	1:106580169-106592227	20.183632	37.493454	-1.18867358383304	0.00190840939243174	0.0485133760745932
ENSGALG00000035334	COX3	MT:9923-10706	673.533844	1196.0281675	-1.14924602310605	0.00192212717542223	0.048784473203687
ENSGALG00000027793	SCN9A	7:19505895-19543801	5.5211655	1.91501075	1.32276058327167	0.0019264379220844	0.0488550772716548
ENSGALG00000035762	ENSGALG00000035762	28:2847048-2864558	0.5149895	4.29430175	-2.55801193526102	0.00193301620527429	0.0489343135475244
ENSGALG00000000158	MHCDMA	16:2584405-2586614	2.0481945	6.29775225	-1.96262140576524	0.00193819377849405	0.0489976613908218
ENSGALG00000013033	ENSGALG00000013033	2:78356447-78363091	0.0575775	0.70663675	-3.82293682905302	0.00195473802825067	0.0493378348773474
ENSGALG00000044138	GPA33	1:93224989-93234633	2.41023225	0.4129995	2.44793761162213	0.00196082540977451	0.0494524192138395
ENSGALG00000035246	ENSGALG00000035246	10:1484706-1490507	0.045468	0.22128825	-2.46017091172523	0.00197079057616748	0.0496513581823812
ENSGALG00000054418	ENSGALG00000054418	3:57946046-57961623	1.95230675	0.1306525	3.73071493778325	0.00197229383756996	0.0496513581823812
ENSGALG00000014751	ADAMTS6	Z:20308167-20519860	3.64005025	8.539745	-1.59936462801118	0.00197337500443213	0.0496513581823812
ENSGALG00000048685	ENSGALG00000048685	31:2793091-2794659	0.010511	0.370349	-5.20355146752053	0.00198135855988752	0.0498130066267867
ENSGALG00000040342	ADAMTS1	1:104340407-104345964	3.43699825	7.36879375	-1.42405350550858	0.00198515692437376	0.0498692644350936
ENSGALG00000003487	RAB8B	10:4563114-4590828	49.22947675	84.62309925	-1.05253183475481	0.00199021817956135	0.0499571341003169
