# Supplementary material for: Identification and functional analysis of ovarian lncRNAs during different egg laying periods in Taihe Black-Bone Chickens
Source: Front Physiol. 2024 Feb 15;15:1358682. doi: 10.3389/fphys.2024.1358682 (PMC10902129; doi:10.3389/fphys.2024.1358682)
Supplement: Supplementary file 1 [file DataSheet1.ZIP › supplementary tables/Supplementary Table S6 Pre_vs_Late.mRNA.diffgene.xls]

gene_id	gene_name	gene_locus	CQ_FPKM	CH_FPKM	log2FoldChange	pvalue	padj
ENSGALG00000011551	JCHAIN	4:50012279-50018146	14.329782	221.84391025	-4.05705144046015	9.64297621409217e-34	1.53366715197029e-29
ENSGALG00000028147	CTSK	25:170395-173324	15.9738545	143.1678715	-3.24625882530506	3.22311764457823e-31	2.56310372890972e-27
ENSGALG00000016261	CYBB	1:114457437-114478974	1.80332825	29.05156925	-4.09491919597276	6.43797305042824e-29	4.09570969522144e-25
ENSGALG00000015148	ANXA1	Z:36034182-36052126	10.546474	67.67554375	-2.77372661934653	6.72351136443154e-27	3.56446954985338e-23
ENSGALG00000007220	FTH1	5:16995951-17000513	649.4977415	2843.43823225	-2.21948922411956	1.41411757461664e-26	6.42595227585439e-23
ENSGALG00000016325	GSTA3	3:88388999-88395707	4.73048325	65.77382475	-3.87816081411098	4.40489012632391e-26	1.75143937535297e-22
ENSGALG00000003899	RAB17	7:4804962-4812496	0.075831	7.038009	-6.71544372039942	1.8983832193733e-25	6.7095190916717e-22
ENSGALG00000031794	ENSGALG00000031794	Z:27685252-27700855	0.343739	9.9313575	-4.41736619864786	3.07550912406292e-25	9.78288697273174e-22
ENSGALG00000032854	ACP5	30:397120-399963	1.3800325	37.89105025	-4.84617101210334	2.29583682529374e-24	6.6389339614335e-21
ENSGALG00000000775	CTSS	25:165228-169865	11.99895475	133.59864825	-3.50404296151821	4.96652870924344e-24	1.3165025976027e-20
ENSGALG00000043582	ENSGALG00000043582	2:148366525-148371835	0.354012	52.0195065	-7.2430802245009	1.53653643333336e-23	3.75966826214622e-20
ENSGALG00000012173	LGALS3	5:56457111-56460218	1.14104875	24.58390375	-4.48041143604789	3.69869865799846e-23	8.40370754373379e-20
ENSGALG00000026884	ENSGALG00000026884	Z:7161279-7165204	0.54666375	12.249983	-4.53885229640683	9.63526454167317e-23	2.04325419870721e-19
ENSGALG00000014412	CSTA	1:77439994-77445327	2.7629835	183.18252175	-6.25498991750646	1.21125215879456e-22	2.40804499494352e-19
ENSGALG00000010949	GPNMB	2:31127614-31144995	24.6313925	108.2336255	-2.22647235340719	3.70668233355517e-22	6.93563872635626e-19
ENSGALG00000034294	ATP6V0D2	2:122936917-122954777	0.01267925	2.83269975	-7.43508610070479	9.57566718375439e-22	1.69217998582246e-18
ENSGALG00000035856	CD48	25:2468024-2470555	2.73979925	19.78213325	-2.96864829791337	2.92352010443544e-19	4.89443426326247e-16
ENSGALG00000006378	LIPA	6:20166929-20179294	37.85894475	159.25040425	-2.1560767977601	7.42934661937297e-19	1.18160043307817e-15
ENSGALG00000010793	SLC24A4	5:44896394-44930765	0.6802835	8.199329	-3.6621996701533	1.08849329754991e-18	1.6487563477031e-15
ENSGALG00000033694	IFI30	28:4098288-4100719	6.709907	54.13251975	-3.10022437723042	5.78782699379972e-18	8.36840858389888e-15
ENSGALG00000008127	SPI1	5:23185094-23206765	4.36348725	34.34458475	-3.07240044079729	6.22959641252047e-18	8.6155318385158e-15
ENSGALG00000015143	TTR	2:106129430-106138301	3.48653575	59.858387	-4.22942029765806	8.21169561941484e-18	1.08835760815819e-14
ENSGALG00000006705	ENSGALG00000006705	6:21390657-21454748	3.85290725	15.29492975	-2.08015523026312	1.12926475461776e-17	1.43683130318545e-14
ENSGALG00000026364	ASAH1	4:62776696-62791934	55.0584555	188.619133	-1.85604684709568	2.02451930207056e-17	2.47684363382932e-14
ENSGALG00000008709	MCOLN3	8:16765732-16781321	0.24139075	3.93985375	-3.97379876240379	3.54082069893816e-17	4.17148020787126e-14
ENSGALG00000003849	TRPM1	10:6058130-6178126	5.416002	15.64526425	-1.71263963117259	2.10441601080578e-16	2.30825409957659e-13
ENSGALG00000001189	NCF1	19:2800480-2807394	0.66457725	6.431396	-3.40312135814164	6.71557128172085e-16	6.89082602904059e-13
ENSGALG00000017644	COTL1	11:16818088-16836168	19.176489	99.94354625	-2.47976313731538	2.75806678103495e-15	2.74160456993565e-12
ENSGALG00000010811	LGMN	5:45000454-45025305	59.59370425	181.59666425	-1.69022450156295	3.66179625278387e-15	3.52963869711521e-12
ENSGALG00000017046	POSTN	1:173372443-173406135	10.35235075	90.66254575	-3.23400645189231	5.57643819376932e-15	5.2170859560473e-12
ENSGALG00000016833	F7	1:138939079-138948241	0.0120695	1.28728575	-6.71149873577147	8.41094762972157e-15	7.64410951868038e-12
ENSGALG00000010595	GPR65	5:43098346-43141901	1.0346465	5.35057775	-2.48035426386071	1.36896591300199e-14	1.20959546463001e-11
ENSGALG00000041140	HTRA1	6:32231327-32259800	30.98725575	98.58746175	-1.76045635915068	2.81092539645828e-14	2.41656016043085e-11
ENSGALG00000053764	CYYR1	1:104193463-104251356	1.88760075	3.206999	-3.20550154683913	3.10136948486869e-14	2.59609110379442e-11
ENSGALG00000002473	GPR157	21:3257923-3280087	1.436232	4.60579325	-2.53822693159228	5.96043700288484e-14	4.7398885156191e-11
ENSGALG00000007186	TMEM268	17:2882867-2987652	0.6521835	6.22555775	-3.04772117677318	6.25876469126812e-14	4.85573283084263e-11
ENSGALG00000014561	PTPN6	1:77994636-78014698	3.27207425	14.984918	-2.2960388206433	9.13611339939571e-14	6.91930074098519e-11
ENSGALG00000028790	DNASE2B	8:16993720-17017021	1.43749375	9.48308325	-2.68341253313134	2.23188606436872e-13	1.65102474003499e-10
ENSGALG00000014585	ENSGALG00000014585	19:4941785-4942879	1.7477885	22.0486315	-3.76488666699989	2.33497780463958e-13	1.68802974972228e-10
ENSGALG00000030016	CTSB	3:107370910-107378810	88.44106675	230.24897375	-1.46129334602256	3.74258635619799e-13	2.61387923140217e-10
ENSGALG00000002112	CSF3R	23:4160678-4166175	0.5397085	6.4280135	-3.63865535326141	3.78001334982238e-13	2.61387923140217e-10
ENSGALG00000049402	ENSGALG00000049402	26:2642206-2646189	0.7281065	6.68708425	-3.2656161566002	4.46573835896961e-13	2.95938898875968e-10
ENSGALG00000000695	MFSD4A	26:2178133-2192431	2.0402015	14.7317145	-2.90757223328317	6.49882472177861e-13	4.21879827704196e-10
XLOC_015243	XLOC_015243	1:100579335-100616077	0.122847	1.4875065	-4.72960514703339	8.08286218825331e-13	5.14215526692299e-10
ENSGALG00000041344	FABP5	2:121272547-121278022	2.7352295	24.08880475	-3.25450402721787	8.55927957218799e-13	5.33847301787702e-10
ENSGALG00000005209	AQP1	2:1186169-1206259	10.15595125	47.40493975	-2.31823072265389	1.3024055711089e-12	7.8166450587553e-10
ENSGALG00000009604	DBX2	1:30661406-30681723	0.59454925	6.11908875	-3.42738738033088	1.78692251076136e-12	1.05259663231126e-09
ENSGALG00000011872	-	1:49248261-49268325	1.27685075	6.6092505	-2.37816049389183	1.85780807955747e-12	1.07445485822988e-09
ENSGALG00000012801	LY86	2:64889269-64914270	1.7325705	24.47158175	-3.92614263210774	2.23525078435412e-12	1.26966236070572e-09
ENSGALG00000031786	BLVRA	2:51589935-51620997	0.7565305	4.93342925	-2.7849214409643	3.27703446619764e-12	1.8287577076365e-09
ENSGALG00000027483	GLRX	Z:57547979-57556623	3.2958645	21.22673575	-2.76889991287495	3.43654164921767e-12	1.88470609172353e-09
ENSGALG00000036686	PLTP	20:10532982-10538372	2.34385725	13.0192115	-2.35421974858042	3.4970460355746e-12	1.88538198890835e-09
ENSGALG00000017183	MMP13	1:183730975-183738566	0.053326	4.795988	-6.5285861852929	3.65513925024241e-12	1.93777207351601e-09
ENSGALG00000012061	ENSGALG00000012061	7:28185901-28203831	0.774966	4.290512	-2.97801946536752	4.83569310844884e-12	2.52161577191228e-09
ENSGALG00000005638	IL2RG	4:2390550-2394261	1.240277	10.93546725	-3.22910568973878	9.395006605899e-12	4.76950743798203e-09
ENSGALG00000016986	LCP1	1:169350498-169399736	5.160342	20.6803685	-2.11062585332807	9.44635067411323e-12	4.76950743798203e-09
ENSGALG00000042810	ENSGALG00000042810	14:15043163-15046202	6.103242	19.62691625	-1.7658418679496	1.83629387551038e-11	9.12666748220461e-09
ENSGALG00000008439	CD36	1:11333589-11371413	3.650326	19.451255	-2.49520915131502	2.5790649720979e-11	1.26211504149942e-08
ENSGALG00000040557	TFEC	1:25367738-25492784	0.55227	4.2900765	-3.05785249229628	3.10025825490756e-11	1.49418355803568e-08
ENSGALG00000038636	LAPTM5	23:380586-395018	17.87051725	80.4199475	-2.3624615009259	3.37622947194686e-11	1.60290273542026e-08
ENSGALG00000000783	PTAFR	23:1627960-1636790	0.66957275	4.008349	-2.66962810220158	5.22061278000282e-11	2.44209517528102e-08
ENSGALG00000017239	CTSC	1:189543239-189559491	24.192243	66.0608425	-1.52757020830738	6.61263666321272e-11	3.04842550174106e-08
ENSGALG00000007114	APOA1	24:5140181-5141930	406.09001175	1415.343521	-1.90077056563249	6.81774296982188e-11	3.0980798018152e-08
ENSGALG00000051258	ENSGALG00000051258	6:21454931-21458894	0.87664425	4.158866	-2.32956819196339	8.03891338810357e-11	3.60154642200263e-08
ENSGALG00000008166	TLR15	3:3021579-3025935	0.23446775	2.26452075	-3.24467586822001	1.11718871864632e-10	4.93564665991957e-08
ENSGALG00000001882	TNFRSF18	21:2563494-2569802	0.37336825	2.7414445	-2.93267204695562	1.57246194695791e-10	6.75924892848433e-08
ENSGALG00000047316	ENSGALG00000047316	9:5476509-5480346	0.17306825	1.561595	-3.21042172292408	1.64113566032311e-10	6.96038456256237e-08
ENSGALG00000053917	CD164	3:66946468-66958016	89.8251515	199.1725235	-1.23161818248326	2.37608431246432e-10	9.81569686950357e-08
ENSGALG00000021451	ENSGALG00000021451	11:1044286-1046844	0.10288525	1.880219	-4.11090715832426	2.56095785895331e-10	1.044378314557e-07
ENSGALG00000041826	S100A6	25:3308021-3309315	63.65097125	289.13779475	-2.29074790089965	2.7833730448029e-10	1.12071282509032e-07
ENSGALG00000033530	ENSGALG00000033530	27:3973878-3978712	16.824838	62.9380655	-1.97600246982169	3.08243063228212e-10	1.21177363546425e-07
ENSGALG00000041298	ENSGALG00000041298	14:15396046-15412161	0.50892775	3.988493	-3.05008834854043	3.72043999953641e-10	1.44321312128358e-07
ENSGALG00000026092	ENSGALG00000026092	2:103407604-103415054	0.11584975	1.7716275	-4.00345395725064	4.62566565448999e-10	1.77274456389966e-07
ENSGALG00000017089	SLC46A3	1:177111041-177124879	1.4772065	7.70403425	-2.36240682054237	5.95197011345422e-10	2.22736726281018e-07
ENSGALG00000043064	EXFABP	17:865358-868425	2.42674825	20.04362	-3.14887641128062	9.10174484736687e-10	3.3324341495024e-07
ENSGALG00000027165	RNASE4	6:9958422-9959631	0.72219125	27.51274675	-5.32939852191388	1.10214447408864e-09	3.98387654275971e-07
ENSGALG00000012420	CG-1B	1:51166508-51169768	97.91260225	247.4563525	-1.43587010804742	1.19136723353388e-09	4.25800003724486e-07
ENSGALG00000033535	RGS16	8:5981547-5987489	0.5668625	3.91619575	-2.90497540023289	1.2204867391943e-09	4.31360696522574e-07
ENSGALG00000003242	STAR	22:2578576-2581509	83.09239975	18.47783625	2.08490620112126	1.33485604785872e-09	4.66598198091628e-07
ENSGALG00000050866	HSD3B1	1:79311694-79327367	24.3141095	4.725818	2.26250352323259	1.58053316854773e-09	5.46469343025379e-07
ENSGALG00000054971	ARHGAP30	25:20565-29413	0.46713325	2.51578525	-2.50593138041601	1.67352495469608e-09	5.72399519182019e-07
ENSGALG00000039080	CD44	5:19191268-19248208	4.888108	13.43977	-1.61535217414302	1.7857522329179e-09	5.9792623975669e-07
ENSGALG00000030432	RASSF2	22:559504-571288	3.22573875	11.4528335	-1.9136687342514	2.49665816834955e-09	8.27252079969072e-07
ENSGALG00000016590	TLR7	1:124490191-124497611	0.784149	4.69862425	-2.7113163114072	2.64109875560595e-09	8.66089797083191e-07
ENSGALG00000012076	TIFA	4:57171233-57177054	0.6570505	3.729587	-2.57900484901991	2.84298838882139e-09	9.22781812857344e-07
ENSGALG00000040371	ENSGALG00000040371	5:18622009-18627613	38.525072	84.70097525	-1.22520704724866	3.61214968364135e-09	1.14898869286948e-06
ENSGALG00000007611	RPL35A	9:15278279-15281121	171.212635	426.591873	-1.41869100603061	3.96462960994665e-09	1.21690230628741e-06
ENSGALG00000007059	IGSF6	14:9131578-9150363	1.89439125	7.76726925	-2.10220473062207	3.9786802431353e-09	1.21690230628741e-06
ENSGALG00000011099	FAP	7:21075293-21113292	6.3064325	20.09188925	-1.76787689048256	4.20334829931459e-09	1.27337434336093e-06
ENSGALG00000025945	AVD	Z:9164659-9166088	2.91204325	22.2614245	-3.02630502049351	4.53456226279248e-09	1.36075368884119e-06
ENSGALG00000047283	ENSGALG00000047283	31:4827950-4839801	0.5749975	3.72647625	-2.77314584276727	5.06318289497315e-09	1.50518490379627e-06
ENSGALG00000027513	HOXD9	7:16297348-16299201	0.1469295	1.56517475	-3.44382802984543	5.76075943783442e-09	1.69670367553773e-06
ENSGALG00000016881	GPR183	1:145983501-146081301	1.3473585	5.837607	-2.12071163150657	6.08697599335254e-09	1.77633595754634e-06
ENSGALG00000049755	IL22RA2	3:54924896-54930168	0.0074705	0.29377325	-5.23109752084607	6.87687431755674e-09	1.98860450151966e-06
ENSGALG00000006992	MMP9	20:10572557-10576665	1.519443	19.008356	-3.71803074755686	7.05819084906464e-09	2.01062980424871e-06
ENSGALG00000011213	DEGS2	5:48671881-48687922	0.27235475	3.20594525	-3.60406309393773	7.07945984079524e-09	2.01062980424871e-06
ENSGALG00000016446	ATP6V1C2	3:96909880-96926659	4.99880025	16.15414	-1.73828988139098	7.19058850964269e-09	2.0241188487011e-06
ENSGALG00000002192	PTPRC	8:2418766-2492350	5.5003055	15.93936275	-1.63491850036981	7.4460512068617e-09	2.07764423543038e-06
ENSGALG00000012761	DRAM1	1:55492342-55507806	0.41445275	3.31754325	-2.44258917327797	8.20654089903634e-09	2.26992921267345e-06
ENSGALG00000027090	ENSGALG00000027090	4:85928419-85937631	2957.71481325	1056.6394805	1.41566254958279	1.01003285497199e-08	2.76966681756931e-06
ENSGALG00000008836	ATP6AP1	1:22485251-22539257	59.16072875	120.51169975	-1.11274247249539	1.03879417028055e-08	2.82418835576531e-06
ENSGALG00000046326	IL1R2	1:135054624-135066732	0.27336975	1.58085925	-2.60935421044996	1.05733477661601e-08	2.85023406011684e-06
ENSGALG00000050441	ENSGALG00000050441	1:51558852-51565932	1.0768035	4.26911975	-2.07072252448763	1.08208595393407e-08	2.8924430343436e-06
ENSGALG00000047990	SCRG1	4:43310618-43318910	0.3488395	2.098034	-2.67604491177262	1.20591144001318e-08	3.19656974961494e-06
ENSGALG00000047550	-	28:256239-263870	36.58491375	10.78330175	1.69262832861824	1.39068093784641e-08	3.5946755185237e-06
ENSGALG00000023781	TREM-A1	26:4745842-4753272	0.51196125	3.023221	-2.63480423579075	1.3976173267591e-08	3.5946755185237e-06
ENSGALG00000028142	HACD4	Z:34263630-34278183	0.8932095	4.65411875	-2.46455273110901	1.4013007774433e-08	3.5946755185237e-06
ENSGALG00000008340	FES	10:20534450-20539528	0.53093625	3.05358075	-2.60333186709932	1.57791783482339e-08	3.9834911434839e-06
ENSGALG00000006567	UBASH3B	24:3165277-3221633	2.4446785	8.599316	-1.89174429946706	1.71624120021764e-08	4.26499346388459e-06
ENSGALG00000006919	POF1B	4:8656576-8674486	13.49181125	4.0460985	1.70689492941745	2.08560163852295e-08	5.064191032044e-06
ENSGALG00000023411	CD180	Z:21298598-21307258	0.08498225	0.68997425	-3.06901245787543	2.28692133544463e-08	5.42870751934017e-06
ENSGALG00000034982	CYP11A1	10:3014290-3018506	144.69276425	43.72449225	1.63138215741884	2.43005090337153e-08	5.72573993965518e-06
ENSGALG00000007511	ITGB2	7:7177686-7189495	5.327399	15.201304	-1.59687281006367	2.46456227489536e-08	5.76435745604019e-06
ENSGALG00000017184	MMP7	1:183873073-183877709	0	0.3917885	-7.795134668961	2.86648768063678e-08	6.60725410386779e-06
ENSGALG00000006756	ENSGALG00000006756	20:10341499-10348637	2.4433065	11.50550275	-2.31706529062966	3.70261862595099e-08	8.41261399091965e-06
ENSGALG00000004771	C1QB	21:6073556-6075682	3.92296375	18.5398385	-2.34526914322593	3.8125085494458e-08	8.60085705314337e-06
ENSGALG00000007462	CTSZ	20:10895414-11046354	50.40154925	102.25801275	-1.08753146454339	3.92260136549584e-08	8.72545642203197e-06
ENSGALG00000037077	CCR5	2:42617494-42623187	0.88952125	4.5248685	-2.43657392107301	4.00302665160302e-08	8.84251908061392e-06
ENSGALG00000054253	ENSGALG00000054253	2:79958281-79989161	0.184078	10.733603	-5.91206466811396	4.05889495354977e-08	8.90409583292859e-06
ENSGALG00000027973	CATHL1	2:4078678-4080170	0.92962675	21.9794615	-4.64883842686735	4.18298421732465e-08	9.11346198416985e-06
ENSGALG00000016693	CSF2RA	1:130482654-130498132	1.39222875	7.27374275	-2.47333518284346	4.36896031516766e-08	9.39001747737622e-06
ENSGALG00000046863	-	Z:18525563-18852526	0.14329275	0.65404775	-2.36416127212778	5.33777211583619e-08	1.1395247867962e-05
ENSGALG00000019552	SERPINB10	2:67665297-67674062	1.757969	11.3090435	-2.78252236754646	5.51997765868016e-08	1.17056646229972e-05
ENSGALG00000047864	ENSGALG00000047864	5:256620-258240	1.0650195	5.708799	-2.47134793597435	6.17713071017971e-08	1.29268651815859e-05
ENSGALG00000019063	MMP10	1:183766300-183772932	4.38447675	20.917924	-2.33440174553366	6.8705265867836e-08	1.41632149076069e-05
ENSGALG00000012802	F13A1	2:65009436-65078561	6.19800475	20.69751575	-2.03133504902211	7.14814870770572e-08	1.44825135186886e-05
ENSGALG00000016797	FHL2	1:136441653-136481145	11.9008865	40.758459	-1.88436991233513	7.93607894230254e-08	1.59771351313735e-05
ENSGALG00000019755	ENSGALG00000019755	18:10415825-10417773	0.1014005	1.68083375	-4.07311138607083	8.06026521447305e-08	1.60615204820329e-05
ENSGALG00000023872	FAM129B	17:2779784-2798309	5.6440085	15.404186	-1.52506058372692	8.07898166281636e-08	1.60615204820329e-05
ENSGALG00000050893	CCR2	2:42632317-42640047	2.261755	7.94648725	-1.90367095120737	8.38236245461761e-08	1.6461746074751e-05
ENSGALG00000013135	GALNT1	2:83799056-83873117	18.77799075	46.26389875	-1.39770110012588	8.38379975513115e-08	1.6461746074751e-05
ENSGALG00000017072	ENSGALG00000017072	1:175888052-175900559	5.7552475	17.72090675	-1.41049271476153	8.71015965838575e-08	1.69976361088093e-05
ENSGALG00000016791	SLC9A2	1:135300958-135332438	0.02197325	0.358939	-4.00706201904132	8.92820160574991e-08	1.73169002973963e-05
ENSGALG00000002118	CO6	13:4533095-4541847	2.05185975	10.93022475	-2.46239048950657	9.07243103038047e-08	1.74899974936589e-05
ENSGALG00000026891	NINJ1	12:6991629-7031735	3.3698645	8.20487175	-1.46106735059108	9.41174727706993e-08	1.80348354901396e-05
ENSGALG00000018439	DLX1	7:17837627-17841101	0.137111	1.197102	-3.21147740432706	1.05880976373451e-07	2.00474284372804e-05
ENSGALG00000002160	B2M	10:1784065-1786985	122.414257	314.822342	-1.45844941379099	1.1924596268359e-07	2.24443480887712e-05
ENSGALG00000033432	NHLH2	1:81201348-81205868	0.215075	1.50216125	-3.10939477605377	1.21178960753122e-07	2.26740091917414e-05
ENSGALG00000023780	TREM-B2	26:4755127-4761551	0.93798775	3.67160075	-2.16732378083717	1.26822481922228e-07	2.35912065933575e-05
ENSGALG00000013086	IKZF1	2:80659236-80730292	1.27796375	5.198156	-2.09526456848392	1.29742518983691e-07	2.39940685253036e-05
ENSGALG00000039659	ENSGALG00000039659	1:9908004-10213943	0.3600735	0.0664145	2.33493843116462	1.35659099425195e-07	2.49432386914222e-05
ENSGALG00000031306	BHLHA15	14:1509770-1512987	0.2741625	1.671521	-2.66687465488055	1.36648957989859e-07	2.49808431304564e-05
ENSGALG00000016775	RPL31	1:134671350-134676353	242.14967725	530.795517	-1.22263255479181	1.40540206370242e-07	2.55204511168007e-05
ENSGALG00000010326	FLVCR2	5:38505542-38536670	0.94989	3.40853225	-1.90283827563956	1.41205300278441e-07	2.55204511168007e-05
ENSGALG00000044326	ENSGALG00000044326	31:4845515-4866801	0.81954525	4.8276785	-2.66927753674133	1.56202274810171e-07	2.79136975249255e-05
ENSGALG00000012610	CTSV	Z:41419265-41425489	127.8352625	276.8207625	-1.20754386712271	1.60701907082792e-07	2.85573573318241e-05
ENSGALG00000039120	NBEAL2	2:3930912-3957545	25.2080755	8.43699225	1.48403012203219	1.84814540252432e-07	3.26598095049424e-05
ENSGALG00000009803	MGST2	4:29354208-29369902	1.222002	7.9702695	-2.80988239212194	2.24982275035248e-07	3.91063452819465e-05
ENSGALG00000039187	GKN2	22:405357-409427	0	0.27344225	-7.63058292979124	2.32153542464176e-07	4.01335436534944e-05
ENSGALG00000006809	POU2AF1	24:4343410-4355489	0.1071235	0.84792075	-3.06650433773109	2.45882189545663e-07	4.20498202540753e-05
ENSGALG00000037599	-	25:3309948-3317820	0.589834	3.91842225	-2.86431537506829	2.91772684030593e-07	4.91058058535933e-05
XLOC_076157	XLOC_076157	32:57595-61669	0	0.2512195	-6.79291785807732	2.93610110158495e-07	4.91549683896399e-05
ENSGALG00000013218	C3AR1	1:66793430-66796768	1.53032075	7.7838185	-2.4489254554274	3.03763269738293e-07	5.03250304536737e-05
ENSGALG00000031702	KMT2D	33:7146897-7172921	3.938473	1.58292025	1.2419761500685	3.33542474213457e-07	5.46889307332775e-05
ENSGALG00000010490	DPYSL4	6:35825229-35837369	9.09826475	2.47484875	1.81538755449961	3.41731391463618e-07	5.57442760567499e-05
ENSGALG00000014908	FST	Z:16072541-16079179	2.027364	8.211669	-2.18009531542614	3.62280826961424e-07	5.84964001259693e-05
ENSGALG00000051766	-	11:45182-56277	0.8694735	3.4165235	-2.06002882902504	3.71879537092773e-07	5.9743011087798e-05
ENSGALG00000013956	MYB	3:55778483-55804513	0.1687505	1.00624275	-2.56338119013378	3.91667436936618e-07	6.198283334088e-05
ENSGALG00000002028	GPRC5B	14:15029907-15065011	6.04807175	16.97137925	-1.58355857670431	4.07400419005327e-07	6.41534649907942e-05
ENSGALG00000014833	RPL37	Z:12917710-12935092	56.35735325	125.809824	-1.34304820075777	4.12189253568265e-07	6.45878224963198e-05
ENSGALG00000000357	-	22:1187017-1205333	0.9458465	3.09310725	-1.85356565193136	4.36019914544605e-07	6.79870463811242e-05
ENSGALG00000010375	SLC30A2	23:3371952-3373864	0.026265	1.01106875	-5.13800552965752	4.45418160073105e-07	6.91136890427581e-05
ENSGALG00000010874	UNC79	5:45340638-45435097	8.80103025	3.13820425	1.3849248977268	4.96402296251007e-07	7.62804861905715e-05
ENSGALG00000055094	CD63	33:5491179-5493716	86.76792625	172.71204025	-1.09039998809499	5.08304779238248e-07	7.76264676654832e-05
ENSGALG00000002374	SLC9A9	9:10833532-11044696	4.1092615	11.02691225	-1.55013653417611	5.11773474200705e-07	7.76264676654832e-05
ENSGALG00000008656	ICOS	7:13376431-13388513	0.84651325	3.42387275	-2.10524412796478	5.12482574420808e-07	7.76264676654832e-05
ENSGALG00000028451	MT4L	11:2118766-2120425	46.749684	117.67753975	-1.43729871787947	5.20693946777954e-07	7.84964632846443e-05
ENSGALG00000043672	STAB1	12:1023267-1074387	3.7472575	11.27263925	-1.67197994006906	5.50416091551454e-07	8.25857804535859e-05
ENSGALG00000016992	HTR2A	1:169670496-169697156	0.15877925	1.38961375	-3.23130335439273	5.61265164239444e-07	8.38182329074764e-05
ENSGALG00000006297	TRPC7	13:15696791-15759768	36.902089	17.16252025	1.15435451789665	5.75211400347641e-07	8.5499530063823e-05
ENSGALG00000007466	EDNRB2	4:11158706-11169798	13.169732	36.6208395	-1.56810382353073	5.92128037966658e-07	8.76046546961927e-05
ENSGALG00000046616	CHGB	3:16985845-16997906	27.884421	4.033754	2.658935013524	5.96445433910495e-07	8.78348741076803e-05
ENSGALG00000013535	CYP4V2	4:61357027-61369973	1.95013775	6.03808925	-1.71928347398637	6.04491950413234e-07	8.86096057635694e-05
ENSGALG00000002113	LCP2	13:4598169-4629140	1.803553	6.84946075	-1.87730196314277	6.12648014654606e-07	8.92332487165324e-05
ENSGALG00000028304	MMR1L4	2:19542337-19568271	2.134796	7.245828	-1.85082201639432	6.14356989182954e-07	8.92332487165324e-05
ENSGALG00000033376	APOH	18:7441139-7448075	1.13043975	3.940922	-1.89581934096616	6.23487213784842e-07	9.01477490149184e-05
ENSGALG00000026490	RPS16	1:39833011-39835915	300.171837	687.0736465	-1.30308994507678	6.53111308215664e-07	9.40036995612311e-05
ENSGALG00000007001	TLR4	17:3938812-3944462	2.28550775	7.71066925	-1.84370052474141	6.89462695796602e-07	9.8788823831505e-05
ENSGALG00000017330	RPS3	1:196638370-196645721	181.171463	362.09061425	-1.09881055802763	7.67231691752726e-07	0.00010943889185185
ENSGALG00000040275	RCSD1	1:92961990-92997116	1.585386	5.04107025	-1.76147114503385	7.726576167523e-07	0.000109720830943187
ENSGALG00000018557	SOD3	4:73665483-73667513	12.469321	37.0025255	-1.66660633678013	8.41209048602716e-07	0.000118398312508866
ENSGALG00000015216	SYK	Z:44075482-44125480	0.688914	3.074067	-2.33647603928211	8.46369390656032e-07	0.000118551589047029
ENSGALG00000019756	MLANA	Z:27814456-27819700	11.86202275	44.08546825	-2.00660531782467	8.49752029385478e-07	0.000118551589047029
ENSGALG00000006425	SLC6A6	12:11280550-11407020	19.2006225	42.12588875	-1.25054526833042	8.5349971296106e-07	0.000118554464495975
ENSGALG00000037929	BIN2	33:5033336-5044090	0.53917725	2.856666	-2.48884841559616	8.83964803193413e-07	0.000122252332281649
ENSGALG00000049422	ATF3	3:21941199-21967759	2.9326025	9.3253905	-1.67371785623679	9.8716027252361e-07	0.00013484276828607
ENSGALG00000008121	CYP17A1	6:24341471-24343997	470.0553475	124.48914525	1.84223957235347	9.87719356492009e-07	0.00013484276828607
ENSGALG00000014603	C1S	1:78045961-78055022	5.8545675	20.71906775	-1.92011536611035	1.03334984397041e-06	0.000139871596539808
ENSGALG00000046032	CD83	2:60692769-60705622	2.1092665	8.721048	-2.14184996544373	1.0694375238569e-06	0.000143534760322211
ENSGALG00000016285	ENSGALG00000016285	1:116059996-116093676	4.720006	10.7082005	-1.43748755246986	1.076977925415e-06	0.000143939457266915
ENSGALG00000013990	RPS12	3:56858322-56862421	207.6307715	459.718361	-1.25072205704605	1.1352558536791e-06	0.000151093529078153
ENSGALG00000022815	AvBD1	3:107430692-107469283	7.96372375	71.422469	-2.83975040571527	1.15885875103237e-06	0.000153592241714952
ENSGALG00000024272	S100A9	25:3296971-3298411	2.46060425	53.40738375	-4.55716514099709	1.1837169146459e-06	0.00015611688472684
ENSGALG00000037441	ENSGALG00000037441	25:2843844-2844777	270.92878725	533.94837975	-1.07610139701124	1.27364520522955e-06	0.000166721729766036
ENSGALG00000014432	RPS20	2:111204409-111207110	459.994606	977.080246	-1.19139289234307	1.29540837252251e-06	0.000168875593940855
ENSGALG00000015436	SDCBP	2:112049920-112062668	133.558243	244.86614975	-0.931952956657255	1.32219943631002e-06	0.000170386420375025
ENSGALG00000010156	DOCK8	Z:25744347-25805121	3.0726945	7.0331565	-1.28034856365854	1.32306723985763e-06	0.000170386420375025
ENSGALG00000000719	RPL22	21:639948-645489	130.229576	259.1242295	-1.09389186519001	1.35573706743381e-06	0.000173889678943557
ENSGALG00000038141	NCF4	1:51574103-51584520	1.17786	4.55019775	-2.04659417131247	1.44255522733579e-06	0.000183544956905296
ENSGALG00000052649	H2B-V	1:48170395-48170775	39.18170925	138.38452325	-1.92951503925269	1.47913369153227e-06	0.000186705411087103
ENSGALG00000035079	RPSAP58	2:44295275-44300137	186.10730775	343.9818725	-0.981385702375181	1.50480180141265e-06	0.0001891946264867
ENSGALG00000010077	RPS3A	4:33235392-33239654	605.1452255	1229.75689725	-1.12579419776677	1.53390824697245e-06	0.000191904759318077
ENSGALG00000015675	ENSGALG00000015675	1:99421122-99454742	4.19293975	9.99601275	-1.32780490973564	1.53842351617812e-06	0.000191904759318077
ENSGALG00000036908	ENSGALG00000036908	1:48095687-48096067	40.30194075	94.305702	-1.32182175838955	1.57739159733694e-06	0.000195997067655042
ENSGALG00000046715	-	Z:70409791-70415817	60.2113445	16.88084525	1.81900907566359	1.59726108142462e-06	0.000197693687700528
ENSGALG00000032685	HECTD4	15:6603817-6667047	40.5127615	17.99457575	1.09681902884591	1.63321095077053e-06	0.000200280413195815
ENSGALG00000015126	TRPM3	Z:35092121-35479721	12.212646	5.042114	1.19099223519358	1.63704949639762e-06	0.000200280413195815
ENSGALG00000034150	CATHL3	2:4072545-4073720	1.212775	45.99450225	-5.31980099189004	1.66536492474289e-06	0.000200861011682962
ENSGALG00000029648	TH	5:13897715-13928479	11.8214725	0.2812385	5.79558008492164	1.67219838852664e-06	0.000200861011682962
ENSGALG00000001161	FLI1	24:1016857-1089783	5.76698725	14.8393605	-1.48926299172564	1.67669529398669e-06	0.000200861011682962
ENSGALG00000047211	FCER1G	25:152758-153848	1.81314075	9.14876625	-2.41092694890057	1.68842945861935e-06	0.000201150758985854
ENSGALG00000012074	ALPK1	4:57133859-57171454	0.834749	3.22828025	-1.86937995668595	1.71764907256267e-06	0.00020386828115353
ENSGALG00000003578	FN1	7:4388774-4439109	13.78009025	35.85066075	-1.471256242781	1.73980516541348e-06	0.000205730343890845
ENSGALG00000023824	ENSGALG00000023824	6:19996152-20037912	0.646936	2.41380225	-1.9823681718412	1.75071387101467e-06	0.000206253546381873
ENSGALG00000042193	AvBD5	3:107466556-107469283	0.02368675	0.635091	-4.82697368350514	1.78037059631246e-06	0.000208973462354624
ENSGALG00000033520	DCSTAMP	2:129825673-129834748	0.01361775	0.416335	-4.80818894551157	1.80453488218997e-06	0.000210258058855607
ENSGALG00000019231	CD200R1	1:84562942-84585088	0.248209	1.32625075	-2.44129527347842	1.82684596265895e-06	0.000212080814694228
ENSGALG00000014192	ATP10D	4:66765329-66802178	1.7050955	5.42055625	-1.74886837452219	1.90610295242781e-06	0.000220119776752778
ENSGALG00000043379	RPL14	2:41121646-41124715	258.86962475	530.2513885	-1.10929810616672	2.01849559160485e-06	0.000230172315225378
XLOC_054955	XLOC_054955	20:5541276-5546783	0.00975075	0.22079875	-4.47046668641899	2.02206460320715e-06	0.000230172315225378
ENSGALG00000048612	RPS26	33:7062644-7064200	215.918289	446.15476975	-1.14215860138423	2.03381335958494e-06	0.000230226224751023
ENSGALG00000016740	OCA2	1:131975543-132105662	4.74634475	12.26225775	-1.47028451736053	2.07112199233907e-06	0.00023361815409331
ENSGALG00000003196	RNASE6	6:9949854-9959635	3.37900625	14.590635	-2.14728714064352	2.09385720989534e-06	0.00023534807063449
ENSGALG00000005502	KCNG4	11:16658649-16675822	3.33211525	0.55754475	2.48017043117008	2.10573402519033e-06	0.000235849625377743
ENSGALG00000011581	KIF26A	5:50931834-50997535	15.171801	6.67098375	1.10223119846988	2.15572831885402e-06	0.000240601972261149
ENSGALG00000031170	ADCY1	2:54710632-54882357	2.8928525	1.10445475	1.82131171018498	2.23928100408059e-06	0.000247667360820944
ENSGALG00000002695	SLC15A4	15:4053657-4075057	16.33198925	29.7566225	-0.949060524679823	2.24239051577956e-06	0.000247667360820944
ENSGALG00000010224	GLIPR1L	1:37882246-37890696	1.44629625	6.32207225	-2.06726070230135	2.31265625484562e-06	0.000252893124236749
ENSGALG00000039682	HCLS1	1:359020-371025	0.74264575	2.69148875	-1.93132093970713	2.31879146368911e-06	0.000252893124236749
ENSGALG00000001571	MYO1F	28:1844413-1858231	0.914121	3.56716	-2.04125424116792	2.32150624908455e-06	0.000252893124236749
ENSGALG00000000295	ENSGALG00000000295	26:870577-887343	0.37992525	0.07275325	2.27536665085353	2.39864401098732e-06	0.000259518596413251
ENSGALG00000019696	CATHL2	2:4074457-4076222	1.529636	29.65152375	-4.39534686143653	2.42579046124104e-06	0.000261565995869885
ENSGALG00000016227	GPR34	1:113198416-113203604	2.0629405	7.929151	-2.02959488225788	2.49516802383503e-06	0.000268137836723543
ENSGALG00000006876	CTSA	20:10528674-10532766	45.68616125	83.464527	-0.953475046810487	2.61699968404205e-06	0.000280283309594928
ENSGALG00000043610	ENSGALG00000043610	KZ626838.1:144669-184918	3.5770225	18.60912575	-2.06570591989652	2.66831702724802e-06	0.000283867880668001
ENSGALG00000036824	CDH23	6:12515902-12618142	18.32192075	7.88885225	1.28271755414335	2.690600637504e-06	0.00028528438559455
ENSGALG00000031360	ENSGALG00000031360	4:192612-196135	145.85114975	35.87622225	1.91320647007132	2.92854408419003e-06	0.0003086083661246
ENSGALG00000011309	PLXNC1	1:45094960-45161493	8.85577275	21.7071945	-1.3696070600221	2.92997977206543e-06	0.0003086083661246
ENSGALG00000016564	PTK2B	3:105015066-105027598	0.2564835	1.2214115	-2.31859451961544	2.97365831003793e-06	0.000312175238231011
ENSGALG00000037805	RPS19	KZ626826.1:5251-9454	109.92543975	205.27497075	-0.999531657454362	3.14358805110702e-06	0.000325599892332529
ENSGALG00000013971	SGK1	3:56205535-56302921	16.53507775	31.2161975	-0.980251105337382	3.14492559497394e-06	0.000325599892332529
ENSGALG00000030614	ADH1C	4:59984686-59995027	0.74278475	2.58169	-1.88632280229779	3.15595764266024e-06	0.000325599892332529
ENSGALG00000002157	RPS17	10:1790978-1793271	410.52484125	826.9759215	-1.11358708458307	3.1881106967736e-06	0.000327131010173134
ENSGALG00000016866	FHF-4	1:144408607-144791819	2.74676025	0.94670975	2.1995036920096	3.23792586017658e-06	0.000331174224071887
ENSGALG00000051431	RPS15A	14:8714188-8720429	135.79800225	292.91037775	-1.21491616484896	3.26776806522608e-06	0.000333107545591839
ENSGALG00000039708	ENSGALG00000039708	28:1003379-1008537	0.2643315	1.67879125	-2.7208782526907	3.2777723842386e-06	0.000333107545591839
ENSGALG00000015032	ENSGALG00000015032	Z:27663890-27681451	2.2464305	5.8977595	-1.57575825235208	3.29455650880278e-06	0.000333700932401266
ENSGALG00000038065	SLC8A2	32:170673-178234	0.074316	0	7.02395464924117	3.30459284184975e-06	0.000333700932401266
ENSGALG00000011203	HPSE	4:46439548-46444745	0.4664265	1.8519285	-2.07123761103157	3.32292206442025e-06	0.00033448996185805
ENSGALG00000013356	IKBKE	26:2475894-2486807	0.24069075	1.18246725	-2.35994149144161	3.39615448702555e-06	0.000339711566282376
ENSGALG00000015195	RPS15	28:3300429-3302247	321.4892845	643.7819595	-1.10611707714288	3.44135313854282e-06	0.000343153611234823
ENSGALG00000027035	RPL21	1:177652330-177658052	102.44882975	208.19703275	-1.12560086699399	3.58622515343445e-06	0.000356481987204989
ENSGALG00000032588	ARPC1B	14:4766374-4772041	14.33585225	33.510141	-1.31972282862801	3.75179612831839e-06	0.0003717784518557
ENSGALG00000013342	GBX2	7:5218437-5220507	0.64650425	3.2522105	-2.41216355090666	3.78435230024197e-06	0.000373839945088189
ENSGALG00000000337	CTXN1	28:506848-508022	5.30029475	0.3339965	3.62790418639047	3.81347544454489e-06	0.000374858559879639
ENSGALG00000009963	LYZ	1:35542896-35546583	1.07552	11.1970535	-3.47995166582867	3.82075188688395e-06	0.000374858559879639
ENSGALG00000050332	ENSGALG00000050332	14:2745676-2753557	0.7528005	2.427517	-1.78104047856925	3.83001766672586e-06	0.000374858559879639
ENSGALG00000054636	ENSGALG00000054636	2:148354829-148360892	0.01677675	0.310532	-3.962732063719	3.89933478425462e-06	0.000380472209056305
ENSGALG00000043234	HBA1	14:12510348-12511196	82.01517125	424.000698	-2.44491334479564	3.99668197081236e-06	0.000388778155380949
ENSGALG00000032763	MECR	23:2898792-2905063	4.93202525	12.315008	-1.40008694279992	4.035640550242e-06	0.000391371006898317
ENSGALG00000014857	-	Z:13587877-13597196	95.514923	201.1906665	-1.1490489198916	4.08506837737055e-06	0.000394960303999331
ENSGALG00000036346	AMH	28:2107519-2111709	312.84983075	152.59780125	0.956892063450455	4.13620882955326e-06	0.00039748841891015
ENSGALG00000029596	HAS2	2:137356485-137374399	0.89552975	3.5668105	-2.09618495741827	4.17931429036427e-06	0.000400421109223486
ENSGALG00000007699	ENSGALG00000007699	24:5664030-5665784	497.0294495	1066.6270295	-1.20827089783048	4.23664186189638e-06	0.000404694717672858
ENSGALG00000012080	ENSGALG00000012080	2:46175212-46178881	0.11646625	0.871527	-2.99371729025943	4.30709062724196e-06	0.000409211876984472
ENSGALG00000033471	CALD1	1:62359691-62455538	15.796864	33.08829625	-1.161335822283	4.30966012102858e-06	0.000409211876984472
ENSGALG00000006575	VIPR2	2:9698844-9750406	7.26065075	20.81187825	-1.39008522539009	4.43934395571247e-06	0.000419428945708868
ENSGALG00000002542	GUSB	19:5069730-5082830	3.088483	7.0921015	-1.27611701508208	4.46946204971742e-06	0.000420618693312016
ENSGALG00000044811	ENSGALG00000044811	6:18655953-18660462	0.1367855	2.326575	-4.10198622478784	4.6511578541081e-06	0.000435143177003896
ENSGALG00000002837	RPL27	27:7918185-7920899	149.1896095	288.74810025	-1.05539127998232	4.89211701370121e-06	0.00045500979558135
ENSGALG00000040136	PSTPIP2	Z:2160803-2176161	0.209059	1.23923825	-2.64348201385506	5.0004057657394e-06	0.000462529758241145
ENSGALG00000027702	SCN11A	2:5391945-5428473	4.212679	1.33147725	1.57662444831783	5.06080146005492e-06	0.000466605894617064
ENSGALG00000017228	MTNR1B	1:187523990-187544411	0.09236225	0.703817	-2.87694550558266	5.13465539927266e-06	0.000472046975709434
ENSGALG00000008616	DDR1	17:2195780-2233577	31.74244875	15.42572	0.962628775290349	5.19660173561498e-06	0.000474996277609704
ENSGALG00000024486	ENSGALG00000024486	4:83117730-83129665	8.04762925	20.907114	-1.48182069785353	5.25885230629811e-06	0.000477939522888676
ENSGALG00000010237	NPC2	5:38136479-38138708	41.0043135	78.35713275	-1.01435101074143	5.29091293847391e-06	0.000479483332364434
ENSGALG00000001971	UBE2O	18:4379079-4426613	44.29422625	18.9510205	1.1549936805699	5.35125464633059e-06	0.000481597994904027
ENSGALG00000022137	CRP	25:3860483-3861621	256.2627945	699.2514955	-1.55731397964421	5.36162048348714e-06	0.000481597994904027
ENSGALG00000016392	RPS7	3:93709143-93717206	130.37232775	259.1619415	-1.09491923293719	5.38815620898602e-06	0.000481597994904027
ENSGALG00000051056	ENSGALG00000051056	25:30373-32660	0.07603325	0.60332825	-2.85836669511171	5.4153107832929e-06	0.000482508741472728
ENSGALG00000032002	RPL34	4:37708385-37711745	514.382141	1301.49798575	-1.24924877517494	5.51178964809847e-06	0.000489733287475878
ENSGALG00000015205	TYRP1	Z:30823102-30833822	26.270554	61.974184	-1.34835394266155	5.58165033909682e-06	0.00049318532121203
ENSGALG00000005948	RPL27A	5:9990843-9993911	469.901184	934.498947	-1.09527522502917	5.62287631044181e-06	0.000495451724539733
ENSGALG00000026214	LRTM2	1:61004967-61014569	0.57668175	0.06959975	2.87774084119877	5.7150600834883e-06	0.000502183276783644
ENSGALG00000029354	GMIP	30:437446-458592	0.6567895	2.21531375	-1.83622074670772	6.1624943213693e-06	0.000538524126012187
ENSGALG00000041080	CHD7	2:112915343-113003232	18.03345875	8.20010275	1.06131381445557	6.23065891306277e-06	0.000542989121549626
ENSGALG00000009737	TAC1	2:24644607-24650874	7.089419	18.66188725	-1.56849757032334	6.37389484038111e-06	0.0005524447438084
ENSGALG00000036807	NOD1	2:41184789-41205075	6.31440725	11.86562375	-0.998527576811519	6.48370579969318e-06	0.00056043532006098
ENSGALG00000021572	SSH2	19:6233052-6271407	14.36230825	5.66228575	1.27268775399752	6.83235558683006e-06	0.000587379456382371
ENSGALG00000003966	RPL23A	19:5949676-5952152	519.91735825	970.347992	-1.00250707253791	6.89384003760301e-06	0.000591067810663381
ENSGALG00000052643	C15orf48	10:11117010-11144603	5.595105	23.583353	-1.83363063651304	7.05082373510763e-06	0.000602902290833437
ENSGALG00000004588	RPS14	13:13844163-13849165	96.87984825	174.55191425	-0.920296579622361	7.10026382542151e-06	0.000605502123385611
ENSGALG00000003034	SS2	21:4105253-4109012	8.2579525	0.0789385	6.32193277453704	7.40316680365205e-06	0.000629645275019701
ENSGALG00000030878	RPLP1	2:145698580-145699798	377.86573425	732.751465	-1.06060178709032	7.49850091014566e-06	0.000636052841202196
ENSGALG00000008346	CASP18	7:11436085-11444574	1.082147	3.889948	-1.90957606470933	7.53445335357676e-06	0.000637314303996654
ENSGALG00000031597	HBM	14:12507333-12508287	8.6056005	53.70038675	-2.70121544683168	7.55344376141151e-06	0.000637314303996654
ENSGALG00000012006	RTN1	5:54870149-54966041	16.75453825	5.5553575	1.33590969690844	7.6188228104974e-06	0.000641129986188126
ENSGALG00000004519	TRPV2	19:6739040-6751542	7.2186795	15.7760935	-1.22281325633436	7.81705982619213e-06	0.000654349621082488
ENSGALG00000012606	ISCA1	Z:40832093-40839365	16.57730775	29.54864375	-0.919151570976035	7.86912920292902e-06	0.000655259504753846
ENSGALG00000000818	ENSGALG00000000818	1:195032674-195039220	1.05659525	4.268779	-2.1097962822308	7.91889324401658e-06	0.000657681658482829
ENSGALG00000011347	IHH	7:22301636-22309634	0.01433425	1.46424175	-6.34650729461949	8.00118672877835e-06	0.000662785803790913
ENSGALG00000012357	CXCR4	7:30761616-30764299	17.01919825	44.97365075	-1.48608811383646	8.04698677637503e-06	0.000664848317843411
ENSGALG00000029669	C1QC	21:6076987-6078857	4.02060575	14.019947	-1.91206940200442	8.10658555039695e-06	0.000666311058843867
ENSGALG00000045085	IFIT5	6:20187816-20191669	9.28995725	37.6619765	-2.12893660979666	8.17948320373762e-06	0.000670570054710541
ENSGALG00000041730	GPR20	2:146163339-146186941	0.2371595	1.355079	-2.57994509095738	8.30360318363359e-06	0.000677254650431284
ENSGALG00000008014	CEBPB	20:13708222-13709555	4.7421325	12.52245125	-1.49428922038728	8.36606918417218e-06	0.000680604334218243
ENSGALG00000042321	LYN	2:111134283-111181422	8.69624425	19.690803	-1.28020270153482	8.43854188866513e-06	0.000684748925858544
ENSGALG00000036711	S100A11	25:2386866-2388673	11.91480275	32.45562575	-1.53716084596489	8.60842756732332e-06	0.000696756927452894
ENSGALG00000051598	ENSGALG00000051598	Z:73243667-73249935	171.22966	302.4028705	-0.916389422634304	8.81598098912074e-06	0.000709943137425169
ENSGALG00000045305	ENSGALG00000045305	1:190538523-190550517	3.04457225	0.285699	3.26873065719479	9.38667546675834e-06	0.000752092594262257
ENSGALG00000003261	CAVIN1	27:7732348-7746653	28.800409	56.44937525	-1.06939052174461	9.62384164885949e-06	0.000769157736202441
ENSGALG00000053991	-	10:20563338-20571271	2.482191	0.015135	9.75578704382358	9.68170102216443e-06	0.000771842676225635
ENSGALG00000041471	TUBB	16:2738933-2745467	48.72267625	23.5215895	0.968497931264138	9.74294558050302e-06	0.000774783389925551
ENSGALG00000014933	HEXB	Z:24225243-24240761	19.99680775	37.279699	-0.984574674763338	1.0132055674883e-05	0.000803717104644273
ENSGALG00000030251	ADCY8	2:140875182-140993382	3.8499985	0.943539	1.94613559381925	1.02472435248503e-05	0.000808366134901588
ENSGALG00000054650	ENSGALG00000054650	17:7138254-7154369	34.5831805	15.27245125	1.09400251123557	1.02520159991181e-05	0.000808366134901588
ENSGALG00000002046	ENSGALG00000002046	6:3438309-3449439	1.74230325	6.8174955	-2.0473325353106	1.02669030305964e-05	0.000808366134901588
ENSGALG00000006613	CTSD	5:14320728-14334260	179.17432425	316.13448725	-0.912649425632434	1.03099582214948e-05	0.000809751755722293
ENSGALG00000029367	CYBA	11:18419385-18421364	14.9429455	35.98987925	-1.35838318923345	1.04001574866972e-05	0.000814824161316136
ENSGALG00000049538	RPS28	28:981982-983493	26.41535425	57.51231675	-1.23162581545028	1.0677488274084e-05	0.00083449686611877
ENSGALG00000049865	RPL18A	1:33723881-33726148	271.71674725	512.32157125	-1.01825701955291	1.11462799903623e-05	0.000865071565612575
ENSGALG00000053680	HIST1H46L2	1:48078828-48079139	123.9857615	239.84312075	-1.03914416277253	1.11502826841823e-05	0.000865071565612575
ENSGALG00000047152	HBBA	1:197279998-197281946	48.2032375	222.856241	-2.27828488327797	1.12558084627492e-05	0.000871133847668104
ENSGALG00000035505	AOAH	2:46604093-46670393	1.220896	3.51605425	-1.6108815350481	1.18247312086056e-05	0.000912709700900389
ENSGALG00000004261	AQP9	10:7460770-7547716	1.1541635	2.5825615	-1.59957094660353	1.18503916021208e-05	0.000912709700900389
ENSGALG00000016600	POMC	3:105372181-105388173	0.01869075	0.6688505	-4.46648918485047	1.22233491849915e-05	0.000937244795408731
ENSGALG00000004952	RPL36AL	4:2025936-2028063	189.74050725	366.3364335	-1.05118788524245	1.22471014333008e-05	0.000937244795408731
ENSGALG00000023689	ASS1	17:6180976-6201571	4.26402675	13.28291625	-1.73965057120334	1.22573433584845e-05	0.000937244795408731
ENSGALG00000035086	MYL6	33:7016255-7020910	76.91062175	146.35612475	-0.99483186031412	1.25034911710458e-05	0.000952387692607286
ENSGALG00000015056	LAMA3	2:103119354-103231680	3.851498	7.72556475	-1.06774592150054	1.25310756717683e-05	0.000952387692607286
ENSGALG00000001634	RPL23	27:6855155-6857164	291.75661075	546.42382025	-1.0090304989215	1.25452055456774e-05	0.000952387692607286
ENSGALG00000025738	RHOU	3:39870601-39877069	19.01223525	34.44729725	-0.947766969332357	1.26266518411459e-05	0.000956288496226212
ENSGALG00000016286	CXorf21	1:116112612-116121679	0.22598525	1.07999775	-2.32876133573512	1.27590050893582e-05	0.000964017085243216
ENSGALG00000004804	ENSGALG00000004804	20:6579828-6680767	0.94066875	6.19472825	-3.2964504715524	1.31057394129181e-05	0.000987868400439598
ENSGALG00000003319	ADAP2	18:6639244-6650095	0.92662625	3.42397025	-1.98346962328688	1.32274368770355e-05	0.00099468449083126
ENSGALG00000029151	ISLR2	10:3060233-3063299	0.60728025	0.023458	4.41188717017259	1.33288490137635e-05	0.00099759378418542
ENSGALG00000035506	FAU	33:6626977-6631278	63.522911	116.56794525	-0.97491001192022	1.40555854961144e-05	0.00104705882680539
ENSGALG00000039690	STMN2	2:120607154-120640534	10.15434875	0.2814685	4.9898887142416	1.42304898680451e-05	0.00105761133694543
ENSGALG00000002150	CPEB1	10:1793936-1820488	43.05826375	19.4219815	1.05703160402208	1.44582337452503e-05	0.00107203253427195
ENSGALG00000017197	CNTN5	1:184782914-185386270	2.483489	0.6997575	1.69523771530657	1.46162747761475e-05	0.00108075031283122
ENSGALG00000023294	RPLP0	15:9721482-9724691	179.995434	316.38193125	-0.912151111573688	1.46437607227595e-05	0.00108075031283122
ENSGALG00000031427	ENSGALG00000031427	3:36299716-36441865	20.146925	9.826481	0.957008576016414	1.46992539080633e-05	0.0010823346471333
ENSGALG00000052645	ENSGALG00000052645	1:102059323-102061191	24.44044425	7.2603005	1.66154672572369	1.47630048114874e-05	0.00108451829110532
ENSGALG00000005360	CA4	19:8243835-8262292	0.5267035	2.95319025	-2.56471300596004	1.49872097419714e-05	0.00109592679237326
ENSGALG00000048539	BHLHE41	1:67588709-67590637	0.7450065	2.78864925	-1.97749787211968	1.5498893048188e-05	0.00113074378204085
ENSGALG00000034811	RPLP2	5:15988312-15993624	129.7162075	225.85300825	-0.89630042931577	1.59721038142274e-05	0.00115994669001543
ENSGALG00000036086	TAGLN2	25:3881435-3885725	15.801068	37.42784325	-1.34163695489026	1.63483198829976e-05	0.00118456425320791
ENSGALG00000032039	HOXD13	7:16324760-16327333	0.00379125	0.11796375	-4.62848180614046	1.64084251167822e-05	0.00118621726031756
ENSGALG00000004252	ENSGALG00000004252	28:5030693-5034171	0.625978	2.955069	-2.29214448048315	1.66473042444687e-05	0.00120067515409853
ENSGALG00000002987	SERPINF2	19:5543842-5551420	2.157394	8.23417825	-2.01978739009098	1.69306553686297e-05	0.00121294418157825
ENSGALG00000017462	FNIP1	13:17291960-17350348	6.8180535	14.658775	-1.09473130143757	1.75872931047853e-05	0.00125153066302039
ENSGALG00000011172	ENSGALG00000011172	7:21930914-21996451	28.97531075	14.183222	0.954662842354512	1.7703741248196e-05	0.00125700514590149
ENSGALG00000016224	MAOA	1:112604059-112661405	3.02921625	7.85181625	-1.48577676253993	1.78807297412788e-05	0.00126674417002302
ENSGALG00000007959	SLC26A3	1:14959701-14973287	0.054513	0.4848415	-3.20814901019561	1.7927753114248e-05	0.00126725310846914
ENSGALG00000015704	TXN	Z:66723956-66729464	398.656334	739.12693775	-0.99012474217634	1.82037081225127e-05	0.00128106582227656
ENSGALG00000029583	PLBD1	1:48900191-48942414	11.5803105	27.341691	-1.11647126593667	1.90802657139031e-05	0.00133683738346596
ENSGALG00000002336	EP400	15:2872376-2917993	63.654971	30.4401915	0.978908407559867	2.04574630513857e-05	0.00142392000481735
ENSGALG00000020768	EVX2	7:16333056-16334408	0.00926325	0.221443	-4.09470599443022	2.07904401848388e-05	0.00144393692541384
ENSGALG00000039269	ENSGALG00000039269	18:9489328-9537525	42.134194	20.0948275	0.994563605473091	2.08384283435093e-05	0.001444116704093
ENSGALG00000046212	-	18:6864198-6880054	0.56269325	2.202305	-2.20050441765692	2.16648660171163e-05	0.00149812548508359
ENSGALG00000003539	KIAA1522	23:5393111-5412913	6.90085725	2.218034	1.55945487682517	2.1922251604325e-05	0.00151263536069843
ENSGALG00000038782	ZC3H12D	3:48204075-48212692	0.30405375	1.46857625	-2.35959879284305	2.25564911886788e-05	0.0015496747909734
ENSGALG00000024031	CYB561	27:5054364-5059250	2.42857325	0.02146775	6.51551796049393	2.33082871290228e-05	0.00158663012476683
ENSGALG00000004871	RPS24	6:13959378-14039839	175.96714	355.76059725	-1.10722812832489	2.33431085865832e-05	0.00158663012476683
ENSGALG00000039611	ENSGALG00000039611	14:2988243-2996758	3.19884675	8.77932125	-1.52089638127929	2.33437988742456e-05	0.00158663012476683
ENSGALG00000053690	PNMT	27:7039367-7041212	8.71359175	0.02871025	7.76647872040567	2.42029112635429e-05	0.00163802213698305
ENSGALG00000008425	MAP1A	10:20638234-20655060	14.55277925	7.470649	0.879335465501079	2.4690879777444e-05	0.00166749935210343
ENSGALG00000010200	TRHDE	1:36736396-36960465	6.1768505	14.9742395	-1.40319598320743	2.4840789801054e-05	0.00167052998473938
ENSGALG00000003560	SLC6A2	11:3571368-3634461	3.88704325	0.7886065	2.16631203307252	2.50700893861285e-05	0.0016823934035514
ENSGALG00000035677	RPL35	17:9823212-9826911	43.3538865	79.10130325	-0.969771210212895	2.5394307368103e-05	0.00169699059468905
ENSGALG00000051776	ENSGALG00000051776	7:15338261-15357212	0.4936665	0.1375695	1.75159235478486	2.55585550765451e-05	0.00170082024776114
ENSGALG00000013771	KIAA1211	4:64810015-64867683	5.77944425	2.58629075	1.26701804188218	2.56631171307243e-05	0.00170421313739292
ENSGALG00000006388	IL16	10:12549593-12590413	0.951384	2.87463425	-1.69828647092159	2.59241344378026e-05	0.00171795998402513
ENSGALG00000006179	RPL13	11:18734052-18738360	257.50439825	453.240959	-0.91659253456924	2.66518680178883e-05	0.00175358637394191
ENSGALG00000040672	IGFBP4	27:7262040-7267335	6.90491275	16.6411655	-1.36790842276436	2.66822536070886e-05	0.00175358637394191
ENSGALG00000031163	ZNRF2	2:41206092-41265858	3.0931275	5.81465375	-0.894505275532053	2.71002593511222e-05	0.00177738587566979
ENSGALG00000014455	LPAR5	1:77694435-77702350	0.262811	1.087555	-2.13037908078239	2.75236016553623e-05	0.00179773766951832
ENSGALG00000051002	ENSGALG00000051002	11:1475832-1477434	0.368039	0	6.0711515754386	2.77914058558642e-05	0.00181150989522374
ENSGALG00000012612	FBP2	Z:41434019-41454584	0.187103	0.86046625	-2.4366457307516	2.81521187441346e-05	0.00182753213292281
ENSGALG00000052196	ENSGALG00000052196	23:6036756-6053909	0.434001	1.56773375	-1.91046005447482	2.84291447681217e-05	0.00183801354863655
ENSGALG00000030378	RPL11	23:5714104-5718468	135.89541425	245.21498475	-0.947686015094262	2.9181104128102e-05	0.00187141480082822
ENSGALG00000015332	CPLX1	Z:52349944-52449580	7.743437	2.358153	1.60954040986052	2.96179935536046e-05	0.00189561118097909
ENSGALG00000015396	CD200	1:89972837-89985759	8.0561095	17.48385875	-1.19117112913337	2.97291149254917e-05	0.00189890244310234
ENSGALG00000003197	RPL7A	17:7165127-7168878	307.4626275	549.441681	-0.933406849975049	2.98715956685887e-05	0.00190417953230889
ENSGALG00000021569	C1QA	21:6079357-6081398	4.63352525	14.37227	-1.7414332432001	3.0008723495171e-05	0.00190909497131579
ENSGALG00000000311	DOCK5	22:981447-1052989	15.8820745	6.8899705	1.13439157782642	3.03937740982723e-05	0.00192588757030268
ENSGALG00000002637	RBP7	21:3596396-3598338	3.781137	16.817536	-2.27570173396375	3.06070916937771e-05	0.00193554866737049
ENSGALG00000011740	MGP	1:48025491-48034029	30.155966	133.789093	-2.22587983065863	3.12472804566894e-05	0.00197211258739451
ENSGALG00000036894	ABCA2	17:781741-814817	4.4311535	1.751153	1.23945904324809	3.16082766191417e-05	0.0019909458831253
ENSGALG00000028354	METRNL	18:3085475-3106644	24.90126775	45.434165	-1.0040524099145	3.17235617041794e-05	0.00199425844713092
ENSGALG00000011434	SLC11A1	7:22547221-22552363	0.711535	2.341563	-1.92269887537467	3.22140991675918e-05	0.00202110114481643
ENSGALG00000033854	CSF1	26:1287074-1293880	0.87910775	2.65402775	-1.6772089838678	3.25484896948644e-05	0.00202862376030689
ENSGALG00000025899	ENSGALG00000025899	4:11318331-11323586	1.44327625	0.273492	2.29390093354845	3.27799394224129e-05	0.00203651775993659
ENSGALG00000036774	RPL17	Z:1077920-1081538	208.7175825	365.11150375	-0.905171007163626	3.30994201255708e-05	0.00205235761164577
ENSGALG00000003307	TMED2	15:5251373-5257346	50.7668915	83.72279725	-0.8097715191511	3.33556224571249e-05	0.00206421983412196
ENSGALG00000040896	FASN	18:4912089-4948124	81.05705425	40.32244475	0.929622494900669	3.39775372060398e-05	0.00209862423492606
ENSGALG00000010873	DHRS9	7:18858521-18883878	0.068346	0.48382925	-2.77549851715592	3.40482463372492e-05	0.00209891602275496
ENSGALG00000037716	UBA52	28:3987709-3988751	292.22759625	602.8014375	-1.16323358742053	3.47650808546239e-05	0.00213483099788558
ENSGALG00000009095	LHCGR	3:8231020-8250534	32.71505375	13.906332	1.15938796121149	3.49413306095157e-05	0.00214045395550553
ENSGALG00000002868	RPL26L1	13:9856065-9860391	221.355133	422.63797	-1.03852889251823	3.49912306851167e-05	0.00214045395550553
ENSGALG00000051628	ENSGALG00000051628	25:2473278-2475688	0.10854675	0.81786575	-2.91032633961818	3.591648088448e-05	0.00218430277389862
ENSGALG00000050179	ENSGALG00000050179	KZ626836.1:464332-699251	0.12354875	0.991621	-2.80827694140665	3.59791876324332e-05	0.00218430277389862
ENSGALG00000002549	RGS1	8:3999641-4003821	1.6526345	6.06080325	-1.76605326856653	3.60375357374364e-05	0.00218430277389862
ENSGALG00000051266	ENSGALG00000051266	20:10886028-10887227	214.66617975	385.7613985	-0.926182166349425	3.60513991730887e-05	0.00218430277389862
ENSGALG00000014878	MAN1A1	3:62548908-62691253	5.67728375	11.47566025	-1.12920493045997	3.69151335677886e-05	0.00222814702781364
ENSGALG00000005797	COL20A1	20:8822383-8865514	9.8536975	2.888761	1.70221169979406	3.69903362835472e-05	0.00222845758871847
ENSGALG00000010812	RYR2	3:37258840-37618393	7.570363	4.269308	1.15604881351046	3.72685889846567e-05	0.00224097645938175
ENSGALG00000010435	RASGRP3	3:31182830-31220998	5.2414685	11.26566275	-1.232783300068	3.75824161088466e-05	0.00225558315850245
ENSGALG00000017299	RPS11	1:197370910-197373989	364.00056075	661.71695725	-0.963464837597586	3.76878619969964e-05	0.00225765198166188
ENSGALG00000009261	VAX1	6:30033928-30037380	0.07852675	0.721146	-3.10775698721788	3.80301507365271e-05	0.00227232780157243
ENSGALG00000000150	RPL9	4:69289315-69296300	182.835987	318.419651	-0.900182913193279	3.81747502485238e-05	0.00227397121845561
ENSGALG00000025822	CYP1B1	3:32039527-32044728	1.809934	4.47832925	-1.40965410158678	3.85804167934524e-05	0.00229384014538865
ENSGALG00000006221	KIF1A	9:5010321-5043013	0.8128905	0.147797	2.34455416079961	3.88483281880461e-05	0.00230545983457753
ENSGALG00000026978	RPL29	12:967160-970056	242.84458525	504.91640475	-1.16684070381227	3.92066812682992e-05	0.00232049185846733
ENSGALG00000005321	LAMA5	20:7832322-7910579	13.79149225	5.09738275	1.37017169122423	3.93153387000563e-05	0.00232049185846733
ENSGALG00000007269	GABRA3	4:10724115-10800416	9.23386525	2.56963175	1.39562180937008	3.93204788491902e-05	0.00232049185846733
ENSGALG00000046125	PECAM1	18:6838801-6867521	14.653934	31.95668825	-1.22263157326824	3.96543210932846e-05	0.00233154214354212
ENSGALG00000011404	HOPX	4:49268699-49277664	4.889368	12.78214375	-1.46265744065064	4.12843832078973e-05	0.00241399806150736
ENSGALG00000008283	CYP2AB1	9:15845591-15850670	0.01291	0.412329	-5.0275803766004	4.2526382440935e-05	0.00247751226934744
ENSGALG00000005230	MED13	19:7564936-7611409	26.659608	11.912047	1.09107775108821	4.38084974575115e-05	0.00253364453750179
ENSGALG00000008666	CTLA4	7:13408731-13412887	0.2275705	1.43535575	-2.72515161174867	4.4058813943354e-05	0.00254349693779337
ENSGALG00000014726	RAB3C	Z:18063446-18215922	4.357639	0.777374	2.20498691981447	4.43808916369963e-05	0.00255744888058191
ENSGALG00000041662	OPN4-1	4:37228460-37254071	7.1455745	2.38406	1.50663424951948	4.52004939570428e-05	0.00259996837663576
ENSGALG00000046559	ENSGALG00000046559	9:15045849-15050281	0.2949585	1.4438955	-2.3649253904662	4.54606530940149e-05	0.00260778625136068
ENSGALG00000052280	HEATR5A	5:34618004-34679704	44.4298405	21.79595275	0.893467416336141	4.56499004475426e-05	0.00260778625136068
ENSGALG00000053278	SUCNR1	9:23590632-23593408	0.2249075	1.07234025	-2.29818045291459	4.57561627698596e-05	0.00260778625136068
ENSGALG00000054783	NDRG1	2:141967432-142007621	48.1726255	80.02456675	-0.817251053775551	4.58188955617103e-05	0.00260778625136068
ENSGALG00000049065	ZFPM1	11:18340542-18369822	9.04853975	3.7995075	1.22141093385981	4.58283037665635e-05	0.00260778625136068
ENSGALG00000030005	IGSF1	20:72048-75589	0.34964725	2.12886025	-2.67610157391413	4.61553314158282e-05	0.00262170524465371
ENSGALG00000001506	PTTG2	13:8539665-8542809	44.669591	82.20189675	-0.966612100960994	4.63672562626275e-05	0.00262904822541518
ENSGALG00000009870	IL15	4:29989429-30022148	4.389465	13.36171925	-1.66309230368978	4.67043843916646e-05	0.00264345153579085
ENSGALG00000019554	ENSGALG00000019554	2:67641034-67649937	0.025571	0.5066665	-4.09877697950056	4.68913123369238e-05	0.0026493175028867
ENSGALG00000000299	PKP1	26:827967-854048	26.82875675	13.197802	0.936989347126959	4.7159220408719e-05	0.00265972986166834
ENSGALG00000047761	-	31:4803498-4812710	6.1478965	16.69347425	-1.59124044812099	4.76161673588624e-05	0.00267734324486805
ENSGALG00000000184	SLC27A6	Z:45721101-45760913	15.0319965	6.2794265	1.1865593324993	4.76398590523222e-05	0.00267734324486805
ENSGALG00000040002	ENSGALG00000040002	25:2471754-2479000	0.3733405	1.45457775	-2.03050472330849	4.83130251919085e-05	0.00270561446888982
ENSGALG00000027142	RPL32	12:19875504-19877779	213.5932465	355.96384425	-0.936589950718221	4.85973828353532e-05	0.00271197962161239
ENSGALG00000035569	MC2R	2:96511484-96522203	4.71474775	0.79963825	2.37793597304907	4.86824598051078e-05	0.00271197962161239
ENSGALG00000000317	NEFM	22:1098617-1103124	12.380167	5.148785	1.18858643418065	4.89009498273692e-05	0.00271932280419756
ENSGALG00000014758	ARHGAP28	2:99619491-99648395	13.68541275	28.212419	-1.40020333409118	4.9040649443587e-05	0.00271932280419756
ENSGALG00000006725	ACAN	10:13489102-13532280	0.54565975	0.13588625	1.91513575310038	4.90707438023641e-05	0.00271932280419756
ENSGALG00000035916	SHANK2	5:18179810-18422239	31.51993475	14.971489	1.09403812650102	4.9296972726243e-05	0.00272710853121576
ENSGALG00000044760	ENSGALG00000044760	5:81596-86107	0	0.2564505	-7.95639572344738	5.01041971442603e-05	0.00276215668450914
ENSGALG00000010124	RPS8	8:21119710-21124237	207.02610025	374.522892	-0.951905563543354	5.026450263567e-05	0.00276619993830108
XLOC_059817	XLOC_059817	25:3696044-3700198	0.37140625	1.60760325	-2.19758832794157	5.03858887640975e-05	0.00276809108065143
ENSGALG00000034505	CDKN2A	Z:78846649-78857569	0.202623	1.00070375	-2.38703765988984	5.06763615374208e-05	0.002779248938179
ENSGALG00000013993	VNN1	3:56889501-56919559	10.30615875	21.49836275	-1.17625101383163	5.23981914914479e-05	0.00284911807376319
ENSGALG00000003742	CPAMD8	28:4311096-4353604	16.86365425	8.6743875	0.920445747787284	5.39955995885305e-05	0.00292851509513291
ENSGALG00000037545	GRIP2	12:11406950-11657151	18.20874425	8.78234375	0.971113311036744	5.40425150379773e-05	0.00292851509513291
ENSGALG00000008806	RPL12	17:1924726-1946331	179.64284125	306.21931825	-0.865416134375526	5.43589419455751e-05	0.00294065235433129
ENSGALG00000011608	ENSGALG00000011608	5:51691469-51709667	2.38513575	6.60133125	-1.5280232370532	5.55952134492129e-05	0.00300242469372838
ENSGALG00000026383	TMSB4X	1:124543480-124546072	645.370102	1001.03094475	-0.873646799552961	5.73584099628711e-05	0.00308716355754478
ENSGALG00000024490	ENSGALG00000024490	4:69443374-69469660	0.22511225	0.97627225	-2.1798894432657	5.82391215344747e-05	0.00312927063663869
ENSGALG00000029897	RPL30	2:127365381-127369732	134.14054125	249.14264675	-0.999033669606959	5.99456884482411e-05	0.00321531955018939
ENSGALG00000008308	BHLHE40	12:18986975-18991321	8.6071835	16.85867325	-1.05848005339825	6.00427493103366e-05	0.00321531955018939
ENSGALG00000013565	ENSGALG00000013565	1:77661403-77673356	77.277441	35.16614925	1.06565056525146	6.06178609670487e-05	0.0032406614109258
ENSGALG00000014754	-	1:78777032-78982826	1.485353	4.8264575	-1.75131961052662	6.09208890897467e-05	0.00325139691452308
XLOC_099940	XLOC_099940	7:15272988-15315545	0.6417755	0.17966475	1.73789300888524	6.13652369447777e-05	0.00326587574634305
ENSGALG00000045510	ENSGALG00000045510	14:6394300-6399468	0	0.0983015	-6.87077430475114	6.21559549548543e-05	0.00330069911712681
ENSGALG00000005490	RPS2	14:6539294-6541961	295.34461225	489.55828875	-0.824021942734226	6.23176516299204e-05	0.00330377030116023
ENSGALG00000039084	EVI2A	19:9173852-9177498	0.783117	3.674698	-2.35227350726649	6.40945983815769e-05	0.00338331444751926
ENSGALG00000048672	ENSGALG00000048672	1:110587792-110605006	0.164618	0.0162105	3.2147386653097	6.41371502359117e-05	0.00338331444751926
ENSGALG00000002383	CD72AG	Z:9066022-9069155	0.0991865	0.57230425	-2.56285297869179	6.46274997476245e-05	0.00340213842778437
ENSGALG00000025755	SPTSSA	5:36112405-36116717	23.31725325	41.22976125	-0.91284645017903	6.47103842314301e-05	0.00340213842778437
ENSGALG00000004526	TNR	8:7387437-7436311	0.15275575	0	8.32396451608528	6.49207646440215e-05	0.00340213842778437
ENSGALG00000001350	RSPRY1	11:719306-751138	17.72134	8.2203645	1.03451522624283	6.49364116317919e-05	0.00340213842778437
ENSGALG00000009032	PIF1	8:19953424-19965159	7.55045625	16.44003175	-1.20194169945617	6.505299250624e-05	0.00340213842778437
ENSGALG00000036962	KPNB1	27:6572282-6591811	30.096794	13.0167035	1.14205597861895	6.51357258172429e-05	0.00340213842778437
ENSGALG00000010147	CBWD1	Z:25695976-25715039	5.9675075	11.92617275	-1.08268575680015	6.55696611184732e-05	0.00341380832619174
ENSGALG00000017090	POMP	1:177125675-177134363	30.028679	51.765238	-0.88309680549649	6.56954915634599e-05	0.00341455537768316
ENSGALG00000002570	ENSGALG00000002570	13:2687360-2689815	0.30242225	1.0767115	-1.91522200185168	6.58872624576688e-05	0.00341893626674712
ENSGALG00000031325	TGFB1	32:208994-283021	2.49458325	6.3225775	-1.42166804454456	6.83935000885687e-05	0.00353170266934624
ENSGALG00000035589	ENSGALG00000035589	19:9178482-9181084	0.36049575	1.38741775	-2.00917001412749	6.86720630276182e-05	0.00354014965656928
ENSGALG00000028204	GPX1	12:3241004-3243732	44.09075575	89.37386725	-1.10569366590746	6.87796688911885e-05	0.00354014965656928
ENSGALG00000002786	PSTPIP1	10:3594815-3641597	1.058593	3.06411025	-1.48066896651607	6.98345616428055e-05	0.00357133050047588
ENSGALG00000053321	DOK2	22:1692013-1697453	0.2430855	0.9381225	-2.0128079736438	7.03750230859932e-05	0.00358743447009993
ENSGALG00000025881	ENSGALG00000025881	1:51541954-51569755	0.510448	1.72805875	-1.84587890604054	7.051972844756e-05	0.0035890592675015
ENSGALG00000012992	WNK1	1:60432078-60530003	50.054062	22.31757025	1.14462103234478	7.15466158676477e-05	0.00362981290821193
ENSGALG00000010152	TSPAN8	1:36249788-36266933	0	0.18241275	-6.69923356033681	7.16151100215714e-05	0.00362981290821193
ENSGALG00000002080	DOCK2	13:4712213-4872139	6.51775425	12.44352875	-1.02973360934183	7.1662815755198e-05	0.00362981290821193
ENSGALG00000033178	KLF6	2:11821968-11830930	6.76541225	12.4679775	-0.971086441281724	7.28189271729641e-05	0.0036825075587358
ENSGALG00000005790	ENSGALG00000005790	20:8807030-8821031	7.15059825	2.050681	1.69856792408582	7.3577383764351e-05	0.00370235348266857
ENSGALG00000015339	RPL24	1:86469530-86473519	288.919628	536.7883685	-0.997535652438425	7.36251643109659e-05	0.00370235348266857
XLOC_103722	XLOC_103722	8:11813824-11872023	1.24229125	0.65873025	1.08878098992634	7.3670988089374e-05	0.00370235348266857
ENSGALG00000015627	HAPLN1	Z:62725137-62818255	2.0731765	6.08490225	-1.62724457949451	7.37098695147441e-05	0.00370235348266857
ENSGALG00000015132	CDH2	2:104786041-104900468	43.42038925	21.7490155	0.92992502392137	7.38661184774127e-05	0.00370235348266857
ENSGALG00000011805	ENSGALG00000011805	4:51771902-51779687	0.08540575	0.64801425	-2.92436827514095	7.39097255963577e-05	0.00370235348266857
ENSGALG00000004831	RPS4X	4:1889130-1893556	174.17085075	297.870369	-0.873570879238356	7.4174117161445e-05	0.00370975549180567
ENSGALG00000006323	LECT2	13:15913091-15918063	3.211521	43.0153235	-3.88120949280545	7.45277326308289e-05	0.00371643421884101
ENSGALG00000033351	CTHRC1	2:129289492-129293860	9.98803175	20.877462	-1.21080771995441	7.45474107375215e-05	0.00371643421884101
ENSGALG00000007711	RPL4	10:18942659-18948763	116.28018375	189.0942305	-0.790935172063271	7.48482131379902e-05	0.00371643421884101
ENSGALG00000036566	ENSGALG00000036566	4:200826-216542	17.3294165	8.58240375	0.930342890511482	7.48918335778266e-05	0.00371643421884101
ENSGALG00000028520	CST3	3:15683584-15685913	290.11248	544.601883	-1.04814831682943	7.57073921385247e-05	0.00375105363946157
ENSGALG00000012454	CYTH4	1:51385635-51405059	1.2781755	3.686491	-1.62672142709918	7.70170275172894e-05	0.00380409103772897
ENSGALG00000015082	RPS6	Z:33736390-33740880	329.24320975	580.56274425	-0.919401246081198	7.89431289662015e-05	0.00387515739087331
ENSGALG00000009274	HOXD12	7:16319229-16321094	0.0156985	0.3249905	-3.81567955800625	7.92043144647154e-05	0.00387608033063204
ENSGALG00000041101	GALNT6	33:5048685-5068444	0.18285175	0.701454	-2.0186727261991	7.92056403819933e-05	0.00387608033063204
ENSGALG00000008747	ITGA8	2:20336331-20435530	12.9438865	26.54112025	-1.13005607387832	7.9878840394811e-05	0.00390302002168747
ENSGALG00000050309	ENSGALG00000050309	1:48160179-48160872	13.6260675	36.72930375	-1.53716237097055	8.02786264491988e-05	0.00391653808086283
ENSGALG00000005589	SYNGR3	14:6572269-6596578	2.6847075	6.91647125	-1.4489658782844	8.08801624980278e-05	0.00393984240260301
ENSGALG00000026613	-	25:3309948-3310726	1.56742125	14.278255	-3.32945999924725	8.1450102837553e-05	0.00394999347504103
ENSGALG00000043172	CLVS1	2:113184668-113281852	0.13373575	0	7.26712580703186	8.1461087101981e-05	0.00394999347504103
ENSGALG00000027587	ENSGALG00000027587	28:2646870-2647955	0.0409095	0.379704	-3.20909273627897	8.17665230412368e-05	0.00395876914980016
ENSGALG00000055023	INHBE	33:5563234-5566047	0	0.063301	-5.96412446660408	8.2431927173573e-05	0.0039849197134714
ENSGALG00000006526	PLXNB3	12:11674700-11738536	20.33672275	9.99450025	0.975332446182029	8.29410405373932e-05	0.00400344697792707
ENSGALG00000003212	TSPO2	26:4698648-4703751	0.32228575	2.44028325	-2.94610399514612	8.30856596797879e-05	0.00400435113447632
ENSGALG00000050064	ENSGALG00000050064	1:92773329-92776748	1.55966	0.258641	2.47620419841109	8.35562998984612e-05	0.00402094151810916
ENSGALG00000003588	IRX5	11:4181069-4183523	0.49677775	1.74338775	-1.88341929779054	8.55604003187123e-05	0.00411116431078236
ENSGALG00000017272	VWF	1:74541146-74683073	13.79607425	29.37102925	-1.17248986839101	8.71815960681164e-05	0.00417568341221311
ENSGALG00000012613	FBP1	Z:41459118-41469158	2.17745525	5.906003	-1.53418583568382	8.72969747279612e-05	0.00417568341221311
ENSGALG00000015379	TAGLN3	1:89826120-89837361	3.10311225	0.249678	3.55821586664492	8.80176837670822e-05	0.00419753298792671
ENSGALG00000052980	ENSGALG00000052980	22:3597378-3602619	0.1121625	0.61510825	-2.38075559351433	8.93271009233957e-05	0.00424090410936163
ENSGALG00000023122	SULT1B	4:51790372-51792467	1.05927825	3.64181525	-1.87536793910997	8.98928614012293e-05	0.00425679430242489
ENSGALG00000041878	AQP5	33:5116552-5120291	0.3685695	0.04376775	2.89467409151024	8.9929446736129e-05	0.00425679430242489
ENSGALG00000027070	TIMP2	18:9760746-9768563	33.459824	57.6662645	-0.879185290138256	9.0739941429358e-05	0.00428877681564108
ENSGALG00000004917	DOC2B	19:7178655-7196511	0.950496	0.09994275	3.08883725660642	9.1177173396998e-05	0.00429031761625016
ENSGALG00000005903	NRIP3	5:9791730-9802780	1.958544	0.034205	5.62006861316693	9.14834821029425e-05	0.00429837235186484
ENSGALG00000001465	RPL38	18:9097963-9100480	301.2641945	535.10600275	-0.932022874040515	9.32702441942311e-05	0.00435776856612277
ENSGALG00000003014	CHRNA3	10:4073313-4080153	5.81579275	0.4842165	3.41462290934234	9.40385985658153e-05	0.00438603193809387
ENSGALG00000045090	-	31:3431105-3751553	0.13224075	1.4009635	-3.19888241233502	9.60975056966548e-05	0.00446243147256189
ENSGALG00000035386	NCKAP1L	33:6036926-6046319	0.717089	2.02291125	-1.57456921575045	9.71238397038145e-05	0.0044955936550095
ENSGALG00000034868	KRT7	33:5216371-5226040	15.924882	39.67953275	-1.4098886471932	9.72356388018024e-05	0.0044955936550095
ENSGALG00000001080	NR5A1	17:9728090-9743930	22.33087275	10.83735575	0.967342494250962	0.000100731658144101	0.00464372944044308
ENSGALG00000010633	GPX7	8:24796809-24805423	4.183527	10.79797725	-1.47076197550247	0.000101335672857724	0.0046648139188587
ENSGALG00000014821	THEMIS	3:59052743-59144963	0.54288875	1.777012	-2.87955554915828	0.000101831790517639	0.00468087778117859
ENSGALG00000040426	CREG1	1:93005542-93010409	32.02073275	55.219281	-0.875264694717573	0.000103072075589781	0.00471997048239816
ENSGALG00000014509	BST1	4:76637942-76652266	4.8840195	11.6982545	-1.34332461791377	0.000103127400586838	0.00471997048239816
ENSGALG00000026970	IFITM3	5:1814210-1815550	49.5246755	109.5462875	-1.25516377040463	0.000105256201448911	0.00478983478095622
ENSGALG00000042330	PPP1R9B	7:17655687-17697085	43.82284475	23.39494975	0.853626676295292	0.000107736122960287	0.00488869947966303
ENSGALG00000003339	MTOR	21:4138682-4198915	20.9679805	10.8786685	0.870446185002109	0.000108279985275792	0.00490637899093685
ENSGALG00000030027	MCAM	24:4240693-4250430	35.798524	17.97536125	0.914183176525135	0.00010880158619889	0.00492300093229089
XLOC_099934	XLOC_099934	7:15156251-15183882	2.381572	0.68418775	1.67274708487267	0.000112471467718255	0.00506026155113149
ENSGALG00000012748	ELOVL2	2:63142207-63182183	0.32425075	0	8.02173742970686	0.000114750093735456	0.00515548832151288
ENSGALG00000005102	CDH4	20:7236146-7648851	18.925424	9.825126	0.853398216801171	0.00011572398612349	0.00519191011932592
ENSGALG00000027207	PERP2	3:54597280-54607841	5.8920735	15.158059	-1.43998978426177	0.000118358158088972	0.00527290567318224
ENSGALG00000027793	SCN9A	7:19505895-19543801	5.5211655	2.460991	1.0944407501259	0.000121811191646957	0.00540403374490663
ENSGALG00000044230	ARHGAP27	27:3988882-4003494	0.48282675	1.70217725	-1.7817386216219	0.00012339654104267	0.00545913848960543
ENSGALG00000002888	CASZ1	21:3826908-3962143	8.94213975	5.7136025	0.937903234494971	0.000123610787054743	0.00546102156308935
ENSGALG00000050600	ENSGALG00000050600	27:3080596-3192833	1.7967625	0.49182425	2.08821244003349	0.000126203846708961	0.00555497948526753
ENSGALG00000006546	CD81	5:13821201-13843461	114.3315755	185.41535175	-0.784572840162126	0.000126261440719558	0.00555497948526753
ENSGALG00000003770	ANXA2	10:5524170-5556443	15.25357825	26.607508	-0.971347755333783	0.000126688950761024	0.005561149209804
ENSGALG00000003487	RAB8B	10:4563114-4590828	49.22947675	80.6587545	-0.799720918293719	0.000126926163234233	0.005561149209804
ENSGALG00000029502	CLIC2	4:1823156-1828005	3.90374175	9.66560075	-1.40716498672774	0.000127962867147193	0.00559804494401656
ENSGALG00000001256	NLRC5	11:630903-666403	2.02002225	4.27156125	-1.19055738949947	0.000128120240159831	0.00559804494401656
ENSGALG00000030908	-	12:4021778-4410601	41.9604595	23.93963175	0.759930794790549	0.000128333976434997	0.00559969198411635
ENSGALG00000020999	DYNLL1	15:9563293-9574529	8.524389	27.516413	-1.77648284730091	0.000129173715278969	0.00562091205103793
ENSGALG00000007416	CD3E	24:5480338-5485277	3.22762425	7.4248615	-1.29466471071989	0.00013098354240883	0.00569187909901975
ENSGALG00000001645	KCNT1	17:8511817-8555334	3.04035425	1.084626	1.41986198159442	0.000133263005184667	0.00578303264927567
ENSGALG00000007755	NEXMIF	4:12369319-12497277	0.7997345	0.2498725	1.53038816956563	0.000133552913085455	0.0057877174554976
ENSGALG00000015209	NFIL3	Z:44356123-44369961	10.47525325	17.723782	-0.850887805746321	0.000134677866940392	0.00581271135618307
ENSGALG00000005763	VILL	2:4666085-4685727	2.41652925	0.637557	1.8440856176795	0.00013556866802279	0.00584323002864084
ENSGALG00000035498	INPP5D	9:1294733-1337979	1.01939625	2.863174	-1.56788096081162	0.000136887175518547	0.00589207600280035
ENSGALG00000049193	IQGAP3	25:1472137-1509424	1.25604975	3.35203	-1.35863355244866	0.000139397906484321	0.00599203784778348
ENSGALG00000002959	NRBF2	6:8670653-8685139	10.70021175	18.87014575	-0.901833303185235	0.000141802805900279	0.00607080141706861
ENSGALG00000005707	IFT20	19:9449074-9465610	55.1889135	88.4252985	-0.797204163247532	0.000142976268899283	0.00611281201265767
ENSGALG00000015453	DUSP27	1:93210808-93219627	0.2897145	0.05309675	2.34591159918456	0.00014609840023372	0.00623791142689181
ENSGALG00000008663	DDAH1	8:16625897-16676060	61.62422175	29.794851	0.985673662354964	0.000147407190198911	0.00628535564750289
ENSGALG00000001031	-	19:769653-792925	1.414425	0.3920775	1.77442061206852	0.000148741583524526	0.00633376309281345
ENSGALG00000039292	ENSGALG00000039292	14:2802364-2804239	1.624555	5.458794	-1.82778787615663	0.000149940908681852	0.00637629727842383
ENSGALG00000047176	-	3:45576275-45580585	0.160622	1.09139225	-2.82226946415054	0.00015094989433753	0.00641063443121827
ENSGALG00000009239	TLR2B	4:20021540-20038962	1.28318025	3.0437455	-1.45006689951439	0.000151338172777512	0.00641855458383985
ENSGALG00000047514	ENSGALG00000047514	11:10295447-10323465	0.70374275	3.763156	-2.41719938692733	0.0001516461545235	0.00642305263547004
ENSGALG00000052798	ENSGALG00000052798	27:7254371-7255724	0.18062875	1.68133225	-3.21150299460363	0.000153358053083967	0.00648692328530308
ENSGALG00000022696	ENSGALG00000022696	1:195858573-195860342	1.0125185	4.27746625	-2.17901393976312	0.000154499682390813	0.0065265343919912
ENSGALG00000042664	CBLN1	11:7039119-7041568	1.808337	4.73709575	-1.47959866058307	0.000154715301060631	0.00652697481623026
ENSGALG00000002771	CRIP1	8:4371681-4375472	29.19266775	60.9021655	-1.11779381066307	0.000158244915162181	0.00665821760105001
ENSGALG00000015617	RPS23	Z:63563409-63565254	436.457596	773.6370085	-0.927913396336341	0.000159059121515695	0.00667652789066833
ENSGALG00000040045	DBH	17:7312155-7321192	6.32316375	1.09279825	2.39563379251318	0.000159099881829878	0.00667652789066833
ENSGALG00000040098	EEF1D	2:148865563-148883104	149.613575	262.25036625	-0.843609183292471	0.000159752604323919	0.00667749092107691
ENSGALG00000005922	RPL5	8:14447758-14455256	264.3623085	451.32553875	-0.871027986775781	0.000160218122591482	0.00668816044817907
ENSGALG00000027353	C10orf71	6:19504129-19508694	1.51756225	0.464443	1.61817442993417	0.000160737685684545	0.00670105510345961
ENSGALG00000004594	Ii	13:13851648-13855558	110.24356075	238.75188075	-1.20823983880835	0.000161608922071599	0.00671976235578495
ENSGALG00000007713	CD300LG	18:10410168-10414906	0.2863105	0.986811	-1.86230878290988	0.000162328746752493	0.00674088133870763
ENSGALG00000001731	CDK12	27:6965457-6987194	14.906363	7.6169725	0.889820521441034	0.000164458315714041	0.0068202131521049
ENSGALG00000040351	ACAP1	KZ626839.1:660043-672952	0.29488425	1.13091775	-2.02468095262872	0.000164667977642069	0.0068202131521049
ENSGALG00000011499	SCARB2	4:49916846-49938073	20.12511475	33.1726105	-0.801955257369807	0.00016508410276849	0.00682855685950962
ENSGALG00000008409	GSTO1	6:25196883-25205695	87.99038125	156.356613	-0.928706806770876	0.000165522796721983	0.00683220429909291
ENSGALG00000008704	CUBN	2:19855448-19994614	15.35218425	8.2379175	0.802378909325697	0.000168506853431833	0.00693406791825768
ENSGALG00000030673	ENSGALG00000030673	5:50224769-50242138	2.15204975	6.38646925	-1.66309749879963	0.000171082267753073	0.00703065203177466
ENSGALG00000009003	SNAP25	3:13751856-13817913	1.2382035	0.15137225	2.75962782957965	0.000171296027056033	0.00703065203177466
ENSGALG00000000731	THEMIS2	23:1564116-1568510	0.097039	0.43378	-2.22896102862757	0.000176656225285052	0.0072226964911211
ENSGALG00000035584	COL3A1	7:618031-732438	154.911106	294.37507225	-1.01992526318588	0.000177151794385204	0.00723366036918994
ENSGALG00000012456	RAC2	1:51413962-51423737	0.84373675	2.59897075	-1.69686451537637	0.00018233224169487	0.00742612839445854
ENSGALG00000035252	RPL7	2:117723223-117730489	517.1255875	867.56897	-0.838883247620889	0.000182905515970002	0.00743995084077977
ENSGALG00000030920	APOC3	24:5138418-5139712	0.4173615	2.36064125	-2.51697338335376	0.000188680583932136	0.00765411695789794
ENSGALG00000042125	AP2B1	19:4540796-4601920	69.80212375	37.6463	0.811102813781223	0.000188745515391853	0.00765411695789794
ENSGALG00000006096	RPS13	5:11951870-11956268	103.1840545	192.91781225	-1.00681145128986	0.000188892508785246	0.00765411695789794
ENSGALG00000039264	SLA	2:141829134-141867820	1.07874525	3.41074975	-1.76905594216359	0.000189259663624147	0.00765923745575128
ENSGALG00000009466	SEC23IP	6:31307169-31337575	28.943107	15.26924925	0.82903494202861	0.000189527388877029	0.00766032619160026
ENSGALG00000032348	LTB4R	16:2660430-2661524	0.01071925	0.22366775	-3.85279464489462	0.000192385803737936	0.00774632915329116
ENSGALG00000047574	ENSGALG00000047574	16:2788934-2795938	0	0.147781	-7.84906604487657	0.000194265889285686	0.00780899842570332
ENSGALG00000003580	MMP2	11:3706912-3741657	48.3588175	93.279784	-1.05277252352017	0.000194433234404006	0.00780899842570332
ENSGALG00000010337	GPR149	9:23252967-23336455	3.6831215	1.29229575	1.32194577932561	0.00019518263612119	0.00782543761307344
ENSGALG00000010500	NKX6-2	6:36216483-36218976	13.976994	28.160714	-1.10410514677249	0.000195669177188727	0.00782898221030972
ENSGALG00000042895	BCAR1	11:1973371-1978777	10.3390835	4.5404205	1.11401408661659	0.000198210539239066	0.00790085093064594
ENSGALG00000015388	PRDM1	3:68350477-68445504	0.30847425	1.390134	-1.62712202166368	0.000199952102647293	0.00794678500709941
ENSGALG00000054978	ENSGALG00000054978	25:154217-160813	0.00261825	0.08914725	-4.89122802943397	0.000200112382994958	0.00794678500709941
ENSGALG00000011068	COBLL1	7:20045523-20118965	77.12835875	43.51615925	0.747292259018792	0.000201755793977193	0.0079849543373502
ENSGALG00000003005	CHRNB4	10:4055376-4067927	1.55133575	0.05674275	4.57186645556645	0.000201826630426281	0.0079849543373502
ENSGALG00000007503	KMO	7:7165130-7176245	0.01913475	0.1942205	-3.15112150150398	0.00020242395726093	0.00799863808262476
ENSGALG00000002644	RPL10A	26:4130378-4134782	193.828907	319.80252475	-0.822719464703453	0.000203802759824845	0.0080201485683541
ENSGALG00000006343	ACTA2	6:20062668-20156322	27.173908	69.6754945	-1.48538320719271	0.000208520806136556	0.00816852010147501
ENSGALG00000029540	ENSGALG00000029540	6:3319882-3332603	1.69626175	4.845937	-1.61024762879116	0.000211050065877546	0.00819219357006051
ENSGALG00000009926	HAAO	3:24223735-24254972	0.030249	0.3362335	-3.38891277976045	0.000211222409472245	0.00819219357006051
ENSGALG00000042199	SLC12A5	20:10577212-10600763	0.40153575	1.20298	-1.66690847571556	0.00021128057649621	0.00819219357006051
ENSGALG00000002864	LRRTM3	6:7492006-7573415	1.04327575	0.29748975	1.70007438768452	0.00021144301678832	0.00819219357006051
ENSGALG00000005541	GJB1	4:2316360-2318850	1.2794505	4.28374525	-1.83961443205394	0.000212877964932983	0.00822464706502657
ENSGALG00000003314	RILPL1	15:5258917-5277195	9.93961	18.67505725	-1.00025602666729	0.0002138400851534	0.00824489608320547
ENSGALG00000026896	-	1:72018925-72032681	3.5002105	9.043104	-1.09741200391463	0.000214410456600777	0.0082568791937217
ENSGALG00000015183	ENSGALG00000015183	2:106515195-106545790	8.84030775	19.509941	-1.23707041442407	0.000216898948891016	0.00833253461989654
ENSGALG00000013747	TAGAP	3:52304980-52312768	2.33441825	5.7715665	-1.39605379043456	0.000221587467494226	0.00848192028101544
ENSGALG00000032051	CYB561A3	5:330501-333446	5.75451525	12.7147805	-1.2313763805687	0.000222323386001603	0.00849986128043869
ENSGALG00000008620	RPL39	4:16501944-16504398	342.8657305	647.55554975	-1.02432697095125	0.000227013778024274	0.0086273372343777
ENSGALG00000004974	PPARG	12:5238244-5289513	11.8951105	21.55938375	-0.941599290773839	0.00023023603251993	0.00872893678000771
ENSGALG00000011475	RPL37A	7:23330690-23372262	610.41139975	1140.7115325	-0.866177328073682	0.000231665794455367	0.00877268720932235
ENSGALG00000002234	UNC13D	18:4655895-4661873	0.52859175	1.861021	-1.87516817847837	0.000232376218850883	0.00877868782117307
ENSGALG00000014477	CD4	1:77873930-77885897	0.695796	1.9168765	-1.53991964413841	0.000234791365545147	0.0088433117376879
ENSGALG00000050351	-	1:95697467-95838077	0.58960125	0.17933225	3.2991475113608	0.000234846461486483	0.0088433117376879
ENSGALG00000015333	PCGF3	Z:52701915-52751686	71.3086985	34.07398	1.00160987844877	0.000234920884603297	0.0088433117376879
ENSGALG00000038850	WNK2	12:6869736-6976017	5.96212575	2.96482875	1.22138189805025	0.000235793794661443	0.00886567944962866
ENSGALG00000036365	POGZ	25:356648-381988	9.465838	4.21012225	1.13602721275253	0.000236532485398809	0.00888295375212598
ENSGALG00000023709	TOR1BL	17:5990121-5992857	0.68712975	2.09747275	-1.69606156279614	0.000238051258450666	0.00892944867931277
ENSGALG00000040926	SAMSN1	1:99493728-99545821	2.42192725	5.9627755	-1.33007890366375	0.000238790592766211	0.00893610584152988
ENSGALG00000011164	ENSGALG00000011164	2:33620223-33781928	10.09660175	19.21873675	-1.08620310277819	0.000239311894782797	0.00894509055363805
ENSGALG00000042339	-	1:175443172-175545587	6.3110755	4.9266395	1.26278575677943	0.000239658720828552	0.00894754020051103
ENSGALG00000007819	PDZRN3	12:17007247-17127236	3.781068	7.187376	-1.01347360178367	0.000241237436304802	0.00899000781697138
ENSGALG00000000158	MHCDMA	16:2584405-2586614	2.0481945	5.88317225	-1.61275047653153	0.000241361459828777	0.00899000781697138
ENSGALG00000002111	ENSGALG00000002111	14:13715895-13725921	10.0226785	4.41205375	1.12530536080567	0.00024178660828703	0.00899531020234167
ENSGALG00000031973	ANKRD52	33:6965630-6981019	17.4220705	8.11841375	1.03359889927517	0.000242522248609342	0.00900162217737987
ENSGALG00000011040	ENSGALG00000011040	7:19912518-19967580	0.27108425	0.03262525	2.84695619952157	0.000243148994172956	0.00901436638187361
ENSGALG00000036556	MORC3	1:107973719-108001586	20.5174755	31.49193675	-0.711809622374424	0.000245075417641195	0.0090752083349811
ENSGALG00000039193	AGRN	21:2712119-2775214	30.4080735	16.89397625	0.943313426141415	0.000245378227379324	0.00907585585431269
ENSGALG00000049287	RPL26	13:9861486-9871095	44.84800925	70.79000475	-0.748069732814017	0.000248204258719277	0.00915521430173536
ENSGALG00000006783	PLOD2	9:11648159-11698175	42.12649075	70.5261915	-0.828544368882417	0.000248869205643204	0.00915521430173536
ENSGALG00000033932	BF1	16:2565405-2595262	11.500885	23.18662125	-1.10358490855493	0.000249538520532068	0.00915521430173536
ENSGALG00000031430	ENSGALG00000031430	8:5495630-5502809	0.98396825	3.56299475	-1.84403332231062	0.000251659308723607	0.00921700350808187
ENSGALG00000016654	ENSGALG00000016654	1:129791262-129808979	0	0.0574845	-6.11830388901172	0.000254794272467026	0.00930594743000632
ENSGALG00000005845	SLC7A5	11:17954812-17987235	8.64052375	15.309115	-0.906314152622933	0.000254817196753608	0.00930594743000632
ENSGALG00000032469	ARHGAP45	28:3019600-3031885	1.33920725	3.27713125	-1.38142696579097	0.000256221632785463	0.00933580059252326
ENSGALG00000008733	LPAR3	8:16810670-16822126	2.1023445	0.747487	1.3929566906727	0.000257558653990729	0.00937128048533794
ENSGALG00000035914	ENSGALG00000035914	9:13354574-13380712	0.0615555	0.00537825	3.21013072814941	0.000258448704390666	0.00938469730361037
ENSGALG00000016761	LYG2	1:133828101-133831585	0.93563075	7.87933825	-3.20523897172029	0.000263094259113746	0.00953253168240826
ENSGALG00000039196	NECTIN1	24:4061201-4131571	6.44888425	2.14739575	1.44544591615506	0.000263767883892515	0.00954515656284076
ENSGALG00000030176	SLC31A2	17:2777985-2779542	1.67038825	4.35049125	-1.4618391916854	0.000264646770763563	0.00955378245476494
ENSGALG00000034899	NKAIN3	2:113437625-113770826	7.55049275	3.401848	0.90968076816199	0.000264703465886953	0.00955378245476494
ENSGALG00000007867	SLC9A5	11:1334504-1345280	0.67441075	1.7357265	-1.44653900768617	0.000264907294322446	0.00955378245476494
ENSGALG00000030363	IFNAR1	1:106613562-106632348	14.53705975	23.175078	-0.762218121251819	0.000265236060115535	0.00955480615652895
ENSGALG00000000667	EDN2	23:1063330-1068649	11.20661025	20.12594475	-0.935888922522774	0.000266558425929258	0.00959158028323957
ENSGALG00000016662	GATA4	3:107324170-107354072	50.49200625	24.7812945	0.942348786422224	0.000268590058312398	0.00964867032331123
ENSGALG00000010625	SRD5A2	3:33837372-33858283	0.31566875	1.087605	-1.67225208441492	0.000271095301505866	0.00969996675545566
XLOC_079514	XLOC_079514	4:37042407-37045298	0.7644505	2.0741045	-1.78673920932224	0.000271929280603558	0.00970834918677171
ENSGALG00000037129	FAM241A	4:57214528-57230210	9.59226725	15.2231635	-0.756100615120701	0.000272303867846741	0.00970946393958061
ENSGALG00000041953	KDM2A	5:127773-160743	13.8420125	7.05998775	0.890096909760774	0.000272581700086312	0.00970946393958061
ENSGALG00000044449	LAG3	1:77862795-77868711	0.087555	0.46888525	-2.48843196341859	0.000273529785675803	0.00971854384487361
ENSGALG00000014336	RELL1	4:69834800-69855846	20.99952875	33.54103375	-0.774869729474637	0.000273753192021339	0.00971854384487361
ENSGALG00000037989	IL10R2	1:106593970-106604799	7.39359575	13.8523075	-0.976884778131503	0.000274063383794029	0.00971870922531134
ENSGALG00000011220	SLC25A29	5:48730241-48739091	23.07921525	11.770608	0.89502677756567	0.000275673090920672	0.00974320594343963
ENSGALG00000000607	GPR37L1	26:349399-353524	4.88533925	1.89922	1.27486516738984	0.000281491843369869	0.00990483854618601
ENSGALG00000012550	HMOX1	1:52103308-52109433	19.797118	41.51628675	-1.16837836766707	0.000283277851933007	0.0099456292551494
ENSGALG00000012211	PDLIM5	4:58189420-58313786	12.41589725	19.037994	-0.917543059666756	0.00028339240866601	0.0099456292551494
ENSGALG00000000251	CD79B	27:4040247-4045220	0.1895155	1.04068225	-2.55233410314148	0.000283589101651121	0.0099456292551494
ENSGALG00000043603	CCL5	19:582380-583600	0.80787075	3.71704225	-2.2283473476829	0.000285529583790933	0.00999265739305618
ENSGALG00000043373	ARVCF	15:1353112-1541582	51.97958575	28.286421	0.822168605487831	0.000285740708648333	0.00999265739305618
ENSGALG00000014656	RPRD2	25:3709975-3725559	11.923473	5.67384675	1.00863597004663	0.000285872496075989	0.00999265739305618
ENSGALG00000003045	E2F1	20:2177137-2180913	6.1693525	12.4993315	-1.11015823575496	0.00028708874801079	0.0100241558567236
ENSGALG00000050127	ENSGALG00000050127	1:77655239-77658122	52.8932065	26.47872525	0.923583710982114	0.000289569581332418	0.0100802608263148
ENSGALG00000028744	TMEM18	3:92123483-92128189	27.18956175	55.7270355	-1.13503989483339	0.00028964627606186	0.0100802608263148
ENSGALG00000028519	CCR10	27:7819486-7821867	0.02087625	0.25821375	-3.46528170261772	0.000290996622256815	0.0101161874943902
ENSGALG00000045414	ENSGALG00000045414	1:180635764-180648850	13.936373	5.98653875	1.14060749319616	0.000293220249764772	0.0101793569358883
ENSGALG00000008320	EDEM1	12:19022312-19033650	19.31434225	32.4430355	-0.826117188777714	0.000293453749259946	0.0101793569358883
ENSGALG00000034436	CEL	17:7073101-7078463	0.44890075	0.05502025	2.84282020264917	0.00029419353736264	0.0101939022112944
ENSGALG00000017380	UQCRH	8:21951261-21952830	112.147999	183.91233825	-0.811588127697766	0.000297542058933218	0.0102769214330217
ENSGALG00000034478	CCL4	19:576608-578177	0.5855875	2.04206525	-1.87677396807345	0.000297558698475682	0.0102769214330217
ENSGALG00000006568	TM9SF4	20:10113124-10127346	36.2144295	17.77385375	0.946734202532362	0.0002990453911333	0.0103170659940989
ENSGALG00000002012	ENSGALG00000002012	6:3313775-3317807	5.89562475	14.3442165	-1.37236570182869	0.000301077958935237	0.0103647064889296
ENSGALG00000009875	HMGA2	1:34324330-34431931	1.13933	2.0850195	-1.63038734162172	0.00030778230889124	0.0105840513119151
ENSGALG00000010190	TBC1D15	1:36575097-36602208	22.892238	34.91012775	-0.698789063829913	0.00030937464758773	0.0106273198327409
ENSGALG00000011992	EP300	1:49780325-49836356	19.69737275	9.56249875	0.969761464089556	0.000310951999822211	0.0106699807576534
ENSGALG00000010537	CDKN2C	8:24295168-24304590	1.25079725	4.19938275	-1.68016599786188	0.000311428856096906	0.010674828107313
ENSGALG00000028602	HMP19	13:10211261-10285881	3.0397205	0.2612095	3.36384946641346	0.00031306589927986	0.0107068864033241
ENSGALG00000016721	PLCXD1	1:131370527-131395496	2.37811675	5.4926165	-1.30960207374182	0.00031424170994264	0.0107250156132676
ENSGALG00000004521	GPX3	13:13762598-13764685	257.64563375	438.22012325	-0.864991977913297	0.000316353855420391	0.0107700214759047
ENSGALG00000030773	CP	9:24039075-24062914	9.07340125	26.101898	-1.65085651795402	0.000317853767743569	0.0108019342929008
ENSGALG00000021143	RGS18	8:4037595-4046218	2.825943	7.400802	-1.49617516208872	0.00031887313031787	0.0108178048773752
ENSGALG00000007178	FADS2	5:16940926-16958072	20.05286275	9.8843825	0.991635596698199	0.000324305282420834	0.0109617861303398
XLOC_014636	XLOC_014636	1:93331852-93348031	0.2180935	0.699046	-1.74120570737219	0.000325398518874729	0.0109617861303398
ENSGALG00000005802	FLT4	13:14052980-14099309	8.35082325	3.945964	0.998990549224269	0.000325483893583492	0.0109617861303398
ENSGALG00000006017	DOCK11	4:3316455-3386100	3.993183	7.017318	-0.896225366982366	0.00032615082882397	0.0109617861303398
ENSGALG00000008525	ABHD12	3:4209087-4236900	21.25510425	34.072736	-0.766343013671337	0.000326174731301823	0.0109617861303398
ENSGALG00000001450	IGSF9B	24:2458724-2497695	1.29143575	0.39207125	1.61170177269506	0.000326585065996941	0.0109617861303398
ENSGALG00000009479	ENSGALG00000009479	2:22911382-22916121	0.94830075	3.4994095	-1.98722812498117	0.000326692862132168	0.0109617861303398
ENSGALG00000022733	ARL11	1:170591228-170592318	0.3754425	1.3998135	-1.92514709211417	0.000329850772654366	0.0110444455024871
ENSGALG00000004848	YBX1	21:6397421-6405423	83.9690855	130.4507235	-0.723879375868564	0.000331452264913413	0.011086398627372
ENSGALG00000040959	GRP	Z:911841-916760	93.3206635	27.13668375	1.69716929699338	0.000336358549240435	0.0112268930669349
ENSGALG00000000764	SSR2	25:161090-164525	39.69717675	64.169792	-0.788334098442428	0.000337615382376474	0.011257031129993
ENSGALG00000044788	ZNF628	31:4762091-4765753	5.53172675	2.24296375	1.23265986213238	0.000339164870412661	0.0112968537832003
ENSGALG00000012538	NR4A2	7:36032926-36038300	0.7647325	2.37102275	-1.69736155775393	0.000341929467643594	0.0113651352521161
ENSGALG00000016232	RPL8	1:113370872-113375131	238.327423	387.11334225	-0.801228534477222	0.000343306078136551	0.0113903027529886
ENSGALG00000046614	S100A13	25:3323931-3324985	0.61353125	3.49843275	-2.5870757372593	0.000345947533143646	0.011450827348352
ENSGALG00000006351	FAS	6:20087175-20101676	2.60782525	7.0024835	-1.25632286243864	0.00034666276315856	0.0114625736313
ENSGALG00000013727	SYNJ2	3:51874584-51938032	27.39844825	15.36240675	0.751633168079488	0.000348183709631627	0.0115009092623805
ENSGALG00000028561	SZT2	8:20069231-20123377	18.64422825	10.17660375	0.79620222338573	0.000348846987574024	0.0115108649665375
ENSGALG00000050065	CYSLTR2	1:170225814-170235083	0.2473115	0.8564055	-1.85652662715391	0.000351031748938516	0.0115683357846229
ENSGALG00000008177	NOS1	15:11574676-11603131	0.919404	0.28652875	1.57184429258525	0.000351316054196791	0.0115683357846229
ENSGALG00000029983	ANGPT1	2:131756078-131920640	0.80835375	2.185748	-1.52267610947229	0.000353483208779997	0.011627660173819
ENSGALG00000015090	PLIN2	Z:33602917-33617017	21.55681525	34.037519	-0.749969762714467	0.000354316171190549	0.0116376085235438
ENSGALG00000048671	ENSGALG00000048671	13:9077075-9083870	7.02579325	15.394163	-1.22353669849814	0.000354942208732806	0.0116395430078163
ENSGALG00000035350	PMEL	33:7092009-7095774	24.13024	43.86536575	-0.960652614481653	0.000357613991627145	0.0117150808029535
ENSGALG00000002982	SLC2A6	17:7235916-7240174	0.448647	1.2635675	-1.56317964496067	0.000358500906566328	0.011732052815811
ENSGALG00000031637	ICOSLG	1:111698033-111710719	3.8628585	8.23346975	-1.18897209910215	0.000363365383083294	0.0118546558671759
ENSGALG00000044996	TMEM71	2:141675678-141686073	0.64560925	2.1149615	-1.75040031589368	0.000365610755829712	0.011915689069864
ENSGALG00000015372	ATP5ME	Z:53568962-53570888	63.01630875	118.71418175	-1.0191135162851	0.000366123953738939	0.0119202014784871
ENSGALG00000036101	ARHGAP35	32:653072-661537	10.5916385	5.523323	0.863050789012975	0.000366882027819026	0.0119326691440648
ENSGALG00000008660	CST7	3:15917270-15922608	0.305038	1.1753795	-1.90070274225928	0.000367516595097901	0.0119410984407243
ENSGALG00000030120	ITGB1BP3	10:11166145-11169393	65.34846325	113.77577575	-0.895516116696776	0.000375428171760669	0.0121361734913975
ENSGALG00000011565	TDRD9	5:50786850-50808516	6.54819625	2.78540825	1.14656878099853	0.000376383388332576	0.0121546996948943
ENSGALG00000029393	HOXC10	33:7585953-7590530	0.00453025	0.62559975	-6.79706899862212	0.000380479729955216	0.0122745230528859
ENSGALG00000052471	MRPS21	25:3739529-3742749	5.48572325	11.3690285	-1.15516862168304	0.000384614368757109	0.0123832408808218
ENSGALG00000039436	DLX2	7:17832949-17834788	0.18263625	0.701842	-2.00997135638596	0.000389993817507924	0.012519541466857
ENSGALG00000042257	MYH1F	18:407275-424203	0	0.04806825	-7.16430655921868	0.000390042616669975	0.012519541466857
ENSGALG00000026470	ENSGALG00000026470	4:77382523-77413591	39.243225	20.469275	0.890161449662573	0.000393423151946925	0.0126110709250735
ENSGALG00000031997	SFRP4	2:46095977-46105425	2.565948	7.83133	-1.69334922820467	0.00039368711460901	0.0126110709250735
ENSGALG00000028664	CKS1B	25:3020468-3021610	88.31823825	150.28778075	-0.861732279273862	0.000394990348997838	0.0126147068386267
ENSGALG00000032190	MICAL1	26:29823-39771	0.85910175	1.99415725	-1.4692358550404	0.000396311443593393	0.0126442033192199
ENSGALG00000021353	ENSGALG00000021353	Z:9061604-9064699	0	0.132498	-6.02094513468765	0.000402617591886931	0.0128196826629944
ENSGALG00000005265	SYT9	5:7436058-7495397	3.17863325	0.870526	1.75126055524608	0.000403743360317732	0.0128241086909426
ENSGALG00000043254	EPX	19:615901-627255	0.1250565	2.30594625	-4.28265472523572	0.000407523136032619	0.0129112584004597
ENSGALG00000011290	RPL15	2:37133710-37139279	179.952343	307.25831975	-0.819822974090124	0.000409451736540934	0.0129563108203078
ENSGALG00000034132	CACFD1	17:7226419-7232634	11.558729	20.64753675	-0.917292793020975	0.000415886098684152	0.0131369621777996
ENSGALG00000011682	CNOT4	1:47775838-47846899	15.13623825	7.05800275	1.01297246407825	0.000417588124123946	0.0131776395240661
ENSGALG00000037558	MEF2B	28:3688008-3697772	0.102695	0.43552075	-2.12950585819052	0.000420020300681188	0.0132281443013544
ENSGALG00000015548	RNF20	Z:65283629-65332348	19.03309075	9.34074625	0.943337322171711	0.00042255703785474	0.0132817359852979
ENSGALG00000000474	RPL36	28:770129-772991	340.689289	620.58355725	-0.974812694563804	0.000423323307369748	0.0132898890038597
ENSGALG00000009179	TNFSF10	9:19447018-19455676	31.661414	52.9602725	-0.8284527612519	0.000423652030869053	0.0132898890038597
ENSGALG00000001409	IL-12B	13:8837762-8878613	10.3526555	3.6579815	1.41613910280623	0.000424826463333747	0.0133136009578159
ENSGALG00000032530	SASH3	4:1634846-1637992	0.80198975	2.5148195	-1.73261542493049	0.00042660884984763	0.0133563001031528
XLOC_081991	XLOC_081991	4:79738252-79747137	0.2004335	0.68197875	-1.83657423529856	0.000431830071004053	0.013493205037886
ENSGALG00000037257	HLX	3:18695571-18698897	0.25154975	0.85015375	-1.81983904111877	0.000444521498988685	0.0138354054416155
ENSGALG00000002744	PCDH15	6:6916831-7305346	4.9743525	2.2824085	0.94863275137935	0.000445402616562232	0.0138464843045955
ENSGALG00000021225	CDCA9	11:7727755-7733916	30.65236375	52.8339825	-0.874126973320019	0.000446724665148493	0.0138479546803737
ENSGALG00000047037	ENSGALG00000047037	6:12886667-12889967	0.398707	0.023946	3.75845688616371	0.000447263640608798	0.0138479546803737
ENSGALG00000013157	BAG1	2:85628166-85637391	11.29718125	20.3900845	-0.944179244336943	0.000447536779258202	0.0138479546803737
ENSGALG00000008434	SORCS3	6:25379070-25647775	14.6907115	8.20915075	0.810882316275925	0.000449199972997289	0.0138724290690007
ENSGALG00000041225	ENSGALG00000041225	1:190561287-190630341	2.15557825	0.15034025	3.53381781058028	0.000456426350148191	0.0140275031612211
ENSGALG00000005257	ENSGALG00000005257	8:12271795-12279181	9.22142825	16.87733775	-0.968933435893271	0.000460356206016308	0.0141209937870518
ENSGALG00000045671	ENSGALG00000045671	14:14193311-14205059	2.220216	5.028171	-1.27996029597569	0.000460891964294551	0.0141238077959975
ENSGALG00000000003	PANX2	1:20328226-20349396	0.92069125	0.35983975	1.29932024769968	0.000462798461087056	0.0141380102325124
ENSGALG00000006681	BRSK2	5:14526605-14823200	5.8899965	2.308773	1.21432646864972	0.000462916897918092	0.0141380102325124
ENSGALG00000048337	ENSGALG00000048337	6:27076471-27081746	17.478462	6.78398925	1.26476057186725	0.000463013986604151	0.0141380102325124
ENSGALG00000003475	ACLY	27:7521200-7545007	54.274496	32.34143275	0.664590979613869	0.000471850040989747	0.014321639268934
ENSGALG00000048592	-	32:528770-535898	1.3392455	3.1835025	-1.38646067294697	0.000472771121699112	0.0143222634382162
ENSGALG00000034965	DIP2B	33:5645989-5704717	33.34016775	17.0597665	0.890573152714253	0.000474103290066865	0.0143398944100618
ENSGALG00000001304	ENSGALG00000001304	21:1909587-1916282	2.54543725	4.8798795	-1.0179399998751	0.000479505781124515	0.0144711569182065
ENSGALG00000008520	EIF4G1	9:16051651-16069156	15.70527275	8.19019875	0.862166190362594	0.000481460423765072	0.0145163740469604
ENSGALG00000038254	-	6:32353361-32362063	8.167906	3.7234695	1.06531689777269	0.00048498240142445	0.0146087170519984
ENSGALG00000033557	CTSH	10:20363519-20369576	29.589413	71.21050925	-1.33271566591486	0.000494796446067759	0.014834100049924
ENSGALG00000036790	RPS27A	3:74821-76716	335.94408775	524.75627125	-0.74260383097759	0.000506734045504552	0.0151634085168902
ENSGALG00000015656	ENSGALG00000015656	Z:65797112-66041637	4.59416725	9.460998	-1.08021545431436	0.000510756149786217	0.0152598738313585
ENSGALG00000007123	ENSGALG00000007123	4:9336822-9341547	0.9226625	2.42385825	-1.48342534906326	0.000511153925486093	0.0152598738313585
ENSGALG00000000478	TANC2	27:4879917-5049377	6.96524925	3.6686045	1.01681097372	0.000511396947537746	0.0152598738313585
XLOC_013268	XLOC_013268	1:70004607-70078451	1.34217575	0.63167875	1.01329843564576	0.000515937184667139	0.015380923999135
ENSGALG00000029569	ENSGALG00000029569	2:519057-520883	0.9336885	2.7726935	-1.66154589047386	0.000518633695173968	0.0154468344660943
ENSGALG00000026380	UBE2C	20:10508145-10509354	19.08126325	34.4228725	-0.941155897201019	0.000523264283579457	0.0155701717459111
ENSGALG00000013625	ENSGALG00000013625	3:50167911-50232264	0.8018885	2.37011475	-1.64936244196861	0.000525765149200719	0.0156136113981064
ENSGALG00000010843	GPR137B	3:37893859-37919523	3.14232425	6.75574925	-1.1834792324578	0.000527392505632054	0.0156136113981064
ENSGALG00000024449	RAMP2	27:7849653-7851555	5.75024475	13.450307	-1.3286158005409	0.000527603605042976	0.0156136113981064
XLOC_040994	XLOC_040994	2:53252171-53271051	0.63935275	0.16365575	1.91315539757787	0.000527870717146413	0.0156136113981064
ENSGALG00000002207	ATP6V1G3	8:2500571-2512425	0.146641	0.87764525	-2.61352916891079	0.000527986594235486	0.0156136113981064
ENSGALG00000040156	CCDC88C	5:44452433-44535237	22.7459155	11.7940085	0.888714755513575	0.000528160139091529	0.0156136113981064
ENSGALG00000007248	-	10:18045019-18131437	4.88696925	8.59868	-0.91340037126195	0.000534904339961207	0.015783647634347
ENSGALG00000001518	ZNF750	18:3310711-3313521	0.2466705	0.03358875	2.66951077101741	0.000539432606393268	0.0158789879986826
ENSGALG00000016648	ENSGALG00000016648	1:129773839-129788312	0.356563	1.48287	-2.12029301103125	0.000539632997786031	0.0158789879986826
ENSGALG00000005079	VCL	6:16242475-16296001	51.29319175	29.10648725	0.730996201147228	0.000551311746547916	0.0161330959944275
ENSGALG00000011692	CDCA4	5:52134885-52142967	15.19198225	26.6793005	-0.910660467479178	0.000552568465873196	0.0161550094953681
ENSGALG00000011639	-	5:51880894-51981524	58.5822575	33.01716675	0.787925403207265	0.000557123866902276	0.0162732351536221
ENSGALG00000003445	MGST3	8:5849191-5858523	36.15291775	62.7587165	-0.853763622081174	0.00055890815792048	0.0163087646677011
ENSGALG00000031094	EDA2R	4:382800-392016	1.977551	4.567349	-1.27960179445006	0.000561260417957971	0.0163490225593636
ENSGALG00000030025	FABP4	2:121349992-121353429	9.0050685	81.29278175	-3.30927079050884	0.000564573966828239	0.0163855230938316
ENSGALG00000045544	ENSGALG00000045544	10:19502347-19505705	0.0142895	0.25539925	-3.66146039776734	0.000566220777927791	0.0164183379444896
ENSGALG00000043787	DEPDC6	2:136698116-136770823	17.64713875	28.96077725	-0.788498663843378	0.000568994053285427	0.0164837266311076
ENSGALG00000003833	CACNA1E	8:6089202-6177903	0.635917	0.313804	1.58906863056158	0.00057901731295065	0.0167436015524066
ENSGALG00000026492	EMC6	19:6786474-6788567	1.55272525	9.0360855	-2.75946774404636	0.000580021113395409	0.0167573947284238
ENSGALG00000006633	TMEM243	1:8021261-8028175	3.36343575	8.00588875	-1.29342592682187	0.000583445373429281	0.0168410289323158
ENSGALG00000000441	KCNA10	26:1438259-1442793	2.104365	0.685188	1.52857634504383	0.000589538137120218	0.0169860675757763
ENSGALG00000045087	-	AADN05001275.1:7987-12073	0	0.188357	-6.35506804890082	0.00059854418713678	0.0171832960727742
ENSGALG00000032701	LY96	2:118035819-118043555	3.844839	11.23557475	-1.38680564894881	0.000601642667645485	0.0172566741344772
ENSGALG00000030303	PPP1R3B	4:49546121-49550072	60.91564725	30.92272925	0.905525536740977	0.000603544118093113	0.0172800493721186
ENSGALG00000039831	FAM135B	2:144265089-144447528	0.44009775	0.0882555	2.48611556982065	0.000606150393204268	0.0173234841486384
ENSGALG00000010798	DHCR24	8:25608221-25616427	49.46727375	23.2982695	1.01303560027875	0.000607191010181251	0.0173247631289061
ENSGALG00000013598	SCGN	2:89883629-89906746	1.02887175	0.24318875	1.9345602436648	0.000607488740317264	0.0173247631289061
ENSGALG00000003120	NCOR2	15:4858039-5021986	13.336152	7.455451	0.805764787624092	0.000607829094025564	0.0173247631289061
ENSGALG00000044662	ENSGALG00000044662	33:3645508-3667759	0.01463475	0.56294325	-5.19587913853255	0.000613536166330168	0.0174717743194238
ENSGALG00000028069	WNT16	1:23351117-23397783	5.3477375	2.65516575	0.9813982273142	0.000618814680128293	0.0176063293025052
ENSGALG00000015433	ABCA1	Z:54811100-54902450	22.4944545	35.512589	-0.814408044244887	0.000620364762075149	0.0176346583707314
ENSGALG00000053916	ABCB1	2:20712045-20753904	4.2099355	7.27730975	-0.884351981842369	0.000626566924458463	0.0177950600893743
ENSGALG00000029011	SLC35F1	3:63360401-63596060	10.9110815	5.6467795	0.874956738920208	0.000627599106102004	0.0178084745459399
ENSGALG00000014750	-	1:78767588-78773515	90.6281145	46.04538825	0.884926835096215	0.000628170540246804	0.0178088027760344
ENSGALG00000049024	CD7	18:3703058-3711715	0.6287215	1.5596685	-1.40924262952874	0.000633973115782476	0.0179413263700398
ENSGALG00000010497	SLC29A4	14:4479913-4485230	2.4905425	0.827266	1.49025577423643	0.000635738012071033	0.0179752803786378
ENSGALG00000021230	EPB42	20:6698519-6707788	0.1409165	0.872121	-2.66202961604607	0.000638458374543252	0.0180299816421749
ENSGALG00000027716	ENSGALG00000027716	5:12686682-12694704	2.673456	9.88375025	-1.3322101553095	0.00063880629100981	0.0180299816421749
ENSGALG00000043302	LAT2	19:3007188-3016525	0.09798525	0.38341125	-1.98896293759753	0.000641558124256412	0.0180915978497094
ENSGALG00000029766	ITGB5	7:27871850-27912771	5.70852675	11.19218175	-1.05512679618235	0.00064633362631567	0.0181940055924559
ENSGALG00000029944	FAM222A	15:7119922-7130987	0.37676225	0.0527535	2.69907885145674	0.000647505314717006	0.0182108722863247
ENSGALG00000029857	ENSGALG00000029857	2:4138557-4140735	0.7377835	2.43021925	-1.808528474517	0.00064902877819833	0.0182214972689415
ENSGALG00000011076	SYNE3	5:46187929-46248676	4.2272595	7.50370875	-1.03067310543341	0.000653216944222704	0.0183109337256175
ENSGALG00000005637	GBF1	6:17661496-17759694	22.8454775	13.0738445	0.72654678979163	0.000654177526358984	0.0183109337256175
ENSGALG00000029521	ENSGALG00000029521	10:19503832-19506829	0.9957705	2.71510925	-1.54091693632397	0.000654517012355845	0.0183109337256175
ENSGALG00000011615	ENSGALG00000011615	3:45562424-45573464	0.37921775	0.04845525	2.77414872567085	0.00065758014112235	0.0183643254687979
ENSGALG00000005338	RPS21	20:7932950-7938510	17.43675	35.12028825	-1.12146134347634	0.000660086122312035	0.0184087905825886
ENSGALG00000019322	TNFRSF13C	1:49476737-49478344	0	0.14564575	-5.80828591539048	0.000660765903687976	0.0184087905825886
ENSGALG00000012020	KIAA1549L	5:7054297-7162808	5.4879515	2.51226425	1.05507639937481	0.000661998247218783	0.0184230115886109
XLOC_075986	XLOC_075986	31:4060049-4110658	4.99984075	1.85054775	1.8839611691332	0.000662682198074117	0.0184259248588633
ENSGALG00000000755	ACER3	1:194764118-194819371	15.99517575	26.83133875	-0.833603795453309	0.000669659884893829	0.0185607703328164
ENSGALG00000043662	NDRG4	11:352125-367971	17.294913	4.437346	1.8352441999698	0.000669865897767085	0.0185607703328164
ENSGALG00000011170	WIPF3	2:33827458-33868588	3.6453685	2.1950845	1.14948178891596	0.000670754705675139	0.0185692223088081
ENSGALG00000005904	TMED1	8:14378876-14386605	43.9089575	66.51830675	-0.689572250045386	0.000679688539128844	0.0187761904011225
ENSGALG00000025996	ENSGALG00000025996	6:34319708-34339712	21.342351	11.667302	0.787630619074216	0.000686119548187353	0.0188658233888295
ENSGALG00000043052	CD1B	16:2662153-2664893	0.31475	1.233384	-2.02656856673481	0.000688696933389384	0.0189177554008488
ENSGALG00000035841	PRRC2C	8:5114656-5179873	48.5988455	25.956478	0.785800215964164	0.000694946610801547	0.019056514433609
ENSGALG00000000151	ADAMTS19	Z:45410076-45570562	3.2881885	6.509577	-1.05830871677669	0.000697886461301797	0.0190786789618755
ENSGALG00000016609	CENPO	3:105457089-105463791	28.31951725	14.64816025	0.881847361167172	0.000698154054249524	0.0190786789618755
ENSGALG00000012048	LARP7	4:57070604-57098235	35.39912775	20.3968225	0.707022566858916	0.000701724940727839	0.0191389715776676
ENSGALG00000040621	IL18R1	1:135205160-135223617	1.325281	3.087676	-1.318248699301	0.00070216541957113	0.0191389715776676
ENSGALG00000029316	ENSGALG00000029316	23:145665-177912	15.39704675	8.232322	0.825120269514657	0.000703067926251374	0.019147164097714
ENSGALG00000006511	BCL2A1	10:13078381-13081323	1.60702025	4.723224	-1.66210316673205	0.000705590120706626	0.0191994150124526
ENSGALG00000042360	TRIM29	24:3898255-3922124	0.234771	0.039674	2.43831669565087	0.000721754593470563	0.0196057146573058
ENSGALG00000036547	ENSGALG00000036547	4:90839747-90899631	0.4863915	1.37457825	-1.62121386303224	0.000722879747322228	0.0196195237905911
ENSGALG00000007419	MASP1	9:15002122-15035605	0.7640085	0.210789	2.19166917878308	0.000724906889025497	0.0196577691671032
ENSGALG00000015185	TAF13	1:84523342-84526837	7.68686725	16.676407	-1.20473894824065	0.000727842232510115	0.0197205567069116
ENSGALG00000023886	ZNF804A	7:1828066-1959021	0.97095225	0.29136475	1.63869135185228	0.0007332827090565	0.0198341749084849
ENSGALG00000014751	ADAMTS6	Z:20308167-20519860	3.64005025	6.71094625	-0.992161611251706	0.000735486750806745	0.0198660592536673
ENSGALG00000036111	ITM2C	9:5541385-5557609	7.9893215	3.756842	0.9979042993515	0.000735710578792796	0.0198660592536673
ENSGALG00000001153	AUTS2	19:1512994-2173278	10.5275435	5.427728	0.961474007974513	0.000741965928897221	0.0199840764032953
ENSGALG00000017052	CCNA1	1:173950858-173956539	93.888876	161.73671325	-0.86892062981286	0.000743756170717207	0.0200153468987679
ENSGALG00000043493	IGFBP1	2:54916522-54922765	2.7780705	0.90828125	1.51358488874865	0.000747570243239394	0.0201009821362653
ENSGALG00000042022	GSG1L2	18:104523-180704	0.3881445	2.0823065	-2.61562584165847	0.000752545470707462	0.0201835740958968
ENSGALG00000011145	TRIL	2:33525854-33528127	2.6202995	0.8536275	1.52554433058645	0.0007580248174506	0.0202963059076483
ENSGALG00000032717	CCL4	19:539445-570383	0.8816735	3.52276025	-2.01045440582518	0.000759175167449978	0.0203100108506445
ENSGALG00000002015	SNCG	6:3338993-3346513	4.6741605	0.6739715	2.81925861735273	0.00076257731598064	0.0203838839025447
ENSGALG00000010980	STK31	2:31337816-31437268	17.20365975	8.471135	0.919511843771813	0.000764875821192369	0.0203936846324815
ENSGALG00000012172	RPL3	1:50691560-50697388	235.3916395	357.0674285	-0.693436490917346	0.000765508486629035	0.0203936846324815
ENSGALG00000024379	-	13:3143123-3166499	1.45173625	3.450543	-1.314937459935	0.000769185407572906	0.020440282898485
ENSGALG00000010084	EIF4G3	21:6638309-6718151	16.19982325	8.43220375	0.869408750801302	0.000772906214577971	0.0205220148409939
ENSGALG00000019843	AvBD4	3:107470958-107472826	0.21461325	2.96532675	-3.8986521313669	0.000780369085968588	0.0206856335463123
ENSGALG00000004435	RAB27A	10:8432340-8464678	25.38797875	37.32053375	-0.737121826695812	0.000782171691029027	0.0207161526394191
ENSGALG00000026995	RHOG	1:197093201-197097605	0.27877475	1.0525635	-1.98571857576864	0.000782845821753597	0.020716757690649
ENSGALG00000027345	SLC46A2	Z:66053892-66060597	0.143865	0.53443875	-1.97291091600445	0.000789730564704948	0.0208642354922755
ENSGALG00000029856	TOMM7	2:30874340-30878365	81.759732	132.17954825	-0.791412237898251	0.000793941332443787	0.0209580745590908
ENSGALG00000034189	LBX1	6:23970223-23971207	0.28444625	1.60872125	-2.55399304126385	0.000796433784531024	0.0210064363616479
ENSGALG00000006807	PLSCR5	9:11740248-11751391	4.64197025	10.3572325	-1.31217981783604	0.000800109082527871	0.0210684352699744
ENSGALG00000031296	-	9:899450-913026	24.75592825	41.2467545	-0.75406127499659	0.000803118962453117	0.021112736427001
ENSGALG00000003324	PRRX1	8:5216524-5250316	2.64707175	0.95458025	1.37282301556279	0.000807551953336308	0.0211476754160801
ENSGALG00000003793	GTF2A2	10:5843239-5848304	41.758606	67.78588375	-0.771104760492408	0.00080814235103651	0.0211476754160801
ENSGALG00000030871	BCL2L10	10:9346409-9349658	146.39346325	219.31686	-0.67021365518085	0.000808337356403234	0.0211476754160801
ENSGALG00000008032	ENSGALG00000008032	1:14842550-14848604	0.497949	0.03453575	3.67457213911069	0.000808910977900013	0.0211476754160801
ENSGALG00000038730	GIGYF2	9:1161552-1223346	22.66544675	12.3700025	0.796320872121339	0.000809638056864469	0.0211476754160801
ENSGALG00000017158	POGLUT3	1:181559336-181567603	4.80174925	9.73532825	-1.11452331481611	0.000809766690458221	0.0211476754160801
ENSGALG00000011395	SARAF	4:49230286-49237907	19.1467205	32.56988925	-0.861924649760788	0.000813301482687931	0.0212129811192927
ENSGALG00000010158	KANK1	Z:25816541-25933937	17.57610875	9.1580415	0.878623446828971	0.000828381795177657	0.0214893764277592
ENSGALG00000012796	KIAA1549	1:56172463-56310833	10.9048205	5.88161925	0.825078419534079	0.000836368962734428	0.0216645442472471
ENSGALG00000002452	AQP3	Z:7195127-7209340	46.456664	73.464242	-0.748699149764285	0.00084109217966709	0.0217691628503096
ENSGALG00000000803	ENSGALG00000000803	28:2045697-2048418	143.12267125	251.8779525	-0.917799577052282	0.000842114335539912	0.0217778982920236
ENSGALG00000032415	SEZ6L	15:7396827-7423399	0.353678	0.03296675	3.17533441977597	0.000843297589054414	0.0217895067310627
ENSGALG00000006818	ENSGALG00000006818	24:4373557-4420428	13.24600275	6.903682	0.852129098992671	0.000843933235646177	0.0217895067310627
ENSGALG00000008120	TLE3	10:19916361-19936011	5.829634	2.61240675	1.08089732774069	0.000848043795778945	0.021877879237577
ENSGALG00000002803	MTA1	8:4396089-4462422	35.6971385	19.44319725	0.797612011915085	0.000848940071016979	0.0218832534189458
ENSGALG00000037322	HIST1H46	1:48095104-48095606	145.05801475	296.7036665	-1.13896130189234	0.000857618538868211	0.0220890591925983
ENSGALG00000013409	ENSGALG00000013409	23:2220746-2229123	0.57306	1.90156025	-1.78680729854722	0.000866504301344857	0.0222781751594983
ENSGALG00000033001	ATP5MF	14:4796009-4797562	53.818242	91.1883985	-0.865457380406596	0.000867062178863182	0.0222781751594983
ENSGALG00000039145	CA8	2:112701443-112753254	3.78392775	1.527004	1.22387625458497	0.000885924640523378	0.0227261103954904
ENSGALG00000006402	NRROS	9:4855404-4859977	0.2955845	0.8497925	-1.55316811586477	0.000895471692670035	0.0229155744747716
ENSGALG00000044225	ENSGALG00000044225	4:70546987-70556647	12.18088775	5.54369425	1.10296641253831	0.000896734108414114	0.0229294334843606
ENSGALG00000005086	PLAU	6:16341344-16349555	2.014025	4.6327495	-1.27537572813966	0.000902400039587062	0.0230187994059542
XLOC_108944	XLOC_108944	9:13308273-13327838	0.3859395	0.092236	1.96817520609328	0.000903734962356211	0.0230343793410166
ENSGALG00000014645	MEF2C	Z:60517700-60640680	2.372081	5.87924275	-1.37464933100287	0.000906540546170043	0.0230689185864983
ENSGALG00000005439	ACACA	19:8593460-8693146	31.55997275	17.7948555	0.745971886745194	0.000914748668420743	0.0232591849670627
ENSGALG00000002576	ASL2	19:5082064-5091544	1.90848875	3.802304	-1.17410786064004	0.00092508230722259	0.0235031494492359
ENSGALG00000013372	IL7R	Z:10886978-10900701	13.5812355	24.06754475	-0.914574866454479	0.000929066570408832	0.0235855375404107
ENSGALG00000000284	HOXB4	27:6213794-6262227	3.2693765	8.680523	-1.41765153597247	0.000930806950945654	0.0236003930499042
ENSGALG00000037726	MARCKS	3:64899435-64901566	20.908145	36.41750225	-0.902810450635392	0.000931135630721802	0.0236003930499042
ENSGALG00000039812	ENSGALG00000039812	4:12282691-12284175	0	0.08279	-5.38739929381963	0.000931957729294136	0.0236024230980232
ENSGALG00000047145	SMARCA4	32:346314-383971	7.08837125	3.45195425	0.959546592320234	0.000935924333079106	0.02368402315904
ENSGALG00000024094	UBAP2L	25:2888965-2910642	17.17128725	9.79167425	0.722671500229582	0.000962804730184249	0.0243062346527228
ENSGALG00000052151	ENSGALG00000052151	28:4050992-4054225	0.32352875	1.00441475	-1.70927954780026	0.000964227522364225	0.0243228495312321
ENSGALG00000001573	P2RX1	19:3462945-3470294	0.64901075	1.854106	-1.58252078819842	0.000965963305521375	0.0243442603153217
ENSGALG00000020975	TMEM233	15:9936601-9950292	0.6551555	0.1039805	2.52640969751898	0.00096717154715655	0.0243442603153217
ENSGALG00000042500	-	31:3615734-3875853	0.10265025	0.87372625	-2.74201886111337	0.000967372285785991	0.0243442603153217
ENSGALG00000001655	SPCS1	12:1180932-1183221	35.2229795	60.7444125	-0.80529031206676	0.000969391352244522	0.0243552046916135
ENSGALG00000007205	COX6A1	15:9582003-9583360	100.514681	153.63011525	-0.706842176447781	0.000970869865414377	0.0243552046916135
ENSGALG00000005473	PNAT3	11:15783046-15786682	1.42901125	3.42991725	-1.39615947516773	0.000971647588073986	0.0243555067998782
ENSGALG00000015683	GNG10	Z:66590950-66596998	23.672266	38.56528275	-0.783500593967214	0.000977550829254652	0.024442830166629
ENSGALG00000000616	ELF3	26:323882-327166	0.84299625	2.578428	-1.71053808358972	0.000978386828138097	0.024442830166629
ENSGALG00000052481	ENSGALG00000052481	26:5442987-5451745	2.47725625	5.69606975	-1.29640642269981	0.000978973423631215	0.024442830166629
ENSGALG00000032595	NDUFB2	1:56918175-56918981	59.18182375	99.48039425	-0.841696637859346	0.00098745009567733	0.0246158307942008
ENSGALG00000015252	ST3GAL6	1:85336671-85378990	32.06469025	48.238347	-0.662960268089693	0.000991872635842989	0.0246987903335539
ENSGALG00000016684	RHAG	3:108759943-108772090	0.435168	1.861993	-2.15759352054307	0.000996963869977373	0.0247947019078266
ENSGALG00000041030	PCBP2	33:7403368-7415765	20.46718325	9.55435525	0.898299953542413	0.00101010820324848	0.0250628173456558
ENSGALG00000016649	MTMR9	3:107134940-107158285	33.18654775	18.50852025	0.768319649491283	0.00101285180539076	0.0251113040355998
ENSGALG00000010108	-	4:33989023-34025895	1.6234145	4.01223075	-1.3381799471223	0.00101860327193491	0.0252145925890876
ENSGALG00000033439	PRDM14	2:116484466-116494659	0.012517	0.2268175	-3.89151008512693	0.00102004126856623	0.0252230804043159
ENSGALG00000000410	TLK2	27:4774952-4815919	24.07623975	12.35934375	0.886979567973393	0.00102078939615705	0.0252230804043159
ENSGALG00000011153	LY75	7:21882268-21921613	8.83997875	15.96717275	-0.950590561430939	0.00102277620745992	0.0252230804043159
ENSGALG00000042452	DPP4	7:21138002-21176764	3.18843775	5.949888	-0.979674542651921	0.00102288291760769	0.0252230804043159
ENSGALG00000009042	ISM1	3:12825298-12864186	1.23458125	0.270123	2.38486682632185	0.00102635710471644	0.0252884532485865
ENSGALG00000010010	RHOQ	3:26838815-26861716	1.6516165	5.02315275	-1.25919595316165	0.00102823028128719	0.0253149976915357
ENSGALG00000013094	DDC	2:80755118-80807342	3.66876525	0.6150515	2.43487244358944	0.00103056174171177	0.0253527752839209
ENSGALG00000015180	PSAT1	Z:37974730-37990032	21.4928525	10.56647725	0.935337458779227	0.00103269261802288	0.0253855637455099
ENSGALG00000018700	PLPP7	17:6447598-6458124	1.154581	2.73620225	-1.3288621230877	0.0010378578523566	0.0254731639086506
ENSGALG00000003657	UNC119	19:5870573-5874427	6.78490975	2.706478	1.24775504365502	0.00103946062862289	0.0254731919382631
ENSGALG00000037655	BCL9	1:93792988-93803389	9.44072125	4.69179525	0.937206330916769	0.00104877509917344	0.0256619131766214
ENSGALG00000030985	MYH7B	20:2590986-2616556	2.8845925	1.16895575	1.22265229802705	0.00105006103248356	0.0256736290409451
ENSGALG00000003670	MAFB	20:4690689-4693338	5.053464	9.8758325	-1.05252145122312	0.00105126542027758	0.0256833346801917
ENSGALG00000041962	POMT2	5:39363123-39387660	17.66688675	9.38268625	0.836896580149163	0.00105913701275768	0.0257865367885835
ENSGALG00000043167	TNFRSF11B	2:136321689-136339558	17.77929825	26.89311225	-0.690657173507918	0.00106108197673889	0.0257865367885835
ENSGALG00000035031	HEY1	2:120664931-120667575	23.0566135	38.0478245	-0.809102506939494	0.00106116434519337	0.0257865367885835
ENSGALG00000030407	IL6R	25:2927917-2933482	4.6523455	8.79716175	-1.0088725787078	0.00106197674095053	0.0257865787426683
ENSGALG00000012321	MAP4K5	5:57737578-58009019	88.3710025	13.2850275	2.30629560209478	0.00106946230632423	0.0259287549556915
ENSGALG00000029679	PLEKHA7	5:11778632-11840720	11.31009825	6.1174905	0.807865396511339	0.00107604006820819	0.0260485224730856
ENSGALG00000050855	-	2:140961649-140993303	0.3008365	0.018973	3.68017547000816	0.00108352080392943	0.0261884317622802
ENSGALG00000027561	GNG5	8:16965972-16968953	81.88873	130.26664725	-0.769724571912108	0.00108498836731025	0.0261884317622802
ENSGALG00000052499	ENSGALG00000052499	3:106746846-106753823	0.075034	0.007195	3.13840749293507	0.00108550287174364	0.0261884317622802
ENSGALG00000002993	CA10	18:5153057-5313472	16.688826	25.941821	-0.737381739388541	0.00108593610281517	0.0261884317622802
ENSGALG00000035345	TXNRD1	1:54584006-54620980	11.57052625	20.46317825	-0.899055871967067	0.00108713812636803	0.0261975580770004
ENSGALG00000006001	PRPF6	20:9411755-9435643	20.93035125	10.25538025	0.964751775747581	0.00108918020286792	0.0262268986169764
ENSGALG00000036932	SPEN	21:4251057-4306551	14.7782125	7.8596285	0.83655742735666	0.0010911043747489	0.0262533578338789
ENSGALG00000007863	COX7B	4:12902246-12904721	166.452305	261.106228	-0.747676768393206	0.0010931918983263	0.0262837045305073
ENSGALG00000031388	KLHL5	4:69391529-69417940	51.09195325	77.42773325	-0.685226131431536	0.0010967786166938	0.0263301366176703
ENSGALG00000014835	C7	Z:12908352-12956390	23.00005675	55.43824375	-1.35603916708077	0.00110001627265654	0.0263817330561411
ENSGALG00000043860	PGR2/3	5:17275582-17277213	0.43305275	6.98393825	-4.07678966296065	0.00110058661905433	0.0263817330561411
ENSGALG00000009395	GLRB	4:21362248-21407298	0.888473	0.178831	2.20250939831245	0.00111093056729447	0.0266096313366489
ENSGALG00000025751	NMRK2	28:1567936-1574937	3.8162595	9.3842315	-1.36840500975403	0.00111288598256283	0.0266364110002566
ENSGALG00000016017	SLC4A11	4:88865896-88993479	77.63682375	46.76289275	0.642015013177558	0.00112571984289458	0.026882899761737
ENSGALG00000029811	BMPER	2:47460639-47608579	1.320092	3.0335485	-1.28383484031672	0.00112744813284861	0.0269039742368954
ENSGALG00000008855	UGP2	3:10164257-10188294	13.87197725	20.681826	-0.666114490931159	0.00113082436290779	0.0269468034734096
ENSGALG00000001986	VCP	Z:8540925-8562119	46.678352	24.528192	0.857957011292386	0.0011309372390519	0.0269468034734096
ENSGALG00000052552	ENSGALG00000052552	30:614511-621897	0.07790125	0.37391025	-2.30011233519587	0.00114528899620251	0.0271743596100543
ENSGALG00000038042	GABRG2	13:7747258-7849986	0.34753125	0.0889345	3.41329312667466	0.00114614907021573	0.0271743596100543
ENSGALG00000042491	ENSGALG00000042491	1:48135982-48136474	104.61354975	248.507393	-1.36482046979452	0.00114646768514234	0.0271743596100543
ENSGALG00000008022	TAPBP	16:2567828-2571359	16.20851	28.296777	-0.900166674350878	0.00115591033289338	0.0272987826219936
ENSGALG00000016667	AvBD10	3:107427145-107429861	0.05619675	0.98035275	-4.19706213551469	0.00115654894558401	0.0272987826219936
ENSGALG00000028683	SSR3	9:23034764-23038643	50.00401425	76.50401125	-0.707324608457812	0.00115686626346152	0.0272987826219936
ENSGALG00000037223	ENSGALG00000037223	9:5485166-5487957	0.196533	0.71769575	-1.89246688011844	0.00115839031322363	0.0273144829305638
ENSGALG00000014957	WDR1	4:78304219-78340393	43.5908385	63.97030175	-0.646368046779767	0.00116443406342203	0.0274130335631921
ENSGALG00000010839	SPCS3	4:44391491-44398887	117.5652865	174.69827275	-0.664698617470444	0.00116515518807368	0.0274130335631921
ENSGALG00000002205	FBRSL1	15:1850942-1898896	9.89522625	4.36122975	1.10329909412883	0.00116686847831907	0.0274316527837268
ENSGALG00000004195	KIF4A	4:1269816-1286882	39.97583575	24.36522125	0.629104817795626	0.00116767134676243	0.0274316527837268
ENSGALG00000052907	ENSGALG00000052907	7:15184457-15190453	0.18721175	0.0458815	1.91938858426251	0.00117856077437121	0.0276670403483202
ENSGALG00000007324	TP63	9:14201848-14296035	17.8841315	9.95904825	0.759990831386845	0.00118400394436024	0.0277743226151585
ENSGALG00000048226	ENSGALG00000048226	5:50805289-50817349	7.71327575	3.436215	1.07714650510098	0.00118594263829344	0.0277992994705055
ENSGALG00000039101	ASIP	20:1567219-1596889	1.5301415	0.24528925	2.25580785918032	0.00118737723749225	0.0278124319200227
ENSGALG00000043806	DNAH10	15:5158427-5211083	0.9825645	0.32640025	1.43037819645412	0.00119061368141548	0.027867719346685
ENSGALG00000053964	ENSGALG00000053964	2:511301-514049	0.1826985	0.609844	-1.82007630476426	0.00119200073498308	0.027879670131674
ENSGALG00000015835	GRIK1	1:105503331-105582844	0.98527075	0.25756125	1.80144631945966	0.00119644775678584	0.0279425893506613
ENSGALG00000012272	TMEM184B	1:50950320-50975712	21.204021	10.67953225	0.917548754297977	0.00119743783892668	0.0279451945843132
ENSGALG00000030270	CD1C	16:2665728-2668557	0.14318375	0.665236	-2.2814670631953	0.00119867553003267	0.0279535703334379
ENSGALG00000021079	RGS19	20:9335909-9349311	1.77531325	3.8112565	-1.22464908903544	0.0012051326679388	0.0280428572799215
ENSGALG00000006453	TF	9:4765436-4777129	4.4009115	15.06908575	-1.89056558389401	0.00120514904277571	0.0280428572799215
ENSGALG00000004538	TNN	8:7454048-7475225	16.47024425	8.91323025	0.868312936889443	0.00120880341570929	0.0281073302999246
ENSGALG00000011427	USP37	7:22503353-22530692	29.7502415	16.42949725	0.780086973435726	0.00121067116475867	0.0281301965520881
ENSGALG00000005997	WDR44	4:3290944-3311600	81.578207	48.27802175	0.675655992087334	0.00121222730944518	0.028145794515432
ENSGALG00000006900	ENSGALG00000006900	18:9274039-9277147	0.367302	1.0710355	-1.61106309456903	0.00121604242755542	0.0281932168936664
ENSGALG00000045940	ENSGALG00000045940	3:105078987-105090249	0.39409975	1.436002	-1.95507430225678	0.00122983803841549	0.0284715561600862
ENSGALG00000008269	ZC3H6	3:3236158-3265532	20.33677375	11.343635	0.765643044530217	0.00123414889093275	0.0285505760521308
ENSGALG00000019553	SERPINB10B	2:67656284-67662678	0.73613575	11.27221725	-4.03977657440182	0.00125227193355424	0.028885799807416
ENSGALG00000034030	L3MBTL3	3:57964558-58039567	4.4579835	8.0225035	-0.938974672258231	0.00125432955037858	0.0288986801731861
ENSGALG00000000424	BNAS2	11:11429328-11442605	38.58295575	56.3543995	-0.676501449590124	0.00125464734254991	0.0288986801731861
ENSGALG00000052767	-	1:197276046-197284500	4.61728175	19.006577	-2.02211283193358	0.00125606578720992	0.0289104172397686
ENSGALG00000013846	ARFGEF3	3:54492908-54573688	7.0879935	4.079775	0.972690607932741	0.0012655287198426	0.0291071605563798
ENSGALG00000001099	ANKHD1	13:2202774-2302936	28.18899525	15.793579	0.764440273329713	0.00127374528640405	0.0292538366896941
ENSGALG00000008590	EEF1B2	7:12570845-12576467	153.95094475	229.49443425	-0.674859218662047	0.00127596153013135	0.0292835932986638
ENSGALG00000005181	ENSGALG00000005181	6:16782708-16809817	31.24434675	17.29565075	0.779863203183759	0.00129227724265515	0.02959398618547
ENSGALG00000011078	PTPN13	4:45807324-45891224	36.535794	21.13995925	0.713559793856187	0.00130856701074622	0.0298809820853026
ENSGALG00000014410	CSTB	1:77433979-77438548	29.1807395	44.86596975	-0.705046788289544	0.0013120576771811	0.0299391984601532
ENSGALG00000004722	ASPN	12:3792114-3806886	7.69907325	3.45974025	1.06127079667779	0.00131722703679965	0.0300356091853476
ENSGALG00000029836	GPLD1	2:57826816-57848803	0.32083725	0.0017785	5.46746027480112	0.00132254112787936	0.0301037993516589
ENSGALG00000016687	P2RY8	1:130386938-130414561	1.3218415	3.105713	-1.33290846455155	0.00132255548121396	0.0301037993516589
ENSGALG00000001857	C1QTNF12	21:2480437-2496606	34.19192025	19.78733225	0.707938770496714	0.00132305672902698	0.0301037993516589
ENSGALG00000016022	RUNX1	1:107353265-107506805	2.005909	5.0430135	-1.664597520524	0.00132896148966358	0.0302165375444667
ENSGALG00000040432	PAPPA2	8:7158790-7231728	0.6015145	0.073823	3.08083755665741	0.00133783882435561	0.030310053535561
ENSGALG00000052026	ENSGALG00000052026	4:49290137-49298947	57.34912675	96.1987685	-0.858995274407225	0.00134467071861964	0.0304431536573466
ENSGALG00000007620	GFRA3	13:18825211-18833164	2.05019425	0.10406725	4.01767109258543	0.0013521967156132	0.0305700251079888
ENSGALG00000000712	RAB29	26:2278989-2285673	17.43830225	32.5692775	-1.02337138539199	0.00135552984814151	0.0306018800138633
ENSGALG00000028998	XPA	Z:70934247-70942308	7.8666275	13.6199645	-0.946161477671553	0.00135989272521058	0.0306786012029953
ENSGALG00000037735	CENPA	16:2624745-2626354	0.700261	2.42430875	-1.86053422786933	0.00139015856616455	0.0312726689046169
ENSGALG00000038596	C14orf132	5:46422070-46496332	3.405993	1.37764325	1.46449055199747	0.00139968742664975	0.0314425546287443
ENSGALG00000024122	TNFRSF13B	14:5051713-5055318	0.108892	0.57292825	-2.35529631388207	0.00140612631517636	0.0315649061111114
ENSGALG00000043618	SLC40A1	7:388116-402901	35.82301475	54.98624225	-0.700070978561719	0.00141295556092612	0.0316958416343433
ENSGALG00000031134	UBE4A	24:4427162-4441513	40.572712	23.46688525	0.718228049700004	0.00142020972607058	0.0317971992050672
ENSGALG00000010090	FAM160A1	4:33390140-33428724	15.19463375	7.88563825	0.878749441907161	0.00142047282437048	0.0317971992050672
ENSGALG00000011633	SLC5A8	1:47613048-47636250	1.80510025	0.50288325	1.76290460983007	0.0014279237307204	0.0319190625091252
ENSGALG00000013095	DERA	1:63109353-63163425	13.045218	21.74282225	-0.828655212072716	0.00143007363898463	0.0319446716168976
ENSGALG00000039432	P2RY13	9:23677003-23683248	1.42441875	3.44730175	-1.29270588182227	0.0014346781286003	0.0320025782557131
ENSGALG00000004902	TOM1L2	14:5319981-5371193	10.338466	5.592358	0.835110353176963	0.00145012765413822	0.0322811015340264
ENSGALG00000011885	ANXA5	4:53964699-53995130	74.31540375	113.32788825	-0.708805476098735	0.00145020887459913	0.0322811015340264
ENSGALG00000032628	SRCIN1	27:6683855-6736329	1.93513875	0.80335075	1.23277774895961	0.00145274408569956	0.0323149207146973
ENSGALG00000027950	TXNDC17	19:9949970-9952624	32.3913765	50.9818765	-0.751527034888592	0.00146407490661154	0.0325442059429816
ENSGALG00000008321	RNPEPL1	9:15868999-15880630	13.756704	6.115309	1.10365488236434	0.00147804470393143	0.0327859999911819
ENSGALG00000004231	ENSGALG00000004231	23:5819774-5826643	7.2753255	12.641115	-0.914379424826816	0.00148038401174792	0.0328150069893307
ENSGALG00000015362	TRAT1	1:88912485-88924526	0.7322895	1.9952315	-1.5306286985388	0.00151308360588703	0.0334264976415817
ENSGALG00000000442	KCNA2	26:1469306-1471568	12.4803275	6.2450415	0.92596949488005	0.0015137516616969	0.0334264976415817
ENSGALG00000039742	CYP21	16:2626854-2630699	9.78038675	0.955091	3.1927766591489	0.00151597136484363	0.0334407303358606
ENSGALG00000023435	GATM	10:11349046-11362107	25.9254175	13.84890575	0.811851647077612	0.00152592467253944	0.0336369632077664
ENSGALG00000027407	-	5:52153163-52229080	0.13774925	0.39349975	-1.58333458718182	0.00153215867306885	0.03372763683851
ENSGALG00000017062	NBEA	1:174375172-174843962	8.22505275	4.28997675	0.720311734360113	0.00153435679231619	0.0337526661181091
ENSGALG00000014321	SMIM14	4:69214818-69251117	9.888068	19.02072625	-0.910477375788867	0.00154746626993445	0.0339940294063155
ENSGALG00000049859	H2A-IX	1:48101375-48101764	102.198389	174.559826	-0.87572859775002	0.00155180421361625	0.0340423036075306
ENSGALG00000041337	OTUD6B	2:124677733-124686647	7.98601125	13.384025	-0.833562366377371	0.0015617199997395	0.0342126387546238
ENSGALG00000003837	ADCY7	11:6526571-6580958	2.99982275	5.38555675	-0.945473716648662	0.0015762212607915	0.0344399425978507
ENSGALG00000048343	ENSGALG00000048343	11:11155098-11177848	9.0293385	20.2831735	-1.27489563016584	0.00157750939561346	0.0344399425978507
ENSGALG00000050375	ENSGALG00000050375	30:609009-610741	0.23291825	0.950136	-2.08396254657936	0.00158159816833823	0.0344818753506995
ENSGALG00000049807	-	1:143122997-143129178	32.551196	9.60319525	1.67643545216208	0.0015894130975506	0.0345736757576073
ENSGALG00000010745	HMGB2	4:43290527-43292715	30.674303	46.65539375	-0.6936350809635	0.00159042986678316	0.0345736757576073
ENSGALG00000044431	NPB	18:9938368-9944361	0.28858825	1.29948375	-3.5288620651252	0.00159055789465532	0.0345736757576073
ENSGALG00000047314	YF5	KZ626819.1:691-124512	2.26414975	8.3746305	-1.50297186579756	0.00159154685806438	0.0345736757576073
ENSGALG00000052628	-	11:17626822-17630531	0.13451975	0.547229	-1.96161830353314	0.00159233031484469	0.0345736757576073
ENSGALG00000001658	RPL19	27:6926456-6929003	525.43993375	797.77004975	-0.701653404851283	0.00159614970480699	0.0346329645021866
ENSGALG00000024024	TGFA	22:4155364-4172602	3.01722975	1.03898375	1.4608720752842	0.0015980873723353	0.0346513709792867
ENSGALG00000020927	ARPC5	8:8004239-8010056	96.65984525	139.0738545	-0.615156008998639	0.00161067280283406	0.0349004708347062
ENSGALG00000016661	BLK	3:107236167-107271386	0.72952275	2.2669675	-1.70566583856618	0.00165534437266542	0.035674017039373
ENSGALG00000007047	GAL	5:16762407-16770584	13.864414	1.2888965	3.23556494102701	0.00167040070881292	0.035949780884053
ENSGALG00000007690	TFAP2C	20:11939844-11947261	21.77611675	10.9373645	0.914861766877722	0.00167929950888015	0.0361168614455501
ENSGALG00000012575	ENSGALG00000012575	Z:39183808-39265774	11.94224975	6.30397425	0.831940766749575	0.00168388885307012	0.0361474237226278
ENSGALG00000035996	COX6C	2:128186637-128192313	187.098213	290.24676525	-0.735582468098286	0.00168738351631892	0.0361474237226278
ENSGALG00000009415	SMOC1	5:27925918-28047170	5.86018325	3.045023	0.896357380606487	0.00168747806949887	0.0361474237226278
ENSGALG00000053980	ENSGALG00000053980	25:3320373-3324625	0.245849	0.652959	-1.49350906782523	0.0016875388798171	0.0361474237226278
ENSGALG00000038405	CASR	1:77388128-77429662	0.4561335	0.03601775	3.42321450214684	0.00168982416811002	0.0361720167990657
ENSGALG00000000736	MATK	28:1056317-1061333	0.35327325	1.0488625	-1.61235461101697	0.00170221322480414	0.0364040568254902
ENSGALG00000012050	TNRC6B	1:50120269-50164133	40.57334575	23.09959125	0.738980948607917	0.00170413231860291	0.0364045795221073
ENSGALG00000005408	BCO1	11:15458803-15472631	2.0775725	4.80531075	-1.30543893044996	0.00170526654368071	0.0364045795221073
ENSGALG00000011878	TCF20	1:49276256-49390517	22.653175	13.73957775	0.669171019666215	0.00170695736589695	0.0364162353130893
ENSGALG00000050636	-	31:1810809-1811710	0.4882995	0.0211015	3.64801414457197	0.00172024462979447	0.0366751081964694
ENSGALG00000041380	BF2	16:2606528-2609348	56.8867815	106.66687875	-1.00077263227655	0.00172846796328598	0.0368257451066068
ENSGALG00000029024	TCF21	3:56360381-56362566	15.606997	28.58724825	-0.971543415950317	0.00173005335606678	0.036834850872241
ENSGALG00000010125	CSGALNACT1	4:34082296-34104242	0.9657345	2.07156075	-1.19271537642852	0.00173207832112672	0.0368532972018193
ENSGALG00000009222	FNDC3B	9:19471769-19619406	39.654805	24.2631725	0.636266120203091	0.00173594679694632	0.0369109168877443
ENSGALG00000010406	TMEM63C	5:39336110-39347493	16.92163425	9.53668825	0.745273925255602	0.00174835827024941	0.0371311234548038
ENSGALG00000035903	FAM46A	3:78447149-78467629	11.3961605	19.50572525	-0.880647088498533	0.00174863789918879	0.0371311234548038
ENSGALG00000052306	ENSGALG00000052306	24:6481673-6491202	0.86334525	2.3683915	-1.54605944903189	0.0017740117792223	0.0376196937901881
ENSGALG00000012784	TXNDC5	2:64356493-64377224	33.49219075	49.85713775	-0.666625226261867	0.00178700502512875	0.0378699819082749
ENSGALG00000012137	KTN1	5:56284033-56354355	46.07695475	26.583127	0.725050905361462	0.00179273319241295	0.0379660786401221
ENSGALG00000017237	TYR	1:189153122-189202896	3.9316495	7.89093125	-1.10235541007149	0.00179859443189587	0.0380648637951935
ENSGALG00000011450	ENSGALG00000011450	13:14271909-14274538	0.5418285	1.495427	-1.55745202971665	0.00181377905244558	0.038307661932022
ENSGALG00000003741	MYO18A	19:6077659-6104244	7.46591175	4.03611425	0.838695117573795	0.00181488404324427	0.038307661932022
ENSGALG00000009360	CAPN2	3:17779866-17799623	0.81269325	2.052912	-1.44258514438086	0.00181861370061679	0.0383609305059147
ENSGALG00000010794	MEOX2	2:28039372-28092501	2.91287325	5.80612425	-1.11693744136379	0.00183158963158324	0.038583466616577
ENSGALG00000028016	ENSGALG00000028016	1:49166331-49172940	0.165141	0.85754225	-2.4690850861528	0.00184726680853376	0.0388794464887044
ENSGALG00000000141	BLB1	16:2565094-2566926	16.4445985	34.53620975	-1.15476472818599	0.00185087735801839	0.0388794464887044
ENSGALG00000015573	FHL5	3:72780194-72808323	5.26570075	11.8333795	-1.21847063274272	0.00185191234828141	0.0388794464887044
ENSGALG00000002169	PLEKHB2	9:2399821-2413850	39.3111495	62.63730625	-0.714796891849337	0.00185297371425936	0.0388794464887044
ENSGALG00000016541	ENSGALG00000016541	1:122293276-122340369	5.569553	2.72551075	1.08874063259565	0.00185690046365819	0.0389105051702921
ENSGALG00000029731	TPP1	1:197476191-197480661	69.48192475	104.5547695	-0.680584040742058	0.00186280929846268	0.0389829611676312
ENSGALG00000006374	TBX6	15:8525645-8538479	0.1192725	0.335677	-1.9029894489824	0.00186915326881863	0.0390643208461576
ENSGALG00000009823	PTPRE	6:34283421-34314120	11.2774975	19.441396	-0.872243567269691	0.001873108633557	0.0391212820254857
ENSGALG00000013865	IFNGR1	3:54895190-54914161	35.88829775	52.192621	-0.622698613250737	0.00187514434650686	0.0391344787481855
ENSGALG00000026781	ALOX5AP	1:176416571-176424666	0.85459025	2.27277325	-1.51084440816033	0.00187620107802769	0.0391344787481855
ENSGALG00000039151	ST8SIA3Z	Z:434806-439882	0.1835915	0.00796525	3.72901196555751	0.00188556448283231	0.0392782715353065
ENSGALG00000014942	NSA2	Z:24202516-24206407	41.575144	65.41972825	-0.75252773820341	0.00188879266030981	0.0393197681490804
ENSGALG00000014537	BMF	5:29608119-29631534	9.7228475	20.2349695	-0.797265623950863	0.00189170838200745	0.0393445734241595
ENSGALG00000000584	ENSGALG00000000584	26:380663-408134	0.53556775	1.1447245	-1.17252474995498	0.00189245802568342	0.0393445734241595
ENSGALG00000001091	ENSGALG00000001091	26:2605514-2611145	0.65798525	1.838452	-1.57934560696593	0.00189396075769997	0.0393500965001166
ENSGALG00000040730	RXRG	8:5507334-5535929	6.52290575	2.667981	1.10243454422736	0.00191063345473106	0.0395930550889512
ENSGALG00000048236	ENSGALG00000048236	33:6270021-6279764	0.8590505	2.254168	-1.40075565655966	0.00191282034791113	0.0396125666970736
ENSGALG00000034751	TRPA1	2:117290673-117324784	13.2438185	7.42648	0.750997820327989	0.00191572949659958	0.0396212220788922
ENSGALG00000051251	ENSGALG00000051251	1:48174968-48175348	70.89164175	137.238859	-1.05551303415272	0.00192368316529578	0.0397598686191641
ENSGALG00000045327	ENSGALG00000045327	1:142939779-142941095	0.42429675	0.07867025	2.26081040088146	0.00192695658116196	0.0397738630125454
ENSGALG00000030563	ENSGALG00000030563	21:4616401-4628543	38.6361215	21.675809	0.756980014167383	0.00193151525095951	0.0397738630125454
ENSGALG00000021340	CA9	Z:9225475-9236423	10.32256825	17.5729995	-0.841263970947529	0.00193356069353237	0.0397738630125454
ENSGALG00000007685	BCL9L	24:5607649-5619306	7.338793	3.708407	0.914139484092378	0.00193436342168593	0.0397738630125454
ENSGALG00000001149	ADGRG5	11:543433-548011	0.08654475	0.31333575	-1.91582117441368	0.00194452639373976	0.0399570026217494
ENSGALG00000030596	EDYM1	25:3203050-3219426	1.735701	0.4851795	1.67954313452327	0.00195174728485482	0.0400794895958341
XLOC_003652	XLOC_003652	1:74963941-74992424	1.4859005	0.35511975	2.02949270146161	0.00195686515346274	0.0401586604299976
ENSGALG00000019509	ENSGALG00000019509	2:94077436-94203306	5.4430155	10.287407	-0.913494406540846	0.00196049633283415	0.0402072391045271
ENSGALG00000033780	ENSGALG00000033780	10:11154128-11166446	18.44420325	28.122943	-0.676175526236676	0.00197303296756197	0.0403862327317753
ENSGALG00000001994	ENSGALG00000001994	14:13886338-13889967	0.04448625	0	5.81260296878885	0.00197545572459618	0.0404098206711767
ENSGALG00000005951	VPS29L	15:8240355-8242785	93.81970025	158.8587725	-0.853488826987979	0.00198264382602986	0.0404787660219409
ENSGALG00000000280	EFNA5	Z:48131380-48339110	3.97464275	2.52443075	1.1074152304996	0.00198836213271923	0.0405434686408116
ENSGALG00000031659	ENSGALG00000031659	1:76321594-76344176	2.5210645	0.8423925	1.51153467662395	0.00199185079932633	0.0405885855706414
XLOC_111209	XLOC_111209	W:3711325-3726159	2.2281595	1.0012465	1.25822144266295	0.00199842055833492	0.0406963889501123
ENSGALG00000034907	HOXB5	27:6213790-6229290	3.83865225	8.42414825	-1.23574965543795	0.00203355538431257	0.0412534204206623
ENSGALG00000042534	NFATC1	2:56571723-56689906	1.143377	2.596367	-1.25157783935582	0.00204622824978028	0.0414513012896922
ENSGALG00000033226	FAM107B	1:7741786-7888297	3.70454225	6.770596	-0.936066929715969	0.0020473208775967	0.0414513012896922
XLOC_034102	XLOC_034102	16:640857-661173	10.79307225	17.23781825	-0.76497697693749	0.00205127002446996	0.0414645507342075
ENSGALG00000012044	ANK2	4:56725180-57054354	9.28501275	6.695605	0.725247734777509	0.00205678003081557	0.0415127639595256
ENSGALG00000005284	LRRC39	8:12319878-12330981	1.02053675	2.7124455	-1.64437755729185	0.00206344638969401	0.0416209043815958
ENSGALG00000038364	CCN3	2:136482292-136487586	11.0469385	17.76708475	-0.775062083774031	0.00206912310627033	0.0416825439438586
ENSGALG00000055026	ENSGALG00000055026	6:27058502-27064906	1.2858985	0.50578825	1.24050715523471	0.00209360695139982	0.0421104443093375
ENSGALG00000040249	BHLHE22	2:114381432-114383485	0.13096825	0.430535	-1.79207858645323	0.00209915830807387	0.0421807496029828
ENSGALG00000012623	CFC1	Z:42432329-42438117	3.544644	6.62831325	-1.1004169301805	0.0021023454868395	0.0422181234790895
XLOC_054379	XLOC_054379	20:10487033-10488323	0.16900675	0	5.88879996132603	0.00210711080160318	0.0422871214436565
ENSGALG00000006019	EPHX4	8:14672386-14688883	24.81115475	38.528422	-0.762937510204199	0.00213060347076116	0.0427047043487345
ENSGALG00000035378	DNAJC5	20:9520452-9536619	74.1629735	41.50602175	0.764160744765903	0.00213374351467026	0.0427407099862383
ENSGALG00000007579	APBB1IP	2:16143077-16201613	0.55367675	1.43275025	-1.45060516362755	0.00213567796800497	0.0427525364910447
ENSGALG00000011274	DCN	1:44050178-44202174	126.623989	214.346588	-0.847519449681041	0.0021420243602634	0.0428232218270932
ENSGALG00000002162	ACO1	Z:71167702-71204524	32.65344625	46.0297135	-0.581047961962895	0.00214210658296405	0.0428232218270932
ENSGALG00000014877	EMB	Z:14736634-14761209	310.61162575	503.8320925	-0.780302752402589	0.00214324779618134	0.0428232218270932
ENSGALG00000005843	EEF1A2	20:9001254-9014412	8.32738975	3.6854685	1.09322630667176	0.00215197599014722	0.0428906624213707
ENSGALG00000016465	ZPAX	3:100212447-100223336	45.17632775	23.40408675	0.863132072784566	0.00215290772161643	0.0428906624213707
ENSGALG00000017326	ARHGEF17	1:196400110-196622347	12.5209015	6.4381785	0.907966299227332	0.00215892156047256	0.0429744279831487
ENSGALG00000053966	EDDM	25:2349989-2364000	2.546869	1.06589225	1.1635115838865	0.00216836520775614	0.0431354151929425
ENSGALG00000015906	COX7A2	3:80790621-80794586	68.8670845	77.55035775	-0.743516656798213	0.00218046406554831	0.0433022134154703
ENSGALG00000001373	TRAF3IP3	26:3154363-3288987	0.72453675	1.677775	-1.28755712437329	0.00218219523106664	0.0433022134154703
ENSGALG00000044818	-	23:80748-107082	1.64206475	0.58737175	1.42574563952951	0.00221330160690167	0.0437829047350343
ENSGALG00000033634	TDRD5	8:6501698-6514705	32.45290325	13.43136575	1.19271949748741	0.0022277787081665	0.0440145421913466
ENSGALG00000014124	TEC	4:66502757-66544534	44.93243325	27.74136075	0.604637176457387	0.0022379731292195	0.044136167802698
ENSGALG00000033609	NACA	33:6876344-6886461	78.9466325	110.65852725	-0.652631034643682	0.00224183203867377	0.0441362135735825
ENSGALG00000036990	DECR1	2:124297207-124306416	30.405519	44.71829125	-0.644418440664457	0.0022422622885004	0.0441362135735825
ENSGALG00000044279	-	3:109785897-109830745	14.179407	7.6083465	0.84319443060287	0.00225117918959129	0.0442722514712254
ENSGALG00000007762	CREBBP	14:12891875-12969501	20.717014	11.435649	0.783281882156556	0.00225320075592782	0.0442722514712254
ENSGALG00000031244	ADCY5	7:26948199-27144911	11.77624025	6.862809	0.697074367984444	0.00225352189526003	0.0442722514712254
ENSGALG00000007744	CASS4	20:11992062-12008045	14.55708075	6.681037	1.01485769907323	0.00227356317178448	0.044504474419257
ENSGALG00000016067	HMGN1	1:109326296-109338721	12.1434335	28.00540825	-1.16022460388983	0.00227678593757416	0.0445138582631394
ENSGALG00000015826	HTR1E	3:76631645-76632760	2.45824925	0.8764445	1.39903613244132	0.00227787799810291	0.0445138582631394
ENSGALG00000013546	ENSGALG00000013546	Z:16648999-16663409	0.67700225	1.70832925	-1.3090535640119	0.00228278927075135	0.0445753492408409
ENSGALG00000006719	GNAZ	15:8986343-9013471	8.2410165	3.84860025	1.00272007027501	0.00228679325955076	0.0446147368433121
ENSGALG00000023933	G0S2	26:3140579-3141464	41.3171185	71.217578	-0.874599071272993	0.00228761154992115	0.0446147368433121
ENSGALG00000008380	DGKZ	5:23887606-23926161	36.2653365	22.54924525	0.605808093691489	0.00230362561646976	0.0448995264915972
ENSGALG00000000558	SLC1A6	28:792581-812847	2.670757	1.42587325	1.21325030052118	0.00230616406655365	0.0449214775217423
ENSGALG00000023749	DARS2	8:5934400-5951009	28.461274	13.86707375	0.939909962061556	0.0023219729692087	0.0451188993143307
ENSGALG00000032052	-	33:7062634-7064221	25.29470775	46.06080725	-0.941058077636364	0.00233095785258267	0.0452378106899471
ENSGALG00000040522	EIF3H	2:135418685-135499641	100.18915175	146.373642	-0.641738317265474	0.00233285146016903	0.0452378106899471
ENSGALG00000028659	BLEC1	16:2560896-2566507	3.1805555	8.060947	-1.26821647129982	0.00233443787549525	0.0452378106899471
ENSGALG00000009690	CENPF	3:21078763-21149788	18.82266075	10.42706625	0.767144734489075	0.00233520340635962	0.0452378106899471
ENSGALG00000006300	LDHA	5:12754029-12780561	60.069289	87.0558205	-0.62477957276322	0.00234711276917555	0.0454408460588588
ENSGALG00000014701	RAP1GAP1	1:78380088-78418997	3.39433175	1.37076875	1.22643246962558	0.00235357332476577	0.0455382079607508
ENSGALG00000016431	PAX5	Z:82009343-82120633	0.0309795	0.28524175	-3.23438516039953	0.00236333181268184	0.0456552984506129
ENSGALG00000014967	SV2C	Z:23595088-23689449	0.62626625	0.08171475	2.73730739544765	0.00237878035359921	0.0459142137546342
ENSGALG00000041650	DUSP7	12:641955-649309	29.78421425	47.13891425	-0.744774708227967	0.00238805323222189	0.0460373244022703
ENSGALG00000049868	-	2:137182042-137283903	0.521276	1.65065625	-1.690974165102	0.00239265802344592	0.0460981581270693
ENSGALG00000032061	IER3IP1	Z:1753936-1756904	11.87442875	19.2646575	-0.783723809088016	0.00240061054198089	0.046200402813044
ENSGALG00000010053	PTPRF	8:20161670-20504572	36.298326	19.91394425	0.76301219665482	0.00240185123469206	0.046200402813044
ENSGALG00000004346	P2RY4	4:1223375-1228842	0.08979825	0.313536	-1.86561289273798	0.00241002910929493	0.0462647048506714
ENSGALG00000003138	OXTR	12:19681376-19684780	0.5133095	1.4787735	-1.62307050149334	0.00242158183565078	0.0464024678374793
ENSGALG00000048179	ENSGALG00000048179	4:14098673-14102672	40.979187	20.9294685	0.902544037570153	0.00243062164779677	0.0465196413927603
ENSGALG00000047857	ENSGALG00000047857	21:345426-477250	9.892292	7.00544675	0.705426236677619	0.00245082832502692	0.046821860775244
ENSGALG00000030075	ENSGALG00000030075	KZ626838.1:155851-191216	4.17588225	8.65691175	-1.13820129234816	0.00245806287129643	0.0469318858781922
ENSGALG00000005170	HRH3	20:7770874-7783586	0.84817	0.41181225	1.52325142664675	0.00246193372447493	0.0469427075054205
ENSGALG00000003999	NAV2	5:1958132-2261543	14.2595385	8.1794135	0.776744081997868	0.00246261100042384	0.0469427075054205
ENSGALG00000027093	chTLR1-type2	4:69506742-69512790	1.5229585	3.35971075	-1.16219725422339	0.00246305695955694	0.0469427075054205
ENSGALG00000028471	CNPY3	3:16131319-16133848	14.72121475	24.9947945	-0.852040563382127	0.00247796551027203	0.0471985658181096
ENSGALG00000010204	KCNC2	1:37709088-37808043	4.15191525	1.78717125	1.18395562685197	0.00250321038287742	0.047611851137891
ENSGALG00000043435	CARNS1	5:205918-211190	0.034254	0.17011675	-2.2338438128147	0.00251024065393368	0.0476585806016195
ENSGALG00000038635	ENSGALG00000038635	2:100866009-100872937	28.83438325	45.8927535	-0.688341863269131	0.00251075616984503	0.0476585806016195
ENSGALG00000047313	ENSGALG00000047313	5:182102-189519	0.26973975	0.761359	-1.57689155341226	0.00251257197150815	0.0476585806016195
ENSGALG00000006785	IRF1	13:17591206-17597339	7.0739705	15.67071675	-1.24967495679388	0.00252529013566983	0.0478466643881223
ENSGALG00000001900	PHF24	Z:8501025-8509540	0.075362	0.003384	4.17091912725604	0.00252552892287269	0.0478466643881223
ENSGALG00000047771	PGF	5:38322971-38327945	1.6995715	3.9125935	-1.28096508526593	0.00252767427367244	0.0478588041495515
ENSGALG00000015153	OPN5L1	2:106222683-106258773	1.40837575	0.51281475	1.32988125725727	0.00253597525700618	0.0479850476160461
ENSGALG00000012144	MIEF1	1:50613511-50619573	29.08883625	16.36172925	0.75801633729319	0.00253735892641044	0.0479850476160461
ENSGALG00000017274	CD9	1:74715928-74740777	82.944151	128.09698875	-0.724956642922516	0.00254899288874732	0.0481764199632581
ENSGALG00000002789	MAP2	7:2389269-2577364	7.5538755	4.862578	0.970075123794542	0.00255189616790644	0.0482026515468741
ENSGALG00000040465	ZEB2	7:33308256-33416501	12.5652585	19.958176	-0.75631517152293	0.00256324468725352	0.0483309130153213
ENSGALG00000001863	VTG2	8:16869042-16889747	0.29426425	0.09839175	1.47507162252031	0.00258836311125687	0.0486890846871496
ENSGALG00000041494	GOLGB1	1:323123-357594	31.356708	18.090252	0.721057295236247	0.0025921654712413	0.0487317916517225
ENSGALG00000015608	ADRA2C	4:81576968-81578308	9.21159125	4.3207575	1.00382756342016	0.00261050794381963	0.0490476356674297
ENSGALG00000003824	CHERP	28:4420685-4433351	21.98618025	12.88368625	0.691846704169671	0.00261887523305347	0.0491467860107361
ENSGALG00000003759	RORA	10:5138735-5486292	17.692689	10.29831975	0.717406895990899	0.00264795535810651	0.0495463599917705
ENSGALG00000016971	-	1:168744089-168818502	26.78258425	14.77450425	0.756922348525841	0.00266438693299309	0.0497801822973672
ENSGALG00000031546	ENSGALG00000031546	5:245338-250177	64.2731695	108.36948775	-0.842332286311012	0.00267861529122353	0.0499745631213739
ENSGALG00000050830	SV2A	25:1854812-1880902	0.35986725	0.1013865	1.68064381704202	0.00268270973048953	0.0499908106720219
