# Supplementary material for: Identification and functional analysis of ovarian lncRNAs during different egg laying periods in Taihe Black-Bone Chickens
Source: Front Physiol. 2024 Feb 15;15:1358682. doi: 10.3389/fphys.2024.1358682 (PMC10902129; doi:10.3389/fphys.2024.1358682)
Supplement: Supplementary file 1 [file DataSheet1.ZIP › supplementary tables/Supplementary Table S7 Late_vs_Peak.mRNA.diffgene.xls]

gene_id	gene_name	gene_locus	CH_FPKM	GC_FPKM	log2FoldChange	pvalue	padj
ENSGALG00000046715	-	Z:70409791-70415817	16.88084525	86.203163	-2.4523655388754	4.02528558287413e-09	3.19778749917478e-05
ENSGALG00000047941	ENSGALG00000047941	23:2226514-2228053	0.42333825	13.283566	-5.24293587188342	6.26992076310101e-09	3.98478544178122e-05
XLOC_075986	XLOC_075986	31:4060049-4110658	1.85054775	6.93910375	-2.59488395478293	2.68664007753464e-08	0.000106716702179773
ENSGALG00000015028	RLN3	Z:27624861-27627531	3.9027895	152.7375445	-5.6136577128528	6.35986517348859e-08	0.000194568529173224
ENSGALG00000048031	-	2:94905391-94911896	13.584476	55.866947	-2.23142333778653	6.7352293196509e-08	0.000194568529173224
ENSGALG00000019063	MMP10	1:183766300-183772932	20.917924	319.17524775	-4.14002355419641	8.55166617885084e-08	0.000226455246804453
ENSGALG00000052645	ENSGALG00000052645	1:102059323-102061191	7.2603005	32.389707	-2.40321643709921	1.12509681015962e-07	0.000275016933357249
ENSGALG00000050866	HSD3B1	1:79311694-79327367	4.725818	23.04307175	-2.55660590591085	1.31675730245151e-07	0.000298875691428583
ENSGALG00000037402	CTGF	3:57245588-57248925	28.99872875	99.637638	-2.00318080795787	1.78975648079212e-07	0.000379153944600874
ENSGALG00000043064	EXFABP	17:865358-868425	20.04362	148.0956165	-3.0747643942241	3.62282039111117e-07	0.000677190373931409
XLOC_053377	XLOC_053377	2:143871521-143874906	2.4801165	20.3369855	-3.22865856949316	6.56969780076676e-07	0.00115980715008314
ENSGALG00000049871	-	2:6999216-7005427	19.51404325	77.7762405	-2.18233363413743	8.38708972445288e-07	0.001402718685126
ENSGALG00000041143	UMOD	11:523838-527803	2.165828	19.559919	-3.47560244758053	1.1588040979071e-06	0.00170273157942508
XLOC_041920	XLOC_041920	2:69003903-69007071	1.93024875	13.21719775	-3.00416922303744	1.17884302317247e-06	0.00170273157942508
ENSGALG00000015110	FAM189A2	Z:34698424-34709646	2.23780675	19.4335955	-3.4417426447568	1.42462722960774e-06	0.00196827736848892
ENSGALG00000016609	CENPO	3:105457089-105463791	14.64816025	51.76991375	-2.0948345129947	1.97177868951471e-06	0.00261071714236287
XLOC_018386	XLOC_018386	1:161472243-161488091	2.612899	16.840636	-2.89036282341115	2.17880672363957e-06	0.00276943765028378
ENSGALG00000047472	ENSGALG00000047472	1:102062024-102064114	3.5305995	12.57183725	-2.01975628130137	2.37907956597443e-06	0.0029076927449219
ENSGALG00000054770	INHA	7:22055097-22058161	0.0426885	4.15785925	-6.8598613419543	2.47251431422902e-06	0.00290996619863909
ENSGALG00000006992	MMP9	20:10572557-10576665	19.008356	325.90138425	-4.29524313524525	2.7944965843574e-06	0.00317145421289733
ENSGALG00000049807	-	1:143122997-143129178	9.60319525	42.362597	-2.31546296957199	2.91169495936775e-06	0.00319051485254582
XLOC_088196	XLOC_088196	5:4960202-4963455	2.0707005	14.1955165	-2.96908821468679	4.19497826824617e-06	0.00430012336871156
ENSGALG00000052798	ENSGALG00000052798	27:7254371-7255724	1.68133225	43.8600255	-4.9971754452234	4.43652094751704e-06	0.00440560394216403
ENSGALG00000019312	ENSGALG00000019312	1:51121427-51122146	0.06352625	3.6340415	-6.02914153235848	5.0314476022794e-06	0.00470247971934213
ENSGALG00000005086	PLAU	6:16341344-16349555	4.6327495	87.46843075	-4.45093434349922	6.62871860682219e-06	0.00599977509321269
ENSGALG00000053991	-	10:20563338-20571271	0.015135	5.1644055	-11.2574223648307	6.79711437063464e-06	0.00599977509321269
XLOC_042687	XLOC_042687	2:81985152-81992088	8.21241675	25.682976	-1.88055730748901	7.29816246247783e-06	0.00626793806946373
ENSGALG00000053164	-	2:25649159-25655100	19.9349195	58.763177	-1.76379945760421	7.51940459656437e-06	0.00628800315434279
ENSGALG00000000364	STC1	22:1287781-1294830	2.643941	31.05531275	-3.7672563561018	8.04570321924053e-06	0.00653606398096056
ENSGALG00000014537	BMF	5:29608119-29631534	20.2349695	48.93430525	-1.84694407310324	8.24251966568302e-06	0.00653606398096056
ENSGALG00000001559	ZP3	10:3088213-3090606	15.4482315	198.6793055	-4.04182722849949	9.48355868767041e-06	0.00700834987018843
ENSGALG00000030886	PTGDS	17:872551-874786	2.515544	15.57440675	-2.86732532978248	1.02889504140234e-05	0.0074307267569641
ENSGALG00000017216	-	1:187061427-187081859	0.00152525	1.59836575	-9.54385223514231	1.24329383953838e-05	0.00877958851978023
ENSGALG00000016785	IL1RL1	1:135176642-135199850	8.4464995	39.82794925	-2.39921845838146	1.34641300506637e-05	0.00928197633708853
ENSGALG00000049547	-	31:5362154-5402739	0.60668575	0.011506	4.80446171282524	1.37285737433729e-05	0.00928197633708853
ENSGALG00000052818	ENSGALG00000052818	11:12899315-12901183	8.0291435	25.203117	-1.8670245441332	1.73389627639553e-05	0.0109847416472852
ENSGALG00000008048	CPA2	1:1583175-1594275	0.1554005	1.923913	-3.47181828813827	1.76898827813467e-05	0.0109847416472852
ENSGALG00000013212	-	2:88684786-88738149	7.44307175	1.51527475	2.50253867779431	1.82930866173284e-05	0.0109847416472852
ENSGALG00000030324	KIAA1324L	1:8090278-8184770	2.29560775	8.1633935	-2.08479553197175	1.83211538945186e-05	0.0109847416472852
ENSGALG00000031360	ENSGALG00000031360	4:192612-196135	35.87622225	81.6657085	-1.38966557881118	2.03299921468898e-05	0.0115607691991314
ENSGALG00000023542	ALPL	21:6603424-6609227	2.16392275	22.1172595	-3.69832339459922	2.03733226909827e-05	0.0115607691991314
ENSGALG00000007669	EGR1	13:18949948-18952753	7.436647	28.432079	-2.14369918946311	2.25713755332329e-05	0.0121567898359245
ENSGALG00000007047	GAL	5:16762407-16770584	1.2888965	0.11357525	3.14501868110385	2.29920435102308e-05	0.0121769694437434
ENSGALG00000026098	IL8	4:50937659-50940883	0.4640085	5.40278725	-3.72156879313013	2.51144217545871e-05	0.0128719512918631
ENSGALG00000009601	NELL2	1:30463434-30606675	8.16036225	54.38410275	-3.14730092145601	2.72469874757127e-05	0.0137432939843766
ENSGALG00000016945	CNMD	1:167041408-167053133	0.359051	3.4944565	-3.55292313901692	3.11103218891176e-05	0.0154467609167264
ENSGALG00000015624	VCAN	Z:62855240-62961099	6.11051025	36.90788825	-2.93413476975656	3.19620928805247e-05	0.0156255296225297
ENSGALG00000004903	CHST8	11:10491009-10661037	0.4413645	2.99714125	-3.01466282151555	4.0537516216496e-05	0.018668994968284
ENSGALG00000002637	RBP7	21:3596396-3598338	16.817536	78.93444175	-2.51553449400015	4.39560218031003e-05	0.0197252496941191
ENSGALG00000049444	ENSGALG00000049444	16:2069172-2071163	0.04182325	0.83907075	-4.32679461312078	4.96232296569855e-05	0.0216010598467127
ENSGALG00000054102	-	2:88089076-88098556	0.168404	1.77255725	-3.74012531294966	5.04435366615364e-05	0.0216614089796438
ENSGALG00000041491	ACKR4	2:42247505-42264749	7.5204635	28.25292675	-2.18555729540343	5.3520885194186e-05	0.0226764422508753
ENSGALG00000029648	TH	5:13897715-13928479	0.2812385	10.040352	-6.1214656853575	6.22909824327716e-05	0.0260450072206077
ENSGALG00000001407	ADAMTS15	24:1706345-1715873	0.16415125	1.55088625	-3.54067847608154	6.87007472225826e-05	0.0281463788495715
ENSGALG00000028770	INHBB	7:25563774-25568147	0.12415725	3.86432625	-5.23771787165445	7.63059902408721e-05	0.0303096931485524
ENSGALG00000016464	VSNL1	3:99947483-100133415	7.25101875	19.26251725	-2.03515494957625	8.28516701334367e-05	0.0322002778873966
ENSGALG00000029819	SCG2	9:8387258-8389147	0.90786975	7.3954185	-3.23284104192597	8.34876756952483e-05	0.0322002778873966
ENSGALG00000014938	ABHD3	2:102443796-102465867	0.3139685	2.25804525	-3.14604593369856	8.59518054076153e-05	0.0322002778873966
ENSGALG00000021869	PODN	8:24907072-24927370	7.8687855	32.69499425	-2.27930410069827	8.67526619639259e-05	0.0322002778873966
ENSGALG00000032614	AT2	1:196989275-196990942	0.1074525	3.18495775	-5.08477631543089	9.22659078540233e-05	0.0325770417097478
ENSGALG00000050468	ENSGALG00000050468	KZ626838.1:1280862-1282907	0.05127825	0.7718345	-4.08901628010938	9.33621676552688e-05	0.0326018637536426
ENSGALG00000016480	SDC1	3:101546272-101566050	26.1802475	75.38451875	-1.77276880498004	9.56226039393353e-05	0.0330282552758724
ENSGALG00000027716	ENSGALG00000027716	5:12686682-12694704	9.88375025	41.91635425	-2.13903182320876	9.7524314293401e-05	0.0332083005959347
ENSGALG00000000745	SLC26A9	26:2324250-2343007	0.05369475	0.961004	-4.32010908769067	0.000102840503671499	0.0336903369605074
ENSGALG00000014970	FSTL1	1:80650200-80694243	100.285057	256.64584175	-1.58751918511566	0.00011215628602919	0.03622406779264
ENSGALG00000008283	CYP2AB1	9:15845591-15850670	0.412329	25.8956725	-6.31122011603896	0.000113994611803002	0.03622406779264
ENSGALG00000043100	SRPX	1:114302896-114343550	4.463693	16.40244125	-2.13302935141856	0.000117048993787839	0.0365831717195493
ENSGALG00000054180	ENSGALG00000054180	12:20332366-20339261	3.858108	0	8.63879264922301	0.000118340489719817	0.0365831717195493
ENSGALG00000048179	ENSGALG00000048179	4:14098673-14102672	20.9294685	55.2707425	-1.66880888699756	0.000118578427388161	0.0365831717195493
ENSGALG00000015453	DUSP27	1:93210808-93219627	0.05309675	0.48343825	-3.42431483161682	0.000124249728545755	0.0376027011809377
ENSGALG00000035219	ALB	4:50822578-50848867	1.187023	9.92501725	-3.36349669841191	0.000131557206445072	0.0394386165019344
ENSGALG00000004293	ENSGALG00000004293	3:45498435-45518857	0.00941875	0.25910975	-4.74760766695328	0.000148101966529627	0.0439527786787447
ENSGALG00000031997	SFRP4	2:46095977-46105425	7.83133	46.13813125	-2.7910892666183	0.000153759537950426	0.0440417899606756
ENSGALG00000040504	GGT5	15:8643118-8659668	11.28266375	30.16341375	-1.6575923033034	0.00015384204568194	0.0440417899606756
ENSGALG00000042030	P4HA3	1:196016274-196022241	1.455126	8.3043425	-2.76198296051948	0.000169073764461123	0.0466862816518176
ENSGALG00000050611	-	2:143707679-143718676	10.49943925	31.364914	-1.62898594069237	0.000169317905754209	0.0466862816518176
ENSGALG00000036798	COL4A1	1:140138678-140249096	18.98914025	71.931836	-2.24848179666814	0.000177935845426639	0.0483270714540369
ENSGALG00000042103	C5H11ORF96	5:21907061-21908044	8.98809775	40.04479175	-2.36054659367337	0.000184197525276995	0.0496037691587039
